# Supplementary material for: Polycomb subunit Pcgf2 mediates ovulation and fertility through transcriptional regulation progesterone receptor
Source: Front Cell Dev Biol. 2022 Nov 3;10:1010601. doi: 10.3389/fcell.2022.1010601 (PMC9669581; doi:10.3389/fcell.2022.1010601)
Supplement: Supplementary file 2 [file DataSheet1.ZIP]

Archive with 4 entries (4 files):
- Table S1-S4/Table_S1.xlsx
- Table S1-S4/Table_S2.xlsx
- Table S1-S4/Table_S3.xlsx
- Table S1-S4/Table_S4.xlsx
