# Supplementary material for: Polycomb subunit Pcgf2 mediates ovulation and fertility through transcriptional regulation progesterone receptor
Source: Front Cell Dev Biol. 2022 Nov 3;10:1010601. doi: 10.3389/fcell.2022.1010601 (PMC9669581; doi:10.3389/fcell.2022.1010601)
Supplement: Supplementary file 2 [file DataSheet1.ZIP › Table S1-S4/Table_S1.xlsx]

## Sheet: SRR8208099_peaks.annotation.sum
seqnames	start	end	width	strand	V4	V5	V6	V7	V8	V9	V10	annotation	geneChr	geneStart	geneEnd	geneLength	geneStrand	geneId	transcriptId	distanceToTSS	ENSEMBL	SYMBOL	GENENAME
chr1	3661871	3662168	298	*	SRR8208099_peak_1	69	.	4.54797	10.1056	6.91037	149	Promoter (<=1kb)	1	3204563	3661579	457017	2	497097	uc007aeu.1	-292	ENSMUSG00000051951	Xkr4	X-linked Kx blood group related 4
chr1	4481701	4483660	1960	*	SRR8208099_peak_2	210	.	3.74612	24.9333	21.0381	339	Promoter (<=1kb)	1	4481009	4483816	2808	2	20671	uc007aey.1	156	ENSMUSG00000025902	Sox17	SRY (sex determining region Y)-box 17
chr1	4486861	4487694	834	*	SRR8208099_peak_3	88	.	2.74018	12.1051	8.80859	260	Promoter (<=1kb)	1	4481009	4486494	5486	2	20671	uc007afc.1	-367	ENSMUSG00000025902	Sox17	SRY (sex determining region Y)-box 17
chr1	5009516	5010586	1071	*	SRR8208099_peak_4	91	.	3.65054	12.4406	9.12686	641	Promoter (<=1kb)	1	4899657	5009507	109851	2	58175	uc007afk.2	-9	ENSMUSG00000002459	Rgs20	regulator of G-protein signaling 20
chr1	5072936	5073395	460	*	SRR8208099_peak_5	317	.	10.2872	36.1822	31.775	205	Promoter (<=1kb)	1	5073254	5089858	16605	1	108664	uc007afm.1	0	ENSMUSG00000033793	Atp6v1h	ATPase, H+ transporting, lysosomal V1 subunit H
chr1	5906214	5907674	1461	*	SRR8208099_peak_6	237	.	5.91953	27.7601	23.7324	668	Promoter (<=1kb)	1	5903788	5907479	3692	2	226304	uc011whw.1	0	ENSMUSG00000033774	Npbwr1	neuropeptides B/W receptor 1
chr1	6372751	6373178	428	*	SRR8208099_peak_7	65	.	4.50746	9.70037	6.5277	183	Intron (uc007afv.2/620393, intron 1 of 4)	1	6349412	6384812	35401	1	620393	uc007afv.2	23339	ENSMUSG00000087247	Alkal1	ALK and LTK ligand 1
chr1	6431022	6431315	294	*	SRR8208099_peak_8	43	.	3.82371	7.33901	4.30534	189	Distal Intergenic	1	6477312	6851021	373710	1	240690	uc007afw.1	-45997	ENSMUSG00000033740	St18	suppression of tumorigenicity 18
chr1	9289621	9290164	544	*	SRR8208099_peak_9	84	.	4.68522	11.7228	8.44529	274	Promoter (<=1kb)	1	8352742	9289811	937070	2	71096	uc007agh.1	0	ENSMUSG00000025909	Sntg1	syntrophin, gamma 1
chr1	9535594	9535932	339	*	SRR8208099_peak_10	86	.	4.64545	11.9478	8.65893	251	Promoter (<=1kb)	1	9535489	9537536	2048	1	59014	uc007agk.2	105	ENSMUSG00000061024	Rrs1	ribosome biogenesis regulator 1
chr1	9629032	9629413	382	*	SRR8208099_peak_11	145	.	5.85842	18.1304	14.5474	198	Distal Intergenic	1	9591104	9621173	30070	2	72481	uc007ago.2	-7859	ENSMUSG00000079671	2610203C22Rik	RIKEN cDNA 2610203C22 gene
chr1	9738374	9738850	477	*	SRR8208099_peak_12	349	.	8.94271	39.5251	34.9821	234	Promoter (<=1kb)	1	9713278	9738463	25186	2	70675	uc007ags.1	0	ENSMUSG00000045210	Vcpip1	valosin containing protein (p97)/p47 complex interacting protein 1
chr1	9787769	9788112	344	*	SRR8208099_peak_13	105	.	4.7761	13.9618	10.5742	133	Promoter (<=1kb)	1	9788211	9892649	104439	1	170755	uc007agu.1	-99	ENSMUSG00000025915	Sgk3	serum/glucocorticoid regulated kinase 3
chr1	9957031	9957324	294	*	SRR8208099_peak_14	55	.	3.54563	8.63985	5.52648	87	Distal Intergenic	1	9932106	9934199	2094	2	73824	uc007aha.1	-22832	ENSMUSG00000098234	Snhg6	small nucleolar RNA host gene 6
chr1	9958009	9958563	555	*	SRR8208099_peak_15	69	.	3.88324	10.1388	6.94209	385	Distal Intergenic	1	9932106	9934199	2094	2	73824	uc007aha.1	-23810	ENSMUSG00000098234	Snhg6	small nucleolar RNA host gene 6
chr1	9985792	9986085	294	*	SRR8208099_peak_16	52	.	3.91752	8.34576	5.24921	123	Intron (uc007ahb.1/69312, intron 4 of 8)	1	9958707	9999211	40505	2	69312	uc007ahb.1	13126	ENSMUSG00000025916	Ppp1r42	protein phosphatase 1, regulatory subunit 42
chr1	10983703	10984059	357	*	SRR8208099_peak_17	62	.	3.81044	9.39811	6.24184	167	Promoter (<=1kb)	1	10983546	11293763	310218	1	109294	uc007ahs.2	157	ENSMUSG00000048960	Prex2	phosphatidylinositol-3,4,5-trisphosphate-dependent Rac exchange factor 2
chr1	12682288	12682581	294	*	SRR8208099_peak_18	51	.	3.67692	8.26579	5.17392	138	Promoter (<=1kb)	1	12682511	12850453	167943	1	240725	uc007aia.2	0	ENSMUSG00000016918	Sulf1	sulfatase 1
chr1	12683096	12683389	294	*	SRR8208099_peak_19	65	.	3.92442	9.71609	6.54231	145	Promoter (<=1kb)	1	12682511	12850453	167943	1	240725	uc007aib.2	585	ENSMUSG00000016918	Sulf1	sulfatase 1
chr1	12981912	12982779	868	*	SRR8208099_peak_20	91	.	4.00142	12.4336	9.12087	237	Promoter (<=1kb)	1	12868676	12981216	112541	2	240726	uc007aii.1	-696	ENSMUSG00000025938	Slco5a1	solute carrier organic anion transporter family, member 5A1
chr1	13206189	13206607	419	*	SRR8208099_peak_21	34	.	3.51837	6.42887	3.457	152	Intron (uc007ail.1/17978, intron 4 of 21)	1	13103509	13117244	13736	2	383491	uc007aik.1	-88945	ENSMUSG00000042414	Prdm14	PR domain containing 14
chr1	14745171	14745990	820	*	SRR8208099_peak_22	85	.	3.90303	11.8206	8.53819	258	Promoter (<=1kb)	1	14743429	14746047	2619	2	17681	uc007aja.1	57	ENSMUSG00000025930	Msc	musculin
chr1	15276466	15276962	497	*	SRR8208099_peak_23	64	.	3.80932	9.65741	6.48709	207	Distal Intergenic	1	15302533	15704295	401763	1	98741	uc007aje.1	-25571	ENSMUSG00000092083	Kcnb2	potassium voltage gated channel, Shab-related subfamily, member 2
chr1	15277102	15277617	516	*	SRR8208099_peak_24	123	.	4.95447	15.8687	12.3902	269	Distal Intergenic	1	15302533	15704295	401763	1	98741	uc007aje.1	-24916	ENSMUSG00000092083	Kcnb2	potassium voltage gated channel, Shab-related subfamily, member 2
chr1	15882584	15883010	427	*	SRR8208099_peak_25	48	.	3.45648	7.91293	4.8427	191	Promoter (<=1kb)	1	15843943	15882803	38861	2	226866	uc007ajj.1	0	ENSMUSG00000032719	Sbspon	somatomedin B and thrombospondin, type 1 domain containing
chr1	16647136	16647515	380	*	SRR8208099_peak_26	73	.	4.12262	10.5448	7.32695	179	Promoter (<=1kb)	1	16632846	16647123	14278	2	67923	uc007ajw.1	-13	ENSMUSG00000079658	Eloc	elongin C
chr1	17086866	17087939	1074	*	SRR8208099_peak_27	386	.	7.11484	43.3664	38.6677	669	Promoter (<=1kb)	1	16987545	17087879	100335	2	57339	uc007aka.1	0	ENSMUSG00000042686	Jph1	junctophilin 1
chr1	18047818	18049157	1340	*	SRR8208099_peak_28	379	.	6.60289	42.656	37.986	561	Distal Intergenic	1	18105272	18127133	21862	2	78081	uc007aki.1	77976	ENSMUSG00000025774	Crisp4	cysteine-rich secretory protein 4
chr1	19094358	19094810	453	*	SRR8208099_peak_29	92	.	4.74197	12.5296	9.21172	266	Promoter (1-2kb)	1	19093103	19156413	63311	1	226896	uc007akp.1	1255	ENSMUSG00000042596	Tfap2d	transcription factor AP-2, delta
chr1	19199115	19200590	1476	*	SRR8208099_peak_30	227	.	4.76312	26.7084	22.73	982	Promoter (<=1kb)	1	19198995	19228815	29821	1	21419	uc007akr.1	120	ENSMUSG00000025927	Tfap2b	transcription factor AP-2 beta
chr1	19224186	19224786	601	*	SRR8208099_peak_31	61	.	3.39062	9.31852	6.16676	225	3' UTR	1	19204008	19228815	24808	1	21419	uc007aku.1	20178	ENSMUSG00000025927	Tfap2b	transcription factor AP-2 beta
chr1	19225240	19225646	407	*	SRR8208099_peak_32	53	.	3.19509	8.42952	5.32855	198	3' UTR	1	19204008	19228815	24808	1	21419	uc007aku.1	21232	ENSMUSG00000025927	Tfap2b	transcription factor AP-2 beta
chr1	20238520	20238814	295	*	SRR8208099_peak_33	44	.	4.16014	7.49003	4.44613	67	Intron (uc007akv.1/241035, intron 52 of 66)	1	20047860	20608138	560279	2	241035	uc007akv.1	369324	ENSMUSG00000043760	Pkhd1	polycystic kidney and hepatic disease 1
chr1	20881068	20881405	338	*	SRR8208099_peak_34	42	.	3.38644	7.26485	4.23584	133	Promoter (<=1kb)	1	20880703	20928837	48135	1	74229	uc007ald.1	365	ENSMUSG00000025931	Paqr8	progestin and adipoQ receptor family member VIII
chr1	21392553	21392864	312	*	SRR8208099_peak_35	49	.	4.00128	7.9942	4.91901	191	Exon (uc007alq.2/226922, exon 14 of 14)	1	21373637	21376465	2829	1	98582	uc007alp.2	18916	ENSMUSG00000085079	Khdc1b	KH domain containing 1B
chr1	21950751	21951499	749	*	SRR8208099_peak_36	252	.	5.64025	29.3645	25.2594	377	Promoter (<=1kb)	1	21388484	21952023	563540	2	226922	uc007alq.2	524	ENSMUSG00000028033	Kcnq5	potassium voltage-gated channel, subfamily Q, member 5
chr1	21951759	21952487	729	*	SRR8208099_peak_37	153	.	4.45503	18.9752	15.3543	454	Promoter (<=1kb)	1	21388484	21952023	563540	2	226922	uc007alq.2	0	ENSMUSG00000028033	Kcnq5	potassium voltage-gated channel, subfamily Q, member 5
chr1	22812296	22812733	438	*	SRR8208099_peak_38	52	.	3.93814	8.39472	5.29579	170	Promoter (<=1kb)	1	22278503	22812563	534061	2	116837	uc007als.1	0	ENSMUSG00000041670	Rims1	regulating synaptic membrane exocytosis 1
chr1	23768375	23769786	1412	*	SRR8208099_peak_39	156	.	4.53499	19.3276	15.6904	812	Promoter (<=1kb)	1	23768765	23822579	53815	1	280645	uc007amd.1	0	ENSMUSG00000026156	B3gat2	beta-1,3-glucuronyltransferase 2 (glucuronosyltransferase S)
chr1	24106346	24107028	683	*	SRR8208099_peak_40	107	.	4.61401	14.1363	10.7405	247	Promoter (<=1kb)	1	24017597	24107180	89584	2	68187	uc007aml.2	152	ENSMUSG00000026153	Fam135a	family with sequence similarity 135, member A
chr1	24593541	24594434	894	*	SRR8208099_peak_41	317	.	6.9874	36.1329	31.7287	483	Promoter (<=1kb)	1	24264522	24594276	329755	2	12823	uc007amq.1	0	ENSMUSG00000026141	Col19a1	collagen, type XIX, alpha 1
chr1	24619677	24620233	557	*	SRR8208099_peak_42	478	.	13.9238	52.8778	47.8307	279	Distal Intergenic	1	24286609	24594276	307668	2	12823	uc007amr.1	-25401	ENSMUSG00000026141	Col19a1	collagen, type XIX, alpha 1
chr1	24685193	24685507	315	*	SRR8208099_peak_43	51	.	4.40485	8.2604	5.16902	147	Promoter (<=1kb)	1	24685383	24823146	137764	1	68421	uc007amt.1	0	ENSMUSG00000073725	Lmbrd1	LMBR1 domain containing 1
chr1	24740835	24741128	294	*	SRR8208099_peak_44	42	.	3.9243	7.2896	4.2588	180	Intron (uc007amt.1/68421, intron 1 of 15)	1	24685765	24823146	137382	1	68421	uc007amu.1	55070	ENSMUSG00000073725	Lmbrd1	LMBR1 domain containing 1
chr1	26743764	26744357	594	*	SRR8208099_peak_45	103	.	4.69617	13.7287	10.3524	124	Promoter (<=1kb)	1	26738646	26744305	5660	2	210940	uc007amz.2	0	ENSMUSG00000073722	4931408C20Rik	RIKEN cDNA 4931408C20 gene
chr1	26744924	26745233	310	*	SRR8208099_peak_46	43	.	3.35918	7.4166	4.37793	75	Promoter (<=1kb)	1	26738646	26744305	5660	2	210940	uc007amz.2	-619	ENSMUSG00000073722	4931408C20Rik	RIKEN cDNA 4931408C20 gene
chr1	30932688	30932998	311	*	SRR8208099_peak_47	76	.	4.4888	10.9088	7.67205	144	Promoter (1-2kb)	1	30872160	30930717	58558	2	213109	uc007ang.1	-1971	ENSMUSG00000048874	Phf3	PHD finger protein 3
chr1	33871330	33871673	344	*	SRR8208099_peak_48	52	.	3.93814	8.39472	5.29579	224	Promoter (<=1kb)	1	33858805	33871272	12468	2	98403	uc007aob.1	-58	ENSMUSG00000042197	Zfp451	zinc finger protein 451
chr1	33965243	33966137	895	*	SRR8208099_peak_49	83	.	4.18399	11.5913	8.32002	182	Promoter (<=1kb)	1	33965070	34220316	255247	1	13518	uc007aof.1	173	ENSMUSG00000026131	Dst	dystonin
chr1	34160651	34160952	302	*	SRR8208099_peak_50	49	.	3.68992	8.04806	4.96972	179	Intron (uc007aof.1/13518, intron 5 of 16)	1	34178427	34209364	30938	1	13518	uc007aok.1	-17475	ENSMUSG00000026131	Dst	dystonin
chr1	34491629	34491985	357	*	SRR8208099_peak_51	82	.	4.38371	11.5639	8.29376	179	Promoter (4-5kb)	1	34493515	34496517	3003	2	69668	uc011wja.1	4532	ENSMUSG00000042111	Ccdc115	coiled-coil domain containing 115
chr1	34529508	34529869	362	*	SRR8208099_peak_52	37	.	3.47054	6.78723	3.78884	71	Promoter (<=1kb)	1	34529581	34532578	2998	1	19253	uc007aot.1	0	ENSMUSG00000026126	Ptpn18	protein tyrosine phosphatase, non-receptor type 18
chr1	34734732	34735657	926	*	SRR8208099_peak_53	142	.	5.10802	17.7804	14.2139	286	5' UTR	1	34690380	34693055	2676	2	241051	uc011wjd.1	-41677	NA	AA619741	PHD finger protein 19 pseudogene
chr1	34806849	34807278	430	*	SRR8208099_peak_54	152	.	4.57155	18.8419	15.2265	239	Intron (uc007apf.1/226970, intron 3 of 12)	1	34778769	34869599	90831	1	226970	uc007apf.1	28080	ENSMUSG00000037509	Arhgef4	Rho guanine nucleotide exchange factor (GEF) 4
chr1	34807581	34808525	945	*	SRR8208099_peak_55	109	.	3.99599	14.3642	10.9566	200	Intron (uc007apf.1/226970, intron 3 of 12)	1	34778769	34869599	90831	1	226970	uc007apf.1	28812	ENSMUSG00000037509	Arhgef4	Rho guanine nucleotide exchange factor (GEF) 4
chr1	36325606	36326735	1130	*	SRR8208099_peak_56	238	.	6.51293	27.8771	23.8423	716	Promoter (3-4kb)	1	36321447	36330270	8824	2	214854	uc007aps.1	3535	ENSMUSG00000047180	Neurl3	neuralized E3 ubiquitin protein ligase 3
chr1	36425939	36426337	399	*	SRR8208099_peak_57	102	.	4.88127	13.5789	10.2098	161	Promoter (<=1kb)	1	36392575	36426026	33452	2	226976	uc007aqa.1	0	ENSMUSG00000010453	Kansl3	KAT8 regulatory NSL complex subunit 3
chr1	36614195	36614529	335	*	SRR8208099_peak_58	28	.	2.72533	5.76965	2.85096	200	Promoter (<=1kb)	1	36605487	36614402	8916	2	20353	uc007aqq.2	0	ENSMUSG00000026121	Sema4c	sema domain, immunoglobulin domain (Ig), transmembrane domain (TM) and short cytoplasmic domain, (semaphorin) 4C
chr1	36614712	36615070	359	*	SRR8208099_peak_59	82	.	3.80327	11.477	8.21164	159	Promoter (<=1kb)	1	36605487	36615226	9740	2	20353	uc007aqr.2	156	ENSMUSG00000026121	Sema4c	sema domain, immunoglobulin domain (Ig), transmembrane domain (TM) and short cytoplasmic domain, (semaphorin) 4C
chr1	36739786	36740183	398	*	SRR8208099_peak_60	70	.	4.23108	10.2531	7.05059	165	Promoter (<=1kb)	1	36619541	36740028	120488	2	381337	uc011wjn.1	0	ENSMUSG00000046337	Fam178b	family with sequence similarity 178, member B
chr1	36888367	36888775	409	*	SRR8208099_peak_61	48	.	3.72263	7.87665	4.80852	213	Intron (uc007ard.1/56030, intron 11 of 40)	1	36849034	36865321	16288	2	56030	uc007arc.1	-23046	ENSMUSG00000026116	Tmem131	transmembrane protein 131
chr1	37776140	37776491	352	*	SRR8208099_peak_62	74	.	4.15862	10.6445	7.42125	180	Promoter (<=1kb)	1	37668521	37776656	108136	2	72097	uc007arx.2	165	ENSMUSG00000026090	Cracdl	capping protein inhibiting regulator of actin like
chr1	37980047	37980448	402	*	SRR8208099_peak_63	40	.	3.48409	7.0524	4.03648	230	Distal Intergenic	1	37962768	37973338	10571	2	332427	uc007ask.1	-6709	ENSMUSG00000061584	Lyg2	lysozyme G-like 2
chr1	38185183	38185476	294	*	SRR8208099_peak_64	41	.	3.37184	7.22636	4.19967	208	Promoter (1-2kb)	1	38109631	38186507	76877	2	56210	uc007asr.1	1031	ENSMUSG00000026082	Rev1	REV1, DNA directed polymerase
chr1	38683356	38683919	564	*	SRR8208099_peak_65	108	.	4.10148	14.2107	10.8111	269	Promoter (<=1kb)	1	38266398	38684089	417692	2	16764	uc007asu.1	170	ENSMUSG00000037138	Aff3	AF4/FMR2 family, member 3
chr1	38684638	38685011	374	*	SRR8208099_peak_66	106	.	4.0656	14.0742	10.6814	156	Promoter (<=1kb)	1	38266398	38684089	417692	2	16764	uc007asu.1	-549	ENSMUSG00000037138	Aff3	AF4/FMR2 family, member 3
chr1	39249659	39250604	946	*	SRR8208099_peak_67	145	.	3.97279	18.1436	14.5599	710	Promoter (<=1kb)	1	39251117	39420085	168969	1	18143	uc007atd.2	-513	ENSMUSG00000026077	Npas2	neuronal PAS domain protein 2
chr1	39250854	39251540	687	*	SRR8208099_peak_68	181	.	4.34645	21.8554	18.104	195	Promoter (<=1kb)	1	39251117	39420085	168969	1	18143	uc007atd.2	0	ENSMUSG00000026077	Npas2	neuronal PAS domain protein 2
chr1	39707170	39707536	367	*	SRR8208099_peak_69	31	.	3.01717	6.07403	3.12814	119	Promoter (<=1kb)	1	39675251	39708027	32777	2	263764	uc007atm.1	491	ENSMUSG00000050967	Creg2	cellular repressor of E1A-stimulated genes 2
chr1	40382161	40383020	860	*	SRR8208099_peak_70	108	.	4.35171	14.2257	10.8257	258	Promoter (<=1kb)	1	40381535	40422316	40782	1	107527	uc007aty.1	626	ENSMUSG00000070942	Il1rl2	interleukin 1 receptor-like 2
chr1	40737532	40738258	727	*	SRR8208099_peak_71	278	.	5.34485	32.0995	27.8692	528	Promoter (<=1kb)	1	40738557	40784005	45449	1	226999	uc007aum.1	-299	ENSMUSG00000026062	Slc9a2	solute carrier family 9 (sodium/hydrogen exchanger), member 2
chr1	40738503	40739291	789	*	SRR8208099_peak_72	336	.	5.86425	38.1729	33.684	272	Promoter (<=1kb)	1	40738557	40784005	45449	1	226999	uc007aum.1	0	ENSMUSG00000026062	Slc9a2	solute carrier family 9 (sodium/hydrogen exchanger), member 2
chr1	42548616	42548909	294	*	SRR8208099_peak_73	32	.	3.4201	6.21423	3.25774	187	Distal Intergenic	1	42705045	42724517	19473	2	66297	uc007aur.1	175608	ENSMUSG00000060424	Pantr1	POU domain, class 3, transcription factor 3 adjacent noncoding transcript 1
chr1	42741204	42741524	321	*	SRR8208099_peak_74	66	.	3.23511	9.84624	6.66538	176	Intron (uc007aus.1/66297, intron 1 of 3)	1	42705045	42749960	44916	2	66297	uc007aus.1	8436	ENSMUSG00000060424	Pantr1	POU domain, class 3, transcription factor 3 adjacent noncoding transcript 1
chr1	42742943	42743952	1010	*	SRR8208099_peak_75	177	.	4.7263	21.4911	17.7565	722	Intron (uc007aus.1/66297, intron 1 of 3)	1	42705045	42749960	44916	2	66297	uc007aus.1	6008	ENSMUSG00000060424	Pantr1	POU domain, class 3, transcription factor 3 adjacent noncoding transcript 1
chr1	42750855	42751576	722	*	SRR8208099_peak_76	104	.	2.63435	13.8317	10.4502	557	Promoter (<=1kb)	1	42705045	42751670	46626	2	66297	uc007auu.1	94	ENSMUSG00000060424	Pantr1	POU domain, class 3, transcription factor 3 adjacent noncoding transcript 1
chr1	42752638	42753585	948	*	SRR8208099_peak_77	170	.	3.08032	20.7058	17.0061	676	Promoter (<=1kb)	1	42753991	42757054	3064	1	18993	uc007auw.1	-406	ENSMUSG00000045515	Pou3f3	POU domain, class 3, transcription factor 3
chr1	42754684	42755406	723	*	SRR8208099_peak_78	365	.	4.26404	41.1548	36.5487	254	Promoter (<=1kb)	1	42753991	42757054	3064	1	18993	uc007auw.1	693	ENSMUSG00000045515	Pou3f3	POU domain, class 3, transcription factor 3
chr1	42769965	42771214	1250	*	SRR8208099_peak_79	260	.	6.01323	30.2317	26.0858	392	Distal Intergenic	1	42757181	42760021	2841	1	73100	uc007aux.2	12784	NA	2900092D14Rik	RIKEN cDNA 2900092D14 gene
chr1	43155403	43155696	294	*	SRR8208099_peak_80	63	.	4.42745	9.52199	6.35912	144	Promoter (<=1kb)	1	43104114	43155467	51354	2	73122	uc007avf.1	0	ENSMUSG00000070939	Tgfbrap1	transforming growth factor, beta receptor associated protein 1
chr1	43220292	43221078	787	*	SRR8208099_peak_81	122	.	5.01812	15.7126	12.2415	238	Promoter (<=1kb)	1	43179919	43220806	40888	2	14200	uc007avk.1	0	ENSMUSG00000008136	Fhl2	four and a half LIM domains 2
chr1	43990559	43990929	371	*	SRR8208099_peak_82	50	.	3.92435	8.09265	5.01208	140	Promoter (<=1kb)	1	43990852	44013848	22997	1	22019	uc007avr.1	0	ENSMUSG00000041763	Tpp2	tripeptidyl peptidase II
chr1	45982656	45983198	543	*	SRR8208099_peak_83	40	.	3.59906	7.08682	4.06886	55	Promoter (<=1kb)	1	45978001	45983364	5364	2	53945	uc011wkh.1	166	ENSMUSG00000025993	Slc40a1	solute carrier family 40 (iron-regulated transporter), member 1
chr1	48938132	48938700	569	*	SRR8208099_peak_84	399	.	11.6784	44.6946	39.944	275	Distal Intergenic	1	46864389	46910354	45966	2	227059	uc007axc.1	-2027778	ENSMUSG00000025986	Slc39a10	solute carrier family 39 (zinc transporter), member 10
chr1	50983208	50985079	1872	*	SRR8208099_peak_85	116	.	4.25153	15.073	11.6319	1500	Promoter (<=1kb)	1	50984367	51244114	259748	1	56363	uc007axj.1	0	ENSMUSG00000026109	Tmeff2	transmembrane protein with EGF-like and two follistatin-like domains 2
chr1	52874091	52874658	568	*	SRR8208099_peak_86	63	.	4.40141	9.46359	6.3037	230	Promoter (<=1kb)	1	52846264	52874532	28269	2	16329	uc007ayo.2	0	ENSMUSG00000026102	Inpp1	inositol polyphosphate-1-phosphatase
chr1	54251800	54252115	316	*	SRR8208099_peak_87	76	.	4.4888	10.9088	7.67205	90	Promoter (<=1kb)	1	53863718	54251878	388161	2	329152	uc007azk.2	0	ENSMUSG00000042807	Hecw2	HECT, C2 and WW domain containing E3 ubiquitin protein ligase 2
chr1	54299218	54299704	487	*	SRR8208099_peak_88	24	.	3.426	5.33014	2.4483	168	Distal Intergenic	1	54307527	54335805	28279	1	78016	uc007azn.1	-7823	ENSMUSG00000025983	Ccdc150	coiled-coil domain containing 150
chr1	54307352	54307698	347	*	SRR8208099_peak_89	158	.	7.32168	19.4715	15.828	162	Promoter (<=1kb)	1	54307527	54335805	28279	1	78016	uc007azn.1	0	ENSMUSG00000025983	Ccdc150	coiled-coil domain containing 150
chr1	54982344	54983140	797	*	SRR8208099_peak_90	116	.	4.5118	15.0883	11.6466	311	Promoter (<=1kb)	1	54702184	54983231	281048	2	329154	uc011wkz.1	91	ENSMUSG00000052331	Ankrd44	ankyrin repeat domain 44
chr1	55144752	55145138	387	*	SRR8208099_peak_91	107	.	4.73934	14.1885	10.7902	167	Promoter (<=1kb)	1	55134678	55144776	10099	2	15510	uc007bab.2	0	ENSMUSG00000025980	Hspd1	heat shock protein 1 (chaperonin)
chr1	55419629	55420176	548	*	SRR8208099_peak_92	64	.	4.63781	9.66719	6.49637	284	Promoter (<=1kb)	1	55356913	55419551	62639	2	75388	uc011wlb.1	-78	ENSMUSG00000025977	Boll	boule homolog, RNA binding protein
chr1	55438491	55438846	356	*	SRR8208099_peak_93	30	.	3.67071	6.02343	3.08093	210	Distal Intergenic	1	55403101	55420313	17213	2	75388	uc007bam.1	-18178	ENSMUSG00000025977	Boll	boule homolog, RNA binding protein
chr1	55462539	55463747	1209	*	SRR8208099_peak_94	147	.	4.77	18.3187	14.727	683	Promoter (<=1kb)	1	55462790	55811129	348340	1	227120	uc007ban.2	0	ENSMUSG00000038349	Plcl1	phospholipase C-like 1
chr1	57029732	57030363	632	*	SRR8208099_peak_95	262	.	4.98683	30.4089	26.255	278	Promoter (1-2kb)	1	57028313	57099357	71045	1	329160	uc007bat.2	1419	ENSMUSG00000087022	9130024F11Rik	RIKEN cDNA 9130024F11 gene
chr1	57034305	57034649	345	*	SRR8208099_peak_96	90	.	3.21742	12.3133	9.0067	142	Intron (uc007bat.2/329160, intron 1 of 4)	1	57028313	57099357	71045	1	329160	uc007bat.2	5992	ENSMUSG00000087022	9130024F11Rik	RIKEN cDNA 9130024F11 gene
chr1	57035028	57035355	328	*	SRR8208099_peak_97	91	.	3.48035	12.446	9.13221	166	Intron (uc007bat.2/329160, intron 1 of 4)	1	57028313	57099357	71045	1	329160	uc007bat.2	6715	ENSMUSG00000087022	9130024F11Rik	RIKEN cDNA 9130024F11 gene
chr1	58109071	58109435	365	*	SRR8208099_peak_98	103	.	4.95002	13.7658	10.3876	200	Intron (uc007bbl.1/11761, intron 5 of 34)	1	58086813	58163254	76442	1	11761	uc007bbl.1	22258	ENSMUSG00000063558	Aox1	aldehyde oxidase 1
chr1	58422679	58423000	322	*	SRR8208099_peak_99	116	.	5.43478	15.0428	11.6034	192	Intron (uc007bbp.1/213043, intron 34 of 35)	1	58449941	58463392	13452	1	66882	uc007bbq.1	-26941	ENSMUSG00000051223	Bzw1	basic leucine zipper and W2 domains 1
chr1	58670565	58671100	536	*	SRR8208099_peak_100	214	.	7.02072	25.3806	21.4648	278	Distal Intergenic	1	58643443	58652792	9350	1	66495	uc007bck.1	27122	ENSMUSG00000026032	Ndufb3	NADH:ubiquinone oxidoreductase subunit B3
chr1	58817533	58817826	294	*	SRR8208099_peak_101	44	.	3.779	7.49822	4.45371	76	Distal Intergenic	1	58852218	58904347	52130	1	12370	uc007bcs.1	-34392	ENSMUSG00000026029	Casp8	caspase 8
chr1	59030146	59030523	378	*	SRR8208099_peak_102	126	.	5.16633	16.1562	12.6644	159	Promoter (<=1kb)	1	59030415	59044691	14277	1	227154	uc007bcw.1	0	ENSMUSG00000026027	Stradb	STE20-related kinase adaptor beta
chr1	59293988	59294402	415	*	SRR8208099_peak_103	107	.	5.53666	14.1507	10.7542	234	Promoter (<=1kb)	1	59219600	59294075	74476	2	74018	uc007bdm.2	0	ENSMUSG00000026024	Als2	alsin Rho guanine nucleotide exchange factor
chr1	59539839	59540491	653	*	SRR8208099_peak_104	83	.	3.51549	11.6483	8.37437	267	Promoter (<=1kb)	1	59538991	59543799	4809	1	14369	uc011wlq.1	848	ENSMUSG00000041075	Fzd7	frizzled class receptor 7
chr1	60154598	60155227	630	*	SRR8208099_peak_105	288	.	7.92644	33.0809	28.8065	337	Promoter (<=1kb)	1	60155125	60207878	52754	1	241066	uc007beh.1	0	ENSMUSG00000026017	Carf	calcium response factor
chr1	61685608	61685944	337	*	SRR8208099_peak_106	79	.	4.36845	11.216	7.96381	190	Promoter (<=1kb)	1	61685398	62688858	1003461	1	72823	uc007bfe.2	210	ENSMUSG00000052062	Pard3b	par-3 family cell polarity regulator beta
chr1	62750067	62750428	362	*	SRR8208099_peak_107	46	.	2.31502	7.75868	4.69784	262	Promoter (<=1kb)	1	62749891	62865266	115376	1	18187	uc007bfo.1	176	ENSMUSG00000025969	Nrp2	neuropilin 2
chr1	62752569	62753689	1121	*	SRR8208099_peak_108	191	.	3.69413	23.0003	19.1952	647	Promoter (2-3kb)	1	62749891	62865266	115376	1	18187	uc007bfo.1	2678	ENSMUSG00000025969	Nrp2	neuropilin 2
chr1	63223174	63223634	461	*	SRR8208099_peak_109	82	.	4.38371	11.5639	8.29376	186	Promoter (<=1kb)	1	63190166	63223396	33231	2	227197	uc007bfu.2	0	ENSMUSG00000025968	Ndufs1	NADH:ubiquinone oxidoreductase core subunit S1
chr1	63488134	63488618	485	*	SRR8208099_peak_110	226	.	6.97674	26.6621	22.6858	264	Promoter (3-4kb)	1	63492478	63579423	86946	1	23792	uc007bgd.1	-3860	ENSMUSG00000025964	Adam23	a disintegrin and metallopeptidase domain 23
chr1	63776936	63777361	426	*	SRR8208099_peak_111	217	.	6.95347	25.6527	21.724	235	Promoter (<=1kb)	1	63777199	63782881	5683	1	75619	uc007bgk.2	0	ENSMUSG00000025962	Fastkd2	FAST kinase domains 2
chr1	64440445	64440738	294	*	SRR8208099_peak_112	37	.	3.91542	6.74391	3.74856	108	Distal Intergenic	1	64579378	64651122	71745	1	12912	uc007bgr.1	-138640	ENSMUSG00000025958	Creb1	cAMP responsive element binding protein 1
chr1	65088508	65088881	374	*	SRR8208099_peak_113	60	.	3.91837	9.15764	6.01483	167	Distal Intergenic	1	65095131	65097737	2607	2	12968	uc007bhf.1	8856	ENSMUSG00000070870	Cryge	crystallin, gamma E
chr1	65095318	65095746	429	*	SRR8208099_peak_114	278	.	7.94103	32.0901	27.8602	175	Promoter (1-2kb)	1	65095131	65097737	2607	2	12968	uc007bhf.1	1991	ENSMUSG00000070870	Cryge	crystallin, gamma E
chr1	65156592	65156989	398	*	SRR8208099_peak_115	154	.	6.21525	19.0925	15.4663	239	Intron (uc007bhl.1/98303, intron 5 of 7)	1	65146963	65149937	2975	2	12964	uc007bhk.1	-6655	ENSMUSG00000044429	Cryga	crystallin, gamma A
chr1	69152266	69153358	1093	*	SRR8208099_peak_116	104	.	3.18347	13.8042	10.4241	899	Promoter (1-2kb)	1	68086540	69154633	1068094	2	13869	uc007bjb.1	1275	ENSMUSG00000062209	Erbb4	erb-b2 receptor tyrosine kinase 4
chr1	69153642	69154891	1250	*	SRR8208099_peak_117	199	.	4.11266	23.7481	19.908	852	Promoter (<=1kb)	1	68086540	69154633	1068094	2	13869	uc007bjb.1	0	ENSMUSG00000062209	Erbb4	erb-b2 receptor tyrosine kinase 4
chr1	71578165	71578458	294	*	SRR8208099_peak_118	66	.	4.89428	9.86901	6.68655	142	Distal Intergenic	1	71603730	71609772	6043	1	108147	uc007bjr.2	-25272	ENSMUSG00000026192	Atic	5-aminoimidazole-4-carboxamide ribonucleotide formyltransferase/IMP cyclohydrolase
chr1	72629564	72630159	596	*	SRR8208099_peak_119	1045	.	14.1376	110.543	104.513	275	Promoter (<=1kb)	1	72629825	72638460	8636	1	54380	uc007bko.2	0	ENSMUSG00000039354	Smarcal1	SWI/SNF related matrix associated, actin dependent regulator of chromatin, subfamily a-like 1
chr1	72920191	72921580	1390	*	SRR8208099_peak_120	540	.	6.83704	59.2243	54.023	380	Promoter (<=1kb)	1	72904639	72921439	16801	2	16011	uc007bkx.1	0	ENSMUSG00000026185	Igfbp5	insulin-like growth factor binding protein 5
chr1	73593024	73593320	297	*	SRR8208099_peak_121	73	.	5.06537	10.5557	7.33719	209	Distal Intergenic	1	73441908	73454143	12236	2	723792	uc007blc.1	-138881	NA	Pinc	pregnancy induced noncoding RNA
chr1	74331276	74331719	444	*	SRR8208099_peak_122	141	.	5.43043	17.6879	14.1254	237	Promoter (<=1kb)	1	74326414	74331312	4899	2	227290	uc007blr.2	0	ENSMUSG00000006299	Aamp	angio-associated migratory protein
chr1	74817407	74817994	588	*	SRR8208099_peak_123	92	.	3.56716	12.5854	9.26492	302	Promoter (<=1kb)	1	74818466	74831893	13428	1	22420	uc007bne.1	-472	ENSMUSG00000033227	Wnt6	wingless-type MMTV integration site family, member 6
chr1	74818593	74819237	645	*	SRR8208099_peak_124	283	.	5.81687	32.6187	28.3652	315	Promoter (<=1kb)	1	74818466	74831893	13428	1	22420	uc007bne.1	127	ENSMUSG00000033227	Wnt6	wingless-type MMTV integration site family, member 6
chr1	74829050	74829606	557	*	SRR8208099_peak_125	60	.	3.30119	9.22956	6.08267	142	Exon (uc007bne.1/22420, exon 3 of 4)	1	74838593	74850749	12157	1	22409	uc007bnf.2	-8987	ENSMUSG00000026167	Wnt10a	wingless-type MMTV integration site family, member 10A
chr1	74830310	74831229	920	*	SRR8208099_peak_126	92	.	3.88127	12.5535	9.23445	715	3' UTR	1	74838593	74850749	12157	1	22409	uc007bnf.2	-7364	ENSMUSG00000026167	Wnt10a	wingless-type MMTV integration site family, member 10A
chr1	74840948	74841775	828	*	SRR8208099_peak_127	63	.	3.20536	9.51755	6.35492	291	Promoter (2-3kb)	1	74838593	74850749	12157	1	22409	uc007bnf.2	2355	ENSMUSG00000026167	Wnt10a	wingless-type MMTV integration site family, member 10A
chr1	74846963	74847368	406	*	SRR8208099_peak_128	99	.	3.57209	13.3359	9.9783	208	Exon (uc007bnf.2/22409, exon 3 of 4)	1	74838593	74850749	12157	1	22409	uc007bnf.2	8370	ENSMUSG00000026167	Wnt10a	wingless-type MMTV integration site family, member 10A
chr1	74849689	74850487	799	*	SRR8208099_peak_129	117	.	3.55258	15.1777	11.7316	434	3' UTR	1	74838593	74850749	12157	1	22409	uc007bnf.2	11096	ENSMUSG00000026167	Wnt10a	wingless-type MMTV integration site family, member 10A
chr1	74902241	74903128	888	*	SRR8208099_peak_130	293	.	5.6322	33.6707	29.3716	347	Promoter (<=1kb)	1	74901603	74904306	2704	1	12570	uc007bng.2	638	ENSMUSG00000090071	Cdk5r2	cyclin-dependent kinase 5, regulatory subunit 2 (p39)
chr1	74929034	74929654	621	*	SRR8208099_peak_131	191	.	3.50076	22.9375	19.1354	205	Promoter (2-3kb)	1	74928083	74931982	3900	2	260298	uc007bnh.2	2328	ENSMUSG00000055197	Fev	FEV transcription factor, ETS family member
chr1	74930833	74931769	937	*	SRR8208099_peak_132	201	.	3.59948	23.9947	20.1434	254	Promoter (<=1kb)	1	74928083	74931982	3900	2	260298	uc007bnh.2	213	ENSMUSG00000055197	Fev	FEV transcription factor, ETS family member
chr1	74932184	74932486	303	*	SRR8208099_peak_133	63	.	2.42086	9.46005	6.3006	194	Promoter (<=1kb)	1	74928083	74931982	3900	2	260298	uc011wnd.1	-202	ENSMUSG00000055197	Fev	FEV transcription factor, ETS family member
chr1	74939103	74940055	953	*	SRR8208099_peak_134	71	.	4.05245	10.3493	7.14157	200	Promoter (<=1kb)	1	74936518	74939709	3192	2	12958	uc007bni.1	0	ENSMUSG00000006546	Cryba2	crystallin, beta A2
chr1	74946813	74947689	877	*	SRR8208099_peak_135	139	.	4.73587	17.519	13.9642	317	Promoter (<=1kb)	1	74947232	74947295	64	2	723900	uc011wne.1	0	ENSMUSG00000065616	Mir375	microRNA 375
chr1	74982013	74982383	371	*	SRR8208099_peak_136	144	.	5.69423	18.0718	14.4913	221	Promoter (<=1kb)	1	74948654	74982173	33520	2	241116	uc007bnj.1	0	ENSMUSG00000047021	Cfap65	cilia and flagella associated protein 65
chr1	74996317	74997905	1589	*	SRR8208099_peak_137	436	.	5.00877	48.574	43.6726	1304	Promoter (<=1kb)	1	74991892	74998225	6334	2	16147	uc007bnl.1	320	ENSMUSG00000006538	Ihh	Indian hedgehog
chr1	74998272	74998705	434	*	SRR8208099_peak_138	139	.	3.07441	17.5002	13.9464	148	Promoter (<=1kb)	1	74994298	74998225	3928	2	16147	uc007bnm.1	-47	ENSMUSG00000006538	Ihh	Indian hedgehog
chr1	75074959	75075271	313	*	SRR8208099_peak_139	63	.	3.85847	9.5327	6.36921	81	Intron (uc007bnn.2/75570, intron 3 of 5)	1	75013920	75121800	107881	2	75570	uc007bnn.2	46529	ENSMUSG00000026162	Nhej1	non-homologous end joining factor 1
chr1	75137899	75139270	1372	*	SRR8208099_peak_140	55	.	3.54563	8.63985	5.52648	603	Promoter (<=1kb)	1	75131789	75138161	6373	2	69171	uc007bnp.1	0	ENSMUSG00000033159	Cnppd1	cyclin Pas1/PHO80 domain containing 1
chr1	75241454	75241856	403	*	SRR8208099_peak_141	130	.	5.55955	16.5211	13.0122	215	3' UTR	1	75233277	75242267	8991	1	56812	uc011wnm.1	8177	ENSMUSG00000026203	Dnajb2	DnaJ heat shock protein family (Hsp40) member B2
chr1	75356835	75357529	695	*	SRR8208099_peak_142	292	.	7.179	33.5374	29.2443	290	Promoter (<=1kb)	1	75356919	75364290	7372	1	13346	uc007box.1	0	ENSMUSG00000026208	Des	desmin
chr1	75371819	75372469	651	*	SRR8208099_peak_143	69	.	3.89858	10.1839	6.98456	480	Promoter (<=1kb)	1	75371872	75428881	57010	1	11790	uc007boz.1	0	ENSMUSG00000026207	Speg	SPEG complex locus
chr1	75384436	75385874	1439	*	SRR8208099_peak_144	399	.	6.26203	44.7167	39.9656	615	Promoter (2-3kb)	1	75382185	75428881	46697	1	11790	uc007bpc.1	2251	ENSMUSG00000026207	Speg	SPEG complex locus
chr1	75418490	75418901	412	*	SRR8208099_peak_145	66	.	2.75476	9.875	6.69222	185	Exon (uc007boz.1/11790, exon 30 of 41)	1	75432518	75439751	7234	1	69080	uc007bpd.1	-13617	ENSMUSG00000033021	Gmppa	GDP-mannose pyrophosphorylase A
chr1	75419042	75420224	1183	*	SRR8208099_peak_146	538	.	6.61813	59.0488	53.8527	668	Exon (uc007boz.1/11790, exon 30 of 41)	1	75432518	75439751	7234	1	69080	uc007bpd.1	-12294	ENSMUSG00000033021	Gmppa	GDP-mannose pyrophosphorylase A
chr1	75425464	75425757	294	*	SRR8208099_peak_147	40	.	3.21371	7.01514	4.00186	227	Exon (uc007boz.1/11790, exon 37 of 41)	1	75432518	75439751	7234	1	69080	uc007bpd.1	-6761	ENSMUSG00000033021	Gmppa	GDP-mannose pyrophosphorylase A
chr1	75446903	75447515	613	*	SRR8208099_peak_148	119	.	4.8216	15.4519	11.9928	339	Promoter (<=1kb)	1	75447085	75470915	23831	1	241118	uc007bpg.1	0	ENSMUSG00000033007	Asic4	acid-sensing (proton-gated) ion channel family member 4
chr1	75501636	75503037	1402	*	SRR8208099_peak_149	195	.	4.52111	23.4146	19.5899	856	Promoter (<=1kb)	1	75482400	75503027	20628	2	98733	uc007bpn.2	0	ENSMUSG00000026211	Obsl1	obscurin-like 1
chr1	78192680	78193897	1218	*	SRR8208099_peak_150	221	.	4.33607	26.0701	22.1217	359	Promoter (<=1kb)	1	78097842	78193711	95870	2	18505	uc007bqb.2	0	ENSMUSG00000004872	Pax3	paired box 3
chr1	78212623	78213576	954	*	SRR8208099_peak_151	190	.	4.6729	22.898	19.0977	706	Distal Intergenic	1	78180033	78193711	13679	2	18505	uc007bqd.1	-18912	ENSMUSG00000004872	Pax3	paired box 3
chr1	78213959	78214285	327	*	SRR8208099_peak_152	135	.	4.04726	17.1131	13.5768	162	Distal Intergenic	1	78180033	78193711	13679	2	18505	uc007bqd.1	-20248	ENSMUSG00000004872	Pax3	paired box 3
chr1	78306553	78307605	1053	*	SRR8208099_peak_153	416	.	7.67126	46.463	41.6429	424	Promoter (<=1kb)	1	78306921	78416861	109941	1	433323	uc007bqe.1	0	ENSMUSG00000032908	Sgpp2	sphingosine-1-phosphate phosphatase 2
chr1	79854374	79855031	658	*	SRR8208099_peak_154	256	.	6.66215	29.7668	25.6429	324	Promoter (<=1kb)	1	79790896	79855240	64345	2	20720	uc007bqz.2	209	ENSMUSG00000026249	Serpine2	serine (or cysteine) peptidase inhibitor, clade E, member 2
chr1	80754698	80755498	801	*	SRR8208099_peak_155	222	.	6.06156	26.2334	22.2774	292	Promoter (<=1kb)	1	80497648	80755128	257481	2	210293	uc007brg.2	0	ENSMUSG00000038608	Dock10	dedicator of cytokinesis 10
chr1	82286449	82287902	1454	*	SRR8208099_peak_156	274	.	5.02743	31.7138	27.4998	507	Promoter (<=1kb)	1	82229680	82288014	58335	2	16367	uc007brp.2	112	ENSMUSG00000055980	Irs1	insulin receptor substrate 1
chr1	82721257	82721769	513	*	SRR8208099_peak_157	285	.	7.54347	32.8539	28.5898	231	Promoter (<=1kb)	1	82721493	82748964	27472	1	75734	uc007brx.1	0	ENSMUSG00000026150	Mff	mitochondrial fission factor
chr1	84931277	84931709	433	*	SRR8208099_peak_158	52	.	3.72729	8.39706	5.29789	229	Promoter (<=1kb)	1	84903280	84931658	28379	2	71781	uc007btd.1	0	ENSMUSG00000026220	Slc16a14	solute carrier family 16 (monocarboxylic acid transporters), member 14
chr1	87914644	87915513	870	*	SRR8208099_peak_159	440	.	7.88427	48.9807	44.0612	388	Promoter (3-4kb)	1	87918517	87921244	2728	1	70060	uc007bur.2	-3004	ENSMUSG00000026226	Spata3	spermatogenesis associated 3
chr1	87942638	87943735	1098	*	SRR8208099_peak_160	409	.	6.43666	45.7562	40.9656	227	Promoter (<=1kb)	1	87942438	87952031	9594	1	72792	uc011wog.1	200	ENSMUSG00000026227	2810459M11Rik	RIKEN cDNA 2810459M11 gene
chr1	88383895	88384359	465	*	SRR8208099_peak_161	175	.	5.71095	21.3052	17.5788	221	Distal Intergenic	1	88423311	88427273	3963	1	19231	uc007bvp.1	-38952	ENSMUSG00000026238	Ptma	prothymosin alpha
chr1	88408779	88409072	294	*	SRR8208099_peak_162	50	.	3.74288	8.18153	5.09557	128	Distal Intergenic	1	88423311	88427273	3963	1	19231	uc007bvp.1	-14239	ENSMUSG00000026238	Ptma	prothymosin alpha
chr1	88479265	88479611	347	*	SRR8208099_peak_163	141	.	5.86402	17.7397	14.1752	251	Promoter (<=1kb)	1	88439590	88479076	39487	2	18582	uc011wok.1	-189	ENSMUSG00000026239	Pde6d	phosphodiesterase 6D, cGMP-specific, rod, delta
chr1	88566266	88567145	880	*	SRR8208099_peak_164	230	.	5.83642	27.0108	23.0186	587	Promoter (<=1kb)	1	88562866	88567147	4282	2	18159	uc007bvt.1	2	ENSMUSG00000026241	Nppc	natriuretic peptide type C
chr1	88600072	88600426	355	*	SRR8208099_peak_165	102	.	4.90398	13.6408	10.2685	166	Promoter (<=1kb)	1	88600379	88776611	176233	1	208718	uc011wol.1	0	ENSMUSG00000053333	Dis3l2	DIS3 like 3'-5' exoribonuclease 2
chr1	89023725	89024184	460	*	SRR8208099_peak_166	53	.	3.98003	8.49382	5.389	278	Promoter (2-3kb)	1	89021583	89024487	2905	1	11648	uc007bwb.1	2142	ENSMUSG00000036500	Akp3	alkaline phosphatase 3, intestine, not Mn requiring
chr1	89050386	89052650	2265	*	SRR8208099_peak_167	499	.	5.46638	55.0559	49.9472	798	Promoter (<=1kb)	1	89044230	89051663	7434	2	13599	uc007bwc.1	0	ENSMUSG00000026247	Ecel1	endothelin converting enzyme-like 1
chr1	89160512	89161706	1195	*	SRR8208099_peak_168	447	.	7.59583	49.6447	44.7015	682	Promoter (<=1kb)	1	89160939	89207366	46428	1	98363	uc007bwo.1	0	ENSMUSG00000026255	Efhd1	EF hand domain containing 1
chr1	89405609	89406868	1260	*	SRR8208099_peak_169	463	.	7.25104	51.315	46.3161	670	Promoter (<=1kb)	1	89373404	89406937	33534	2	53972	uc007bwx.2	69	ENSMUSG00000026259	Ngef	neuronal guanine nucleotide exchange factor
chr1	89572502	89572917	416	*	SRR8208099_peak_170	200	.	6.38587	23.9124	20.0646	227	Promoter (<=1kb)	1	89572814	89617083	44270	1	16331	uc007bxg.2	0	ENSMUSG00000026288	Inpp5d	inositol polyphosphate-5-phosphatase D
chr1	90101710	90102378	669	*	SRR8208099_peak_171	79	.	4.1647	11.2427	7.98928	131	Promoter (<=1kb)	1	90101307	90102323	1017	2	15504	uc007byj.2	0	ENSMUSG00000081984	Dnajb3	DnaJ heat shock protein family (Hsp40) member B3
chr1	90597604	90598113	510	*	SRR8208099_peak_172	141	.	5.30583	17.6836	14.1214	212	Promoter (<=1kb)	1	90569700	90598451	28752	2	320982	uc011woz.1	338	ENSMUSG00000049866	Arl4c	ADP-ribosylation factor-like 4C
chr1	91826930	91827710	781	*	SRR8208099_peak_173	110	.	3.2263	14.4775	11.0649	557	Promoter (<=1kb)	1	91824537	91827751	3215	2	14472	uc007bzb.1	41	ENSMUSG00000034486	Gbx2	gastrulation brain homeobox 2
chr1	91838276	91838720	445	*	SRR8208099_peak_174	53	.	3.64932	8.4421	5.34035	308	Distal Intergenic	1	91824537	91827751	3215	2	14472	uc007bzb.1	-10525	ENSMUSG00000034486	Gbx2	gastrulation brain homeobox 2
chr1	91889381	91889897	517	*	SRR8208099_peak_175	139	.	5.36284	17.4842	13.9312	281	Exon (uc007bzd.1/208372, exon 3 of 6)	1	91849253	91911152	61900	2	208372	uc007bzd.1	21255	ENSMUSG00000067081	Asb18	ankyrin repeat and SOCS box-containing 18
chr1	92894992	92896276	1285	*	SRR8208099_peak_176	310	.	7.17788	35.4621	31.0851	384	Promoter (<=1kb)	1	92895304	93005249	109946	1	16978	uc007bzp.2	0	ENSMUSG00000026305	Lrrfip1	leucine rich repeat (in FLII) interacting protein 1
chr1	93241144	93242435	1292	*	SRR8208099_peak_177	150	.	4.75766	18.6077	15.0032	964	Exon (uc007cah.1/227357, exon 9 of 9)	1	93247650	93258981	11332	1	70788	uc007cai.1	-5215	ENSMUSG00000026308	Klhl30	kelch-like 30
chr1	93308922	93309391	470	*	SRR8208099_peak_178	39	.	3.1762	6.91027	3.90432	115	Promoter (<=1kb)	1	93308060	93309799	1740	2	55927	uc007cau.1	408	ENSMUSG00000067071	Hes6	hairy and enhancer of split 6
chr1	93355448	93355792	345	*	SRR8208099_peak_179	38	.	3.32557	6.88335	3.87911	117	Promoter (<=1kb)	1	93312559	93355905	43347	2	18627	uc007cav.1	113	ENSMUSG00000055866	Per2	period circadian clock 2
chr1	93697245	93697841	597	*	SRR8208099_peak_180	128	.	3.50648	16.3572	12.856	377	Promoter (<=1kb)	1	93698054	93744604	46551	1	13345	uc007cbd.1	-213	ENSMUSG00000007805	Twist2	twist basic helix-loop-helix transcription factor 2
chr1	93698043	93699194	1152	*	SRR8208099_peak_181	324	.	5.27286	36.9	32.4639	609	Promoter (<=1kb)	1	93698054	93744604	46551	1	13345	uc007cbd.1	0	ENSMUSG00000007805	Twist2	twist basic helix-loop-helix transcription factor 2
chr1	94728380	94729365	986	*	SRR8208099_peak_182	130	.	4.94949	16.5509	13.041	494	Promoter (<=1kb)	1	94728263	94756773	28511	1	14733	uc007cbs.1	117	ENSMUSG00000034220	Gpc1	glypican 1
chr1	94815643	94816190	548	*	SRR8208099_peak_183	684	.	11.6448	73.8891	68.4335	278	Promoter (<=1kb)	1	94816191	94820961	4771	1	108657	uc011wpm.1	-1	ENSMUSG00000026269	Rnpepl1	arginyl aminopeptidase (aminopeptidase B)-like 1
chr1	94996979	94998767	1789	*	SRR8208099_peak_184	149	.	4.15709	18.4996	14.9	1221	Promoter (<=1kb)	1	94912033	94998442	86410	2	16560	uc007cdf.2	0	ENSMUSG00000014602	Kif1a	kinesin family member 1A
chr1	95132528	95133075	548	*	SRR8208099_peak_185	50	.	3.46787	8.1781	5.09262	398	Promoter (<=1kb)	1	95132474	95193025	60552	1	208777	uc007cdm.1	54	ENSMUSG00000047793	Sned1	sushi, nidogen and EGF-like domains 1
chr1	95239372	95239855	484	*	SRR8208099_peak_186	204	.	6.5189	24.3292	20.462	218	Promoter (<=1kb)	1	95206014	95239365	33352	2	269224	uc007cdt.2	-7	ENSMUSG00000026274	Pask	PAS domain containing serine/threonine kinase
chr1	95532114	95532544	431	*	SRR8208099_peak_187	193	.	6.90329	23.1754	19.3626	235	Promoter (<=1kb)	1	95517328	95532304	14977	2	59041	uc007ced.1	0	ENSMUSG00000026277	Stk25	serine/threonine kinase 25 (yeast)
chr1	95582519	95582812	294	*	SRR8208099_peak_188	39	.	3.20111	6.97997	3.96908	111	Promoter (<=1kb)	1	95582271	95592339	10069	1	51800	uc007cee.1	248	ENSMUSG00000026278	Bok	BCL2-related ovarian killer
chr1	97563774	97564117	344	*	SRR8208099_peak_189	57	.	3.55348	8.90388	5.7757	233	Promoter (<=1kb)	1	97484259	97564171	79913	2	20452	uc011wpu.1	54	ENSMUSG00000040710	St8sia4	ST8 alpha-N-acetyl-neuraminide alpha-2,8-sialyltransferase 4
chr1	97564177	97564894	718	*	SRR8208099_peak_190	70	.	3.83592	10.264	7.06072	484	Promoter (<=1kb)	1	97554891	97564171	9281	2	20452	uc007cfb.1	-6	ENSMUSG00000040710	St8sia4	ST8 alpha-N-acetyl-neuraminide alpha-2,8-sialyltransferase 4
chr1	99557132	99557876	745	*	SRR8208099_peak_191	229	.	6.36973	26.9262	22.9382	495	Promoter (<=1kb)	1	99540479	99558253	17775	2	52392	uc007cfg.2	377	ENSMUSG00000044768	Macir	macrophage immunometabolism regulator
chr1	99558138	99558441	304	*	SRR8208099_peak_192	71	.	3.77911	10.3506	7.14272	131	Promoter (<=1kb)	1	99540479	99558253	17775	2	52392	uc007cfg.2	0	ENSMUSG00000044768	Macir	macrophage immunometabolism regulator
chr1	104524572	104525102	531	*	SRR8208099_peak_193	82	.	5.38371	11.5611	8.29139	271	Distal Intergenic	1	106665396	106892058	226663	1	23836	uc007cgc.1	-2140294	ENSMUSG00000050840	Cdh20	cadherin 20
chr1	106664933	106665951	1019	*	SRR8208099_peak_194	75	.	4.09269	10.7468	7.51788	196	Promoter (<=1kb)	1	106665396	106892058	226663	1	23836	uc007cgc.1	0	ENSMUSG00000050840	Cdh20	cadherin 20
chr1	106890537	106890830	294	*	SRR8208099_peak_195	38	.	3.829	6.833	3.83208	190	Exon (uc007cgc.1/23836, exon 12 of 12)	1	106665396	106892058	226663	1	23836	uc007cgc.1	225141	ENSMUSG00000050840	Cdh20	cadherin 20
chr1	107252677	107253236	560	*	SRR8208099_peak_196	32	.	3.07925	6.23974	3.28152	336	Promoter (<=1kb)	1	107173494	107253287	79794	2	320311	uc011wpy.1	51	ENSMUSG00000047496	Rnf152	ring finger protein 152
chr1	107677516	107677878	363	*	SRR8208099_peak_197	87	.	4.32116	11.9964	8.70483	229	Promoter (<=1kb)	1	107677300	107744558	67259	1	21934	uc007cgp.1	216	ENSMUSG00000026321	Tnfrsf11a	tumor necrosis factor receptor superfamily, member 11a, NFKB activator
chr1	107954940	107955361	422	*	SRR8208099_peak_198	177	.	6.30983	21.5036	17.7684	232	Distal Intergenic	1	107902592	107930654	28063	1	227449	uc007cgs.2	52348	ENSMUSG00000038866	Zcchc2	zinc finger, CCHC domain containing 2
chr1	108067794	108068148	355	*	SRR8208099_peak_199	153	.	5.46856	18.9512	15.3313	168	Promoter (<=1kb)	1	108068446	108183983	115538	1	98432	uc007cgu.2	-298	ENSMUSG00000044340	Phlpp1	PH domain and leucine rich repeat protein phosphatase 1
chr1	108609913	108610789	877	*	SRR8208099_peak_200	300	.	6.90872	34.4026	30.0712	503	Promoter (<=1kb)	1	108434756	108610867	176112	2	12043	uc007cgw.1	78	ENSMUSG00000057329	Bcl2	B cell leukemia/lymphoma 2
chr1	108656349	108656644	296	*	SRR8208099_peak_201	63	.	4.04898	9.49594	6.3345	140	Promoter (<=1kb)	1	108616987	108656319	39333	2	70750	uc007cgy.2	-30	ENSMUSG00000009905	Kdsr	3-ketodihydrosphingosine reductase
chr1	111879532	111880029	498	*	SRR8208099_peak_202	79	.	5.23236	11.2508	7.99702	282	Promoter (<=1kb)	1	111879879	112035578	155700	1	241201	uc011wqi.1	0	ENSMUSG00000026312	Cdh7	cadherin 7, type 2
chr1	120285311	120285980	670	*	SRR8208099_peak_203	320	.	7.70774	36.4497	32.0305	399	Promoter (<=1kb)	1	120285635	120399790	114156	1	76707	uc007cid.1	0	ENSMUSG00000064302	Clasp1	CLIP associating protein 1
chr1	121022245	121022542	298	*	SRR8208099_peak_204	65	.	4.14773	9.748	6.57256	139	Distal Intergenic	1	120744960	120950196	205237	2	14633	uc011wqr.1	-72049	ENSMUSG00000048402	Gli2	GLI-Kruppel family member GLI2
chr1	121316796	121317463	668	*	SRR8208099_peak_205	90	.	2.98078	12.41	9.09856	425	Promoter (1-2kb)	1	121312042	121318825	6784	2	16324	uc007cir.1	1362	ENSMUSG00000037035	Inhbb	inhibin beta-B
chr1	121317963	121319059	1097	*	SRR8208099_peak_206	259	.	4.56729	30.108	25.9677	332	Promoter (<=1kb)	1	121312042	121318825	6784	2	16324	uc007cir.1	0	ENSMUSG00000037035	Inhbb	inhibin beta-B
chr1	122236950	122239089	2140	*	SRR8208099_peak_207	355	.	5.31116	40.1435	35.5768	531	Promoter (<=1kb)	1	122237159	122239751	2593	1	226359	uc007cjk.1	0	ENSMUSG00000036907	C1ql2	complement component 1, q subcomponent-like 2
chr1	122492988	122493316	329	*	SRR8208099_peak_208	39	.	2.62212	6.99158	3.98018	246	Distal Intergenic	1	122499064	122504568	5505	1	13798	uc007cjm.2	-5748	ENSMUSG00000058665	En1	engrailed 1
chr1	122499934	122500718	785	*	SRR8208099_peak_209	198	.	3.32663	23.6737	19.8368	194	Promoter (<=1kb)	1	122499064	122504568	5505	1	13798	uc007cjm.2	870	ENSMUSG00000058665	En1	engrailed 1
chr1	122503428	122503901	474	*	SRR8208099_peak_210	135	.	3.15014	17.0848	13.5501	305	Promoter (4-5kb)	1	122499064	122504568	5505	1	13798	uc007cjm.2	4364	ENSMUSG00000058665	En1	engrailed 1
chr1	123423729	123425145	1417	*	SRR8208099_peak_211	164	.	4.97492	20.1444	16.4704	676	Promoter (<=1kb)	1	123406350	123425042	18693	2	15564	uc011wqx.1	0	ENSMUSG00000050534	Htr5b	5-hydroxytryptamine (serotonin) receptor 5B
chr1	124253517	124254061	545	*	SRR8208099_peak_212	347	.	10.5414	39.278	34.7457	274	Distal Intergenic	1	123450412	123464557	14146	2	66942	uc007cjw.2	-788960	ENSMUSG00000001674	Ddx18	DEAD box helicase 18
chr1	127807909	127809024	1116	*	SRR8208099_peak_213	172	.	5.28343	20.9586	17.2479	431	Promoter (<=1kb)	1	127768619	127807942	39324	2	72585	uc007cki.1	0	ENSMUSG00000026344	Lypd1	Ly6/Plaur domain containing 1
chr1	129116119	129116546	428	*	SRR8208099_peak_214	168	.	5.85447	20.5582	16.8651	234	Intron (uc007ckp.1/107895, intron 1 of 7)	1	129101563	129379549	277987	1	107895	uc007ckr.1	14556	ENSMUSG00000036155	Mgat5	mannoside acetylglucosaminyltransferase 5
chr1	129573108	129573580	473	*	SRR8208099_peak_215	44	.	2.7933	7.52117	4.47538	191	Promoter (1-2kb)	1	129383129	129574598	191470	2	72160	uc007cku.1	1018	ENSMUSG00000026347	Tmem163	transmembrane protein 163
chr1	129573691	129574052	362	*	SRR8208099_peak_216	93	.	3.57588	12.6227	9.30025	222	Promoter (<=1kb)	1	129383129	129574598	191470	2	72160	uc007cku.1	546	ENSMUSG00000026347	Tmem163	transmembrane protein 163
chr1	129574223	129575026	804	*	SRR8208099_peak_217	221	.	5.27193	26.1167	22.1664	232	Promoter (<=1kb)	1	129383129	129574598	191470	2	72160	uc007cku.1	0	ENSMUSG00000026347	Tmem163	transmembrane protein 163
chr1	129999143	129999487	345	*	SRR8208099_peak_218	72	.	4.42854	10.4482	7.23523	226	Promoter (<=1kb)	1	129850763	129999578	148816	2	226409	uc007cle.1	91	ENSMUSG00000036086	Zranb3	zinc finger, RAN-binding domain containing 3
chr1	130487352	130488676	1325	*	SRR8208099_peak_219	365	.	6.58051	41.1847	36.5771	919	Promoter (<=1kb)	1	130484776	130488870	4095	2	12767	uc007cls.1	194	ENSMUSG00000045382	Cxcr4	chemokine (C-X-C motif) receptor 4
chr1	131169773	131170671	899	*	SRR8208099_peak_220	82	.	4.38371	11.5639	8.29376	554	Promoter (<=1kb)	1	131169881	131327630	157750	1	210417	uc007clu.2	0	ENSMUSG00000042581	Thsd7b	thrombospondin, type I, domain containing 7B
chr1	132774667	132775041	375	*	SRR8208099_peak_221	61	.	3.87851	9.3208	6.16879	188	Exon (uc007cmn.1/69169, exon 6 of 8)	1	132778651	132782573	3923	2	93672	uc007cmo.1	7532	ENSMUSG00000026420	Il24	interleukin 24
chr1	133035685	133036198	514	*	SRR8208099_peak_222	435	.	8.90791	48.4212	43.5241	229	Promoter (<=1kb)	1	133025018	133034811	9794	2	226419	uc007cmw.1	-874	ENSMUSG00000016526	Dyrk3	dual-specificity tyrosine-(Y)-phosphorylation regulated kinase 3
chr1	133141053	133141911	859	*	SRR8208099_peak_223	340	.	6.78438	38.5219	34.0196	458	Promoter (<=1kb)	1	133072987	133141755	68769	2	54354	uc007cnd.1	0	ENSMUSG00000026430	Rassf5	Ras association (RalGDS/AF-6) domain family member 5
chr1	133410718	133411043	326	*	SRR8208099_peak_224	82	.	4.88663	11.542	8.2736	261	Intron (uc007cng.2/14270, intron 2 of 22)	1	133226091	133422170	196080	2	14270	uc011wrq.1	11127	ENSMUSG00000026425	Srgap2	SLIT-ROBO Rho GTPase activating protein 2
chr1	133763536	133763986	451	*	SRR8208099_peak_225	306	.	8.05175	35.0446	30.686	186	Promoter (<=1kb)	1	133763854	133769464	5611	1	226422	uc007cnv.2	0	ENSMUSG00000026433	Rab29	RAB29, member RAS oncogene family
chr1	133859939	133860509	571	*	SRR8208099_peak_226	56	.	3.57322	8.72018	5.60226	175	Promoter (<=1kb)	1	133859544	133879541	19998	1	212980	uc007cnz.1	395	ENSMUSG00000026435	Slc45a3	solute carrier family 45, member 3
chr1	133963853	133964439	587	*	SRR8208099_peak_227	93	.	3.99508	12.69	9.36422	262	Promoter (<=1kb)	1	133919388	133964639	45252	2	213006	uc011wrr.1	200	ENSMUSG00000059149	Mfsd4a	major facilitator superfamily domain containing 4A
chr1	134162152	134162689	538	*	SRR8208099_peak_228	490	.	9.20711	54.1633	49.0809	259	Distal Intergenic	1	134195203	134203934	8732	1	213417	uc007con.1	-32514	ENSMUSG00000042115	Klhdc8a	kelch domain containing 8A
chr1	134195105	134195930	826	*	SRR8208099_peak_229	93	.	3.99508	12.69	9.36422	267	Promoter (<=1kb)	1	134195203	134203934	8732	1	213417	uc007con.1	0	ENSMUSG00000042115	Klhdc8a	kelch domain containing 8A
chr1	134212639	134213541	903	*	SRR8208099_peak_230	95	.	4.51607	12.8771	9.54214	279	Promoter (<=1kb)	1	134212702	134230065	17364	1	74137	uc007coo.2	0	ENSMUSG00000009772	Nuak2	NUAK family, SNF1-like kinase, 2
chr1	134777255	134777803	549	*	SRR8208099_peak_231	36	.	2.9061	6.68552	3.69574	200	Promoter (<=1kb)	1	134776932	134836582	59651	1	16980	uc007cpi.2	323	ENSMUSG00000026443	Lrrn2	leucine rich repeat protein 2, neuronal
chr1	134915809	134916337	529	*	SRR8208099_peak_232	326	.	7.35101	37.1107	32.6636	291	5' UTR	1	134886422	134921925	35504	2	17248	uc007cpk.1	5588	ENSMUSG00000054387	Mdm4	transformed mouse 3T3 cell double minute 4
chr1	134916642	134917146	505	*	SRR8208099_peak_233	202	.	5.61572	24.1317	20.2741	211	Promoter (4-5kb)	1	134886422	134921925	35504	2	17248	uc007cpk.1	4779	ENSMUSG00000054387	Mdm4	transformed mouse 3T3 cell double minute 4
chr1	134942725	134943296	572	*	SRR8208099_peak_234	106	.	4.57852	14.0259	10.635	179	Promoter (<=1kb)	1	134942589	135005265	62677	1	240752	uc011wry.1	136	ENSMUSG00000026447	Pik3c2b	phosphatidylinositol-4-phosphate 3-kinase catalytic subunit type 2 beta
chr1	135059956	135061101	1146	*	SRR8208099_peak_235	304	.	6.09425	34.812	30.4628	685	Distal Intergenic	1	135027921	135036377	8457	1	108954	uc007cps.2	32035	ENSMUSG00000046062	Ppp1r15b	protein phosphatase 1, regulatory subunit 15B
chr1	135079126	135079426	301	*	SRR8208099_peak_236	64	.	3.77909	9.56977	6.40432	161	Distal Intergenic	1	135027921	135036377	8457	1	108954	uc007cps.2	51205	ENSMUSG00000046062	Ppp1r15b	protein phosphatase 1, regulatory subunit 15B
chr1	135225637	135226247	611	*	SRR8208099_peak_237	35	.	3.27634	6.54056	3.56085	128	Promoter (1-2kb)	1	135223787	135226299	2513	1	280287	uc007cqe.1	1850	ENSMUSG00000116158	Kiss1	KiSS-1 metastasis-suppressor
chr1	135260486	135260886	401	*	SRR8208099_peak_238	28	.	2.68789	5.8148	2.89203	324	Promoter (<=1kb)	1	135260149	135276895	16747	1	214253	uc007cqh.2	337	ENSMUSG00000070644	Etnk2	ethanolamine kinase 2
chr1	135319911	135320264	354	*	SRR8208099_peak_239	55	.	3.46303	8.63087	5.51797	157	Promoter (<=1kb)	1	135278877	135320789	41913	2	20668	uc007cqk.1	525	ENSMUSG00000070643	Sox13	SRY (sex determining region Y)-box 13
chr1	135560767	135561286	520	*	SRR8208099_peak_240	369	.	7.96983	41.5488	36.9254	239	Promoter (2-3kb)	1	135550814	135557957	7144	2	70579	uc007cqq.1	-2810	ENSMUSG00000102976	Zc3h11a	zinc finger CCCH type containing 11A
chr1	135697591	135697884	294	*	SRR8208099_peak_241	61	.	4.08136	9.29593	6.14537	217	Promoter (<=1kb)	1	135634567	135697331	62765	2	381290	uc007cqx.1	-260	ENSMUSG00000026463	Atp2b4	ATPase, Ca++ transporting, plasma membrane 4
chr1	135997504	135997901	398	*	SRR8208099_peak_242	163	.	5.44191	20.0116	16.3437	189	Distal Intergenic	1	136007819	136048013	40195	1	71884	uc007crf.1	-9918	ENSMUSG00000026450	Chit1	chitinase 1 (chitotriosidase)
chr1	136131108	136131974	867	*	SRR8208099_peak_243	209	.	5.50488	24.8595	20.9674	308	Promoter (<=1kb)	1	136095799	136132004	36206	2	11539	uc007crj.1	30	ENSMUSG00000042429	Adora1	adenosine A1 receptor
chr1	136430204	136430534	331	*	SRR8208099_peak_244	158	.	5.28808	19.4871	15.8427	229	Distal Intergenic	1	136437522	136443760	6239	2	71001	uc007csd.2	13226	ENSMUSG00000046367	Mgat4e	MGAT4 family, member E
chr1	136543087	136543865	779	*	SRR8208099_peak_245	192	.	5.64985	23.077	19.2683	260	Promoter (<=1kb)	1	136543258	136638553	95296	1	20980	uc007csi.1	0	ENSMUSG00000026452	Syt2	synaptotagmin II
chr1	136605318	136606168	851	*	SRR8208099_peak_246	178	.	5.26504	21.632	17.8911	452	Promoter (<=1kb)	1	136605877	136645994	40118	1	20980	uc007csk.1	0	ENSMUSG00000026452	Syt2	synaptotagmin II
chr1	136852328	136852823	496	*	SRR8208099_peak_247	153	.	6.02116	18.989	15.3675	279	Promoter (<=1kb)	1	136655644	136852517	196874	2	329251	uc007csm.1	0	ENSMUSG00000073557	Ppp1r12b	protein phosphatase 1, regulatory subunit 12B
chr1	137326863	137327294	432	*	SRR8208099_peak_248	143	.	5.77552	17.9017	14.3292	204	Promoter (<=1kb)	1	137278892	137327068	48177	2	226432	uc007cte.1	0	ENSMUSG00000041879	Ipo9	importin 9
chr1	137481504	137481797	294	*	SRR8208099_peak_249	39	.	3.67164	7.00579	3.99344	120	Promoter (<=1kb)	1	137331157	137481932	150776	2	215690	uc007ctg.2	135	ENSMUSG00000009418	Nav1	neuron navigator 1
chr1	137662445	137663240	796	*	SRR8208099_peak_250	196	.	6.12474	23.5007	19.6721	269	Promoter (<=1kb)	1	137662662	137665711	3050	1	27280	uc007ctq.2	0	ENSMUSG00000041801	Phlda3	pleckstrin homology like domain, family A, member 3
chr1	137715302	137715799	498	*	SRR8208099_peak_251	88	.	3.9947	12.1322	8.83437	166	Promoter (<=1kb)	1	137715175	137729918	14744	1	16763	uc007ctt.1	127	ENSMUSG00000041782	Lad1	ladinin
chr1	137815001	137816156	1156	*	SRR8208099_peak_252	377	.	7.12301	42.4454	37.7853	622	Promoter (<=1kb)	1	137767972	137815601	47630	2	18772	uc007cub.1	0	ENSMUSG00000026413	Pkp1	plakophilin 1
chr1	137947041	137948101	1061	*	SRR8208099_peak_253	56	.	3.57322	8.72018	5.60226	661	Promoter (1-2kb)	1	137949478	138016399	66922	1	12292	uc007cuf.1	-1377	ENSMUSG00000026407	Cacna1s	calcium channel, voltage-dependent, L type, alpha 1S subunit
chr1	138028454	138028751	298	*	SRR8208099_peak_254	27	.	3.09194	5.67637	2.76481	37	Promoter (<=1kb)	1	138027978	138074591	46614	1	16565	uc007cum.1	476	ENSMUSG00000041642	Kif21b	kinesin family member 21B
chr1	138156122	138156943	822	*	SRR8208099_peak_255	158	.	4.73709	19.5316	15.8858	257	Promoter (<=1kb)	1	138155491	138157450	1960	2	383563	uc011wsy.1	507	ENSMUSG00000052759	Gpr25	G protein-coupled receptor 25
chr1	138157112	138157694	583	*	SRR8208099_peak_256	144	.	4.53498	18.0472	14.4677	199	Promoter (<=1kb)	1	138155491	138157450	1960	2	383563	uc011wsy.1	0	ENSMUSG00000052759	Gpr25	G protein-coupled receptor 25
chr1	140737643	140738695	1053	*	SRR8208099_peak_257	208	.	3.57022	24.7206	20.8353	575	Promoter (<=1kb)	1	140721763	140739021	17259	2	16876	uc007cvr.1	326	ENSMUSG00000019230	Lhx9	LIM homeobox protein 9
chr1	140740037	140740486	450	*	SRR8208099_peak_258	44	.	2.11728	7.53198	4.48523	229	Promoter (1-2kb)	1	140727524	140739021	11498	2	16876	uc007cvu.1	-1016	ENSMUSG00000019230	Lhx9	LIM homeobox protein 9
chr1	140744669	140745647	979	*	SRR8208099_peak_259	111	.	3.35929	14.5946	11.1763	354	Promoter (<=1kb)	1	140721763	140744156	22394	2	16876	uc007cvs.1	-513	ENSMUSG00000019230	Lhx9	LIM homeobox protein 9
chr1	145851128	145852163	1036	*	SRR8208099_peak_260	78	.	3.85703	11.1287	7.88108	908	Promoter (<=1kb)	1	145846468	145851279	4812	2	19735	uc007cxg.2	0	ENSMUSG00000026360	Rgs2	regulator of G-protein signaling 2
chr1	146918103	146918488	386	*	SRR8208099_peak_261	37	.	3.91542	6.74391	3.74856	100	Distal Intergenic	1	146599971	146622551	22581	2	64214	uc007cxl.1	-295552	ENSMUSG00000026357	Rgs18	regulator of G-protein signaling 18
chr1	146956677	146957014	338	*	SRR8208099_peak_262	47	.	4.03877	7.80032	4.7369	206	Distal Intergenic	1	146599971	146622551	22581	2	64214	uc007cxl.1	-334126	ENSMUSG00000026357	Rgs18	regulator of G-protein signaling 18
chr1	148344593	148345161	569	*	SRR8208099_peak_263	69	.	4.19098	10.1491	6.95162	129	Promoter (<=1kb)	1	148344817	148749602	404786	1	215378	uc007cxp.2	0	ENSMUSG00000035131	Brinp3	bone morphogenetic protein/retinoic acid inducible neural specific 3
chr1	152240120	152240592	473	*	SRR8208099_peak_264	113	.	5.48566	14.7915	11.3642	267	Promoter (<=1kb)	1	152240429	152263371	22943	1	108989	uc007cyc.1	0	ENSMUSG00000006005	Tpr	translocated promoter region, nuclear basket protein
chr1	154247144	154247799	656	*	SRR8208099_peak_265	138	.	5.44775	17.3585	13.8109	374	Promoter (<=1kb)	1	154246997	154357825	110829	1	269132	uc011wtr.1	147	ENSMUSG00000032649	Colgalt2	collagen beta(1-O)galactosyltransferase 2
chr1	154471771	154472737	967	*	SRR8208099_peak_266	71	.	3.87968	10.3968	7.18662	788	Promoter (<=1kb)	1	154364660	154472241	107582	2	19731	uc007czh.1	0	ENSMUSG00000026482	Rgl1	ral guanine nucleotide dissociation stimulator,-like 1
chr1	154801851	154802452	602	*	SRR8208099_peak_267	103	.	4.57075	13.6798	10.3059	458	Promoter (<=1kb)	1	154802231	154966391	164161	1	226518	uc007czq.1	0	ENSMUSG00000042751	Nmnat2	nicotinamide nucleotide adenylyltransferase 2
chr1	154802939	154803421	483	*	SRR8208099_peak_268	41	.	3.26513	7.15798	4.13541	193	Promoter (<=1kb)	1	154802231	154966391	164161	1	226518	uc011wts.1	708	ENSMUSG00000042751	Nmnat2	nicotinamide nucleotide adenylyltransferase 2
chr1	155355071	155355412	342	*	SRR8208099_peak_269	122	.	5.28032	15.7517	12.2789	213	Intron (uc007dac.1/74091, intron 11 of 11)	1	155323969	155334790	10822	2	13211	uc007dab.1	-20281	ENSMUSG00000042699	Dhx9	DEAH (Asp-Glu-Ala-His) box polypeptide 9
chr1	155587560	155587869	310	*	SRR8208099_peak_270	40	.	3.38576	7.03733	4.0229	148	Promoter (<=1kb)	1	155587483	155592598	5116	1	19734	uc007dae.2	77	ENSMUSG00000026475	Rgs16	regulator of G-protein signaling 16
chr1	156051723	156052845	1123	*	SRR8208099_peak_271	301	.	6.82312	34.5233	30.1866	537	Distal Intergenic	1	155697747	155747338	49592	2	240817	uc007dan.1	-304385	ENSMUSG00000045968	Teddm2	transmembrane epididymal family member 2
chr1	156573224	156574317	1094	*	SRR8208099_peak_272	98	.	4.15329	13.2431	9.89044	213	Promoter (<=1kb)	1	156239649	156573050	333402	2	12290	uc007dav.1	-174	ENSMUSG00000004110	Cacna1e	calcium channel, voltage-dependent, R type, alpha 1E subunit
chr1	156731338	156731647	310	*	SRR8208099_peak_273	75	.	4.44369	10.7955	7.5643	165	Distal Intergenic	1	156239649	156573050	333402	2	12290	uc007dav.1	-158288	ENSMUSG00000004110	Cacna1e	calcium channel, voltage-dependent, R type, alpha 1E subunit
chr1	156903207	156903748	542	*	SRR8208099_peak_274	959	.	12.4259	101.87	95.9947	271	Distal Intergenic	1	156943497	156946766	3270	2	15939	uc007dax.2	43018	ENSMUSG00000056708	Ier5	immediate early response 5
chr1	156945240	156946539	1300	*	SRR8208099_peak_275	98	.	3.89826	13.157	9.80852	919	Promoter (<=1kb)	1	156943497	156946766	3270	2	15939	uc007dax.2	227	ENSMUSG00000056708	Ier5	immediate early response 5
chr1	157091030	157092308	1279	*	SRR8208099_peak_276	231	.	5.5773	27.1124	23.1152	902	Distal Intergenic	1	157038559	157055386	16828	1	58244	uc007dbd.1	52471	ENSMUSG00000026470	Stx6	syntaxin 6
chr1	157583969	157585285	1317	*	SRR8208099_peak_277	251	.	3.35458	29.2773	25.176	803	Promoter (3-4kb)	1	157548824	157589157	40334	2	16872	uc007dbn.2	3872	ENSMUSG00000026468	Lhx4	LIM homeobox protein 4
chr1	157587802	157588566	765	*	SRR8208099_peak_278	152	.	2.673	18.88	15.2633	539	Promoter (<=1kb)	1	157548824	157589157	40334	2	16872	uc007dbn.2	591	ENSMUSG00000026468	Lhx4	LIM homeobox protein 4
chr1	157589767	157590439	673	*	SRR8208099_peak_279	199	.	3.35975	23.7627	19.9215	394	Promoter (<=1kb)	1	157548824	157589157	40334	2	16872	uc007dbn.2	-610	ENSMUSG00000026468	Lhx4	LIM homeobox protein 4
chr1	158134263	158135515	1253	*	SRR8208099_peak_280	129	.	4.45398	16.4581	12.952	815	Promoter (<=1kb)	1	157923096	158135156	212061	2	329274	uc007dce.1	0	ENSMUSG00000015484	Fam163a	family with sequence similarity 163, member A
chr1	158232931	158233648	718	*	SRR8208099_peak_281	55	.	3.72934	8.65762	5.54337	546	Promoter (<=1kb)	1	158185426	158233479	48054	2	214575	uc011wud.1	0	ENSMUSG00000060985	Tdrd5	tudor domain containing 5
chr1	158462198	158462491	294	*	SRR8208099_peak_282	23	.	3.14552	5.19645	2.3342	119	Distal Intergenic	1	158488918	158579750	90833	1	11352	uc007dcl.2	-26427	ENSMUSG00000026596	Abl2	v-abl Abelson murine leukemia viral oncogene 2 (arg, Abelson-related gene)
chr1	160285881	160286312	432	*	SRR8208099_peak_283	42	.	3.67688	7.26585	4.2366	247	Promoter (<=1kb)	1	160175400	160286360	110961	2	240843	uc007ddp.2	48	ENSMUSG00000004031	Brinp2	bone morphogenic protein/retinoic acid inducible neural-specific 2
chr1	164407558	164408194	637	*	SRR8208099_peak_284	100	.	4.71156	13.4422	10.0796	396	Promoter (<=1kb)	1	163917433	164408165	490733	2	103967	uc007dga.2	0	ENSMUSG00000040265	Dnm3	dynamin 3
chr1	165241967	165243416	1450	*	SRR8208099_peak_285	380	.	5.16353	42.7346	38.061	568	Promoter (<=1kb)	1	165175250	165243781	68532	2	18933	uc007dhh.1	365	ENSMUSG00000026586	Prrx1	paired related homeobox 1
chr1	167123924	167124476	553	*	SRR8208099_peak_286	43	.	3.44611	7.42139	4.38252	383	Promoter (<=1kb)	1	167104472	167124564	20093	2	108735	uc007dix.2	88	ENSMUSG00000040848	Sft2d2	SFT2 domain containing 2
chr1	167212099	167212951	853	*	SRR8208099_peak_287	99	.	4.2515	13.282	9.92761	407	Distal Intergenic	1	167225897	167251982	26086	1	240888	uc007dja.1	-12946	ENSMUSG00000040836	Gpr161	G protein-coupled receptor 161
chr1	167572439	167572732	294	*	SRR8208099_peak_288	42	.	3.22082	7.24653	4.21837	80	Distal Intergenic	1	167522312	167564672	42361	2	68481	uc007dji.1	-7767	ENSMUSG00000026566	Mpzl1	myelin protein zero-like 1
chr1	167637891	167638221	331	*	SRR8208099_peak_289	77	.	4.16176	10.9435	7.70524	106	Promoter (<=1kb)	1	167579076	167638225	59150	2	226594	uc007djj.1	4	ENSMUSG00000040723	Rcsd1	RCSD domain containing 1
chr1	167775269	167775699	431	*	SRR8208099_peak_290	72	.	3.89449	10.4415	7.22933	151	Intron (uc007djn.2/12503, intron 1 of 7)	1	167794786	167807407	12622	1	12503	uc007djs.1	-19087	ENSMUSG00000005763	Cd247	CD247 antigen
chr1	167977879	167979263	1385	*	SRR8208099_peak_291	102	.	4.18272	13.6378	10.2657	987	Distal Intergenic	1	167861793	167932765	70973	2	18986	uc007dkg.1	-45114	ENSMUSG00000026565	Pou2f1	POU domain, class 2, transcription factor 1
chr1	168168554	168168896	343	*	SRR8208099_peak_292	52	.	3.93814	8.39472	5.29579	111	Promoter (<=1kb)	1	168131516	168168875	37360	2	98558	uc007dkk.1	0	ENSMUSG00000040629	Mael	maelstrom spermatogenic transposon silencer
chr1	168183924	168184230	307	*	SRR8208099_peak_293	85	.	3.98761	11.8306	8.54776	153	Promoter (<=1kb)	1	168184270	168246963	62694	1	100039795	uc011wvd.1	-40	ENSMUSG00000040612	Ildr2	immunoglobulin-like domain containing receptor 2
chr1	168184520	168185074	555	*	SRR8208099_peak_294	112	.	4.47217	14.6366	11.2161	169	Promoter (<=1kb)	1	168184270	168246963	62694	1	100039795	uc011wvj.1	250	ENSMUSG00000040612	Ildr2	immunoglobulin-like domain containing receptor 2
chr1	168238673	168239795	1123	*	SRR8208099_peak_295	289	.	6.03721	33.2729	28.9909	500	Exon (uc011wvd.1/100039795, exon 9 of 10)	1	168184270	168246963	62694	1	100039795	uc011wvj.1	54403	ENSMUSG00000040612	Ildr2	immunoglobulin-like domain containing receptor 2
chr1	168339316	168339673	358	*	SRR8208099_peak_296	64	.	3.77909	9.56977	6.40432	152	Promoter (<=1kb)	1	168314754	168339959	25206	2	71592	uc007dkn.2	286	ENSMUSG00000040596	Pogk	pogo transposable element with KRAB domain
chr1	168931771	168932723	953	*	SRR8208099_peak_297	224	.	6.10183	26.3834	22.4201	249	Promoter (<=1kb)	1	168931548	169021433	89886	1	226610	uc011wvo.1	223	ENSMUSG00000060568	Fam78b	family with sequence similarity 78, member B
chr1	169323947	169324446	500	*	SRR8208099_peak_298	401	.	8.87811	44.9346	40.1752	253	Promoter (<=1kb)	1	169302515	169323928	21414	2	66447	uc007dky.1	-19	ENSMUSG00000026688	Mgst3	microsomal glutathione S-transferase 3
chr1	169528477	169528976	500	*	SRR8208099_peak_299	84	.	4.21746	11.6908	8.41495	255	Promoter (<=1kb)	1	169528493	169569754	41262	1	20183	uc007dla.2	0	ENSMUSG00000015843	Rxrg	retinoid X receptor gamma
chr1	169618433	169619309	877	*	SRR8208099_peak_300	276	.	4.37244	31.8395	27.62	405	Promoter (<=1kb)	1	169619689	169778864	159176	1	110648	uc007dlc.1	-380	ENSMUSG00000026686	Lmx1a	LIM homeobox transcription factor 1 alpha
chr1	169622129	169622797	669	*	SRR8208099_peak_301	125	.	3.16833	15.9844	12.5009	241	Promoter (2-3kb)	1	169619689	169778864	159176	1	110648	uc007dlc.1	2440	ENSMUSG00000026686	Lmx1a	LIM homeobox transcription factor 1 alpha
chr1	169732671	169733097	427	*	SRR8208099_peak_302	56	.	3.77906	8.79036	5.66869	165	Intron (uc007dlc.1/110648, intron 3 of 7)	1	169619689	169778864	159176	1	110648	uc007dlc.1	112982	ENSMUSG00000026686	Lmx1a	LIM homeobox transcription factor 1 alpha
chr1	171461389	171461854	466	*	SRR8208099_peak_303	201	.	8.01525	24.0106	20.1581	242	Promoter (<=1kb)	1	171428065	171461595	33531	2	66977	uc007dlj.1	0	ENSMUSG00000026683	Nuf2	NUF2, NDC80 kinetochore complex component
chr1	172519149	172519744	596	*	SRR8208099_peak_304	240	.	6.99435	28.1304	24.084	310	Promoter (<=1kb)	1	172247627	172519980	272354	2	70729	uc011wvt.1	236	ENSMUSG00000038473	Nos1ap	nitric oxide synthase 1 (neuronal) adaptor protein
chr1	172797715	172798196	482	*	SRR8208099_peak_305	646	.	11.1852	70.0945	64.6881	226	Promoter (<=1kb)	1	172634588	172797902	163315	2	226641	uc007dmj.1	0	ENSMUSG00000026663	Atf6	activating transcription factor 6
chr1	172837426	172838888	1463	*	SRR8208099_peak_306	295	.	6.07667	33.8819	29.5735	644	Promoter (4-5kb)	1	172837404	172843072	5669	2	435653	uc007dmp.1	4184	ENSMUSG00000070524	Fcrlb	Fc receptor-like B
chr1	172994468	172995009	542	*	SRR8208099_peak_307	322	.	9.32288	36.6561	32.2293	284	Promoter (4-5kb)	1	172981300	172989534	8235	2	14131	uc011wvw.1	-4934	ENSMUSG00000059498	Fcgr3	Fc receptor, IgG, low affinity III
chr1	172999773	173000183	411	*	SRR8208099_peak_308	121	.	6.18375	15.6295	12.1622	174	Distal Intergenic	1	172981300	172989534	8235	2	14131	uc011wvw.1	-10239	ENSMUSG00000059498	Fcgr3	Fc receptor, IgG, low affinity III
chr1	173000842	173001135	294	*	SRR8208099_peak_309	54	.	4.39591	8.54272	5.43497	256	Distal Intergenic	1	172981300	172989534	8235	2	14131	uc011wvw.1	-11308	ENSMUSG00000059498	Fcgr3	Fc receptor, IgG, low affinity III
chr1	173211090	173211711	622	*	SRR8208099_peak_310	97	.	4.81294	13.0536	9.71022	227	Promoter (<=1kb)	1	173207123	173211317	4195	2	19044	uc007dns.1	0	ENSMUSG00000062729	Ppox	protoporphyrinogen oxidase
chr1	173470683	173470976	294	*	SRR8208099_peak_311	36	.	3.00459	6.61498	3.62998	135	Distal Intergenic	1	173448255	173465424	17170	2	16429	uc007doq.1	-5259	ENSMUSG00000038209	Itln1	intelectin 1 (galactofuranose binding)
chr1	173983808	173984580	773	*	SRR8208099_peak_312	110	.	5.21956	14.4844	11.0713	385	Promoter (3-4kb)	1	173982423	173987727	5305	2	18071	uc007dpj.2	3147	ENSMUSG00000051251	Nhlh1	nescient helix loop helix 1
chr1	174255749	174256813	1065	*	SRR8208099_peak_313	137	.	4.76391	17.286	13.742	535	Promoter (1-2kb)	1	174255436	174258259	2824	2	16524	uc007dqi.1	1446	ENSMUSG00000038026	Kcnj9	potassium inwardly-rectifying channel, subfamily J, member 9
chr1	174492258	174493577	1320	*	SRR8208099_peak_314	154	.	4.80173	19.118	15.4908	337	Promoter (2-3kb)	1	174490037	174493848	3812	1	240916	uc007dqt.2	2221	ENSMUSG00000049598	Vsig8	V-set and immunoglobulin domain containing 8
chr1	175297122	175297792	671	*	SRR8208099_peak_315	128	.	5.48051	16.3057	12.8071	426	Promoter (<=1kb)	1	175264385	175297826	33442	2	94332	uc007dri.1	34	ENSMUSG00000005338	Cadm3	cell adhesion molecule 3
chr1	176432031	176432641	611	*	SRR8208099_peak_316	57	.	4.27681	8.8862	5.7592	96	Promoter (<=1kb)	1	176431956	176752860	320905	1	54418	uc007dtd.2	75	ENSMUSG00000028354	Fmn2	formin 2
chr1	177422106	177422658	553	*	SRR8208099_peak_317	96	.	5.03869	12.9465	9.60824	264	Promoter (<=1kb)	1	176989207	177422676	433470	2	24012	uc007dtk.2	18	ENSMUSG00000026527	Rgs7	regulator of G protein signaling 7
chr1	178204636	178205276	641	*	SRR8208099_peak_318	137	.	4.87544	17.3413	13.7949	444	Promoter (<=1kb)	1	177892437	178205443	313007	2	319455	uc007dtw.1	167	ENSMUSG00000055214	Pld5	phospholipase D family, member 5
chr1	178205562	178206031	470	*	SRR8208099_peak_319	54	.	3.37791	8.59665	5.48584	286	Promoter (<=1kb)	1	177892437	178205443	313007	2	319455	uc007dtx.1	-119	ENSMUSG00000055214	Pld5	phospholipase D family, member 5
chr1	178744737	178745111	375	*	SRR8208099_peak_320	147	.	5.6686	18.3935	14.7987	190	Promoter (<=1kb)	1	178744943	178775628	30686	1	76816	uc007duh.1	0	ENSMUSG00000026504	Sdccag8	serologically defined colon cancer antigen 8
chr1	178765541	178765868	328	*	SRR8208099_peak_321	55	.	4.17678	8.66426	5.54956	178	Intron (uc007duh.1/76816, intron 5 of 7)	1	178744943	178950563	205621	1	76816	uc007duj.1	20598	ENSMUSG00000026504	Sdccag8	serologically defined colon cancer antigen 8
chr1	179188992	179189680	689	*	SRR8208099_peak_322	112	.	5.15813	14.6838	11.2612	259	Distal Intergenic	1	178952246	179178898	226653	2	23797	uc007duk.2	-10094	ENSMUSG00000019699	Akt3	thymoma viral proto-oncogene 3
chr1	179252837	179253602	766	*	SRR8208099_peak_323	111	.	4.85881	14.5425	11.1267	349	Distal Intergenic	1	178952246	179178898	226653	2	23797	uc007duk.2	-73939	ENSMUSG00000019699	Akt3	thymoma viral proto-oncogene 3
chr1	179866210	179866536	327	*	SRR8208099_peak_324	24	.	3.426	5.33014	2.4483	149	Distal Intergenic	1	179913554	180080093	166540	1	545391	uc011wxj.1	-47018	ENSMUSG00000091476	Catspere2	cation channel sperm associated auxiliary subunit epsilon 2
chr1	179913052	179913494	443	*	SRR8208099_peak_325	215	.	6.58292	25.4263	21.5084	224	Promoter (<=1kb)	1	179913554	180080093	166540	1	545391	uc011wxj.1	-60	ENSMUSG00000091476	Catspere2	cation channel sperm associated auxiliary subunit epsilon 2
chr1	180117400	180117712	313	*	SRR8208099_peak_326	93	.	4.46055	12.7141	9.38676	164	Promoter (<=1kb)	1	180117548	180182728	65181	1	78825	uc007dux.1	0	ENSMUSG00000026502	Desi2	desumoylating isopeptidase 2
chr1	180458188	180460745	2558	*	SRR8208099_peak_327	362	.	4.93007	40.8674	36.2727	1070	Promoter (<=1kb)	1	180459256	180646631	187376	1	269152	uc007dvf.1	0	ENSMUSG00000026494	Kif26b	kinesin family member 26B
chr1	180474680	180475015	336	*	SRR8208099_peak_328	39	.	3.63039	6.91435	3.90786	101	Intron (uc007dvf.1/269152, intron 2 of 3)	1	180459256	180862988	403733	1	269152	uc007dvh.2	15424	ENSMUSG00000026494	Kif26b	kinesin family member 26B
chr1	180847297	180847590	294	*	SRR8208099_peak_329	50	.	3.54288	8.15179	5.06747	183	Exon (uc007dvh.2/269152, exon 12 of 15)	1	180459256	180862988	403733	1	269152	uc007dvh.2	388041	ENSMUSG00000026494	Kif26b	kinesin family member 26B
chr1	181071303	181071596	294	*	SRR8208099_peak_330	36	.	3.40113	6.62339	3.63781	175	Intron (uc007dvj.1/69726, intron 5 of 11)	1	180885170	181448134	562965	2	69726	uc007dvj.1	376538	ENSMUSG00000055067	Smyd3	SET and MYND domain containing 3
chr1	181565615	181565974	360	*	SRR8208099_peak_331	51	.	4.40485	8.2604	5.16902	132	Distal Intergenic	1	181598362	181617315	18954	1	109232	uc007dvp.1	-32388	ENSMUSG00000038936	Sccpdh	saccharopine dehydrogenase (putative)
chr1	181647292	181647769	478	*	SRR8208099_peak_332	32	.	3.43932	6.2564	3.297	254	Distal Intergenic	1	181676222	181684203	7982	2	226747	uc007dvq.1	36434	ENSMUSG00000026491	Ahctf1	AT hook containing transcription factor 1
chr1	182260668	182261597	930	*	SRR8208099_peak_333	134	.	3.56492	16.9379	13.4105	285	Promoter (<=1kb)	1	182257100	182260680	3581	2	277333	uc007dwf.1	0	NA	Gm5069	glyceraldehyde-3-phosphate dehydrogenase pseudogene
chr1	182262080	182263065	986	*	SRR8208099_peak_334	198	.	4.20055	23.7185	19.8799	548	Promoter (1-2kb)	1	182257100	182260680	3581	2	277333	uc007dwf.1	-1400	NA	Gm5069	glyceraldehyde-3-phosphate dehydrogenase pseudogene
chr1	182412880	182413431	552	*	SRR8208099_peak_335	33	.	2.96831	6.31882	3.3548	424	Promoter (<=1kb)	1	182364366	182413635	49270	2	381310	uc007dwh.1	204	ENSMUSG00000053963	Stum	mechanosensory transduction mediator
chr1	182626557	182627514	958	*	SRR8208099_peak_336	182	.	5.57194	22.0088	18.2504	341	Promoter (<=1kb)	1	182623179	182627165	3987	2	27217	uc007dwp.1	0	ENSMUSG00000026497	Mixl1	Mix1 homeobox-like 1 (Xenopus laevis)
chr1	182871868	182872933	1066	*	SRR8208099_peak_337	107	.	3.88713	14.1931	10.7945	326	Promoter (<=1kb)	1	182872649	182905235	32587	1	208795	uc007dwx.1	0	ENSMUSG00000026519	Tmem63a	transmembrane protein 63a
chr1	183282408	183284019	1612	*	SRR8208099_peak_338	292	.	5.46138	33.5119	29.2199	598	Promoter (<=1kb)	1	183282759	183390772	108014	1	72978	uc007dxh.2	0	ENSMUSG00000026514	Cnih3	cornichon family AMPA receptor auxiliary protein 3
chr1	184447014	184448043	1030	*	SRR8208099_peak_339	171	.	4.80708	20.8377	17.1325	283	Promoter (<=1kb)	1	184397390	184447614	50225	2	12334	uc007dye.2	0	ENSMUSG00000026509	Capn2	calpain 2
chr1	184678065	184678790	726	*	SRR8208099_peak_340	52	.	3.52313	8.33569	5.23974	522	Promoter (<=1kb)	1	184677257	184679311	2055	2	433386	uc007dyj.1	521	ENSMUSG00000043429	Ccdc185	coiled-coil domain containing 185
chr1	186541821	186542907	1087	*	SRR8208099_peak_341	176	.	5.01031	21.3443	17.616	798	Distal Intergenic	1	186551024	186556372	5349	2	15284	uc007dyn.2	13465	ENSMUSG00000039377	Hlx	H2.0-like homeobox
chr1	186551124	186552027	904	*	SRR8208099_peak_342	235	.	3.72901	27.6087	23.5874	438	Promoter (4-5kb)	1	186551024	186556372	5349	2	15284	uc007dyn.2	4345	ENSMUSG00000039377	Hlx	H2.0-like homeobox
chr1	186555368	186556279	912	*	SRR8208099_peak_343	118	.	2.72763	15.2824	11.8317	195	Promoter (<=1kb)	1	186551024	186556372	5349	2	15284	uc007dyn.2	93	ENSMUSG00000039377	Hlx	H2.0-like homeobox
chr1	186557003	186557327	325	*	SRR8208099_peak_344	64	.	2.50483	9.61258	6.44487	142	Promoter (<=1kb)	1	186551024	186556372	5349	2	15284	uc007dyn.2	-631	ENSMUSG00000039377	Hlx	H2.0-like homeobox
chr1	186822979	186823311	333	*	SRR8208099_peak_345	48	.	3.47058	7.95212	4.87944	204	Promoter (<=1kb)	1	186720303	186823428	103126	2	226778	uc007dyt.2	117	ENSMUSG00000026620	Mark1	MAP/microtubule affinity regulating kinase 1
chr1	187279000	187279397	398	*	SRR8208099_peak_346	122	.	5.28032	15.7517	12.2789	191	Promoter (<=1kb)	1	187278727	187292640	13914	1	226781	uc007dzl.1	273	ENSMUSG00000026614	Slc30a10	solute carrier family 30, member 10
chr1	188528081	188528516	436	*	SRR8208099_peak_347	79	.	4.05526	11.2043	7.95269	181	Promoter (1-2kb)	1	188447065	188529871	82807	2	21808	uc007dzo.2	1355	ENSMUSG00000039239	Tgfb2	transforming growth factor, beta 2
chr1	188529023	188529735	713	*	SRR8208099_peak_348	44	.	3.32146	7.53387	4.48693	441	Promoter (<=1kb)	1	188447065	188529871	82807	2	21808	uc007dzo.2	136	ENSMUSG00000039239	Tgfb2	transforming growth factor, beta 2
chr1	188657724	188658449	726	*	SRR8208099_peak_349	35	.	3.4373	6.48011	3.50458	590	Distal Intergenic	1	188544965	188573237	28273	2	67223	uc007dzq.1	-84487	ENSMUSG00000001305	Rrp15	ribosomal RNA processing 15 homolog
chr1	188791397	188791780	384	*	SRR8208099_peak_350	39	.	3.37051	6.99843	3.9866	283	Promoter (<=1kb)	1	188791295	188794506	3212	1	110957	uc007dzs.1	102	ENSMUSG00000039224	D1Pas1	DNA segment, Chr 1, Pasteur Institute 1
chr1	189432456	189433921	1466	*	SRR8208099_peak_351	347	.	5.09689	39.3304	34.7957	767	Promoter (<=1kb)	1	189432908	190038763	605856	1	26381	uc007eaa.1	0	ENSMUSG00000026610	Esrrg	estrogen-related receptor gamma
chr1	190831497	190831906	410	*	SRR8208099_peak_352	122	.	5.01812	15.7126	12.2415	198	Promoter (<=1kb)	1	190794977	190831719	36743	2	226823	uc007eai.1	0	ENSMUSG00000026608	Kctd3	potassium channel tetramerisation domain containing 3
chr1	191166918	191168068	1151	*	SRR8208099_peak_353	137	.	4.85886	17.2834	13.7396	540	Promoter (<=1kb)	1	191031809	191167232	135424	2	16526	uc007eak.2	0	ENSMUSG00000037624	Kcnk2	potassium channel, subfamily K, member 2
chr1	191552361	191552899	539	*	SRR8208099_peak_354	122	.	4.49838	15.6763	12.207	182	Promoter (<=1kb)	1	191552147	191700572	148426	1	19250	uc007eau.1	214	ENSMUSG00000026604	Ptpn14	protein tyrosine phosphatase, non-receptor type 14
chr1	191993022	191993541	520	*	SRR8208099_peak_355	92	.	2.62492	12.5287	9.21089	266	Promoter (<=1kb)	1	191984399	191993278	8880	2	19130	uc007ebc.1	0	ENSMUSG00000010175	Prox1	prospero homeobox 1
chr1	191994023	191994454	432	*	SRR8208099_peak_356	41	.	2.02241	7.19124	4.16682	288	Promoter (<=1kb)	1	191945658	191994559	48902	2	19130	uc007ebb.1	105	ENSMUSG00000010175	Prox1	prospero homeobox 1
chr1	191996545	191997267	723	*	SRR8208099_peak_357	180	.	3.01824	21.8304	18.0805	320	Promoter (1-2kb)	1	191945658	191994559	48902	2	19130	uc007ebb.1	-1986	ENSMUSG00000010175	Prox1	prospero homeobox 1
chr1	191998731	191999583	853	*	SRR8208099_peak_358	131	.	2.93092	16.6983	13.1816	361	Promoter (4-5kb)	1	191945658	191994559	48902	2	19130	uc007ebb.1	-4172	ENSMUSG00000010175	Prox1	prospero homeobox 1
chr1	192801997	192802875	879	*	SRR8208099_peak_359	520	.	7.51113	57.2229	52.0687	589	Promoter (<=1kb)	1	192771525	192802877	31353	2	226841	uc007ebr.2	2	ENSMUSG00000037568	Vash2	vasohibin 2
chr1	192922363	192922740	378	*	SRR8208099_peak_360	98	.	4.74936	13.216	9.86496	180	Promoter (<=1kb)	1	192922293	192932822	10530	1	381319	uc007ecd.1	70	ENSMUSG00000026630	Batf3	basic leucine zipper transcription factor, ATF-like 3
chr1	193006567	193007074	508	*	SRR8208099_peak_361	113	.	3.20678	14.7801	11.3533	379	Promoter (<=1kb)	1	192994176	193007212	13037	2	11910	uc007ece.1	138	ENSMUSG00000026628	Atf3	activating transcription factor 3
chr1	193007465	193009153	1689	*	SRR8208099_peak_362	142	.	3.47918	17.8397	14.2704	1200	Promoter (<=1kb)	1	192994176	193007212	13037	2	11910	uc011wys.1	-253	ENSMUSG00000026628	Atf3	activating transcription factor 3
chr1	193149616	193149967	352	*	SRR8208099_peak_363	77	.	4.08141	10.9989	7.75793	133	Promoter (<=1kb)	1	193149844	193176804	26961	1	66950	uc007ech.1	0	ENSMUSG00000026627	Pacc1	proton activated chloride channel 1
chr1	193150208	193150543	336	*	SRR8208099_peak_364	54	.	3.59474	8.53807	5.43055	247	Promoter (<=1kb)	1	193149844	193176804	26961	1	66950	uc007ech.1	364	ENSMUSG00000026627	Pacc1	proton activated chloride channel 1
chr1	193915655	193916458	804	*	SRR8208099_peak_365	76	.	4.23255	10.8476	7.6138	607	Promoter (<=1kb)	1	193821088	193916445	95358	2	22033	uc007edf.1	0	ENSMUSG00000026637	Traf5	TNF receptor-associated factor 5
chr1	194014951	194015376	426	*	SRR8208099_peak_366	35	.	3.35087	6.50382	3.52665	200	Promoter (<=1kb)	1	194014754	194334040	319287	1	16510	uc007edo.1	197	ENSMUSG00000058248	Kcnh1	potassium voltage-gated channel, subfamily H (eag-related), member 1
chr1	194659673	194661360	1688	*	SRR8208099_peak_367	104	.	3.99571	13.8061	10.4258	425	Distal Intergenic	1	194670682	194677941	7260	2	214791	uc011wyx.1	16581	ENSMUSG00000016262	Sertad4	SERTA domain containing 4
chr1	194680905	194681426	522	*	SRR8208099_peak_368	156	.	4.84447	19.2861	15.6509	293	Promoter (<=1kb)	1	194670682	194681946	11265	2	214791	uc007eds.2	520	ENSMUSG00000016262	Sertad4	SERTA domain containing 4
chr1	196446096	196447105	1010	*	SRR8208099_peak_369	150	.	5.03882	18.6158	15.0109	796	Promoter (<=1kb)	1	196446023	196643062	197040	1	18845	uc007een.1	73	ENSMUSG00000026640	Plxna2	plexin A2
chr1	197067560	197068198	639	*	SRR8208099_peak_370	274	.	9.38947	31.6355	27.4249	359	Distal Intergenic	1	196963005	197002909	39905	2	12902	uc011wzi.1	-64651	ENSMUSG00000026616	Cr2	complement receptor 2
chr10	5633477	5634488	1012	*	SRR8208099_peak_371	135	.	4.71781	17.1191	13.5824	789	Promoter (<=1kb)	10	5453455	5634228	180774	2	13982	uc011wzq.1	0	ENSMUSG00000019768	Esr1	estrogen receptor 1 (alpha)
chr10	6979007	6980375	1369	*	SRR8208099_peak_372	186	.	5.27951	22.4314	18.6531	492	Promoter (<=1kb)	10	6881566	6980391	98826	2	76142	uc007ehq.1	16	ENSMUSG00000040653	Ppp1r14c	protein phosphatase 1, regulatory inhibitor subunit 14C
chr10	7386997	7387458	462	*	SRR8208099_peak_373	257	.	7.09127	29.8721	25.743	197	Promoter (<=1kb)	10	7387302	7395878	8577	1	69912	uc007eic.2	0	ENSMUSG00000040034	Nup43	nucleoporin 43
chr10	7587013	7587868	856	*	SRR8208099_peak_374	219	.	5.77177	25.9398	21.9977	287	3' UTR	10	7552268	7590195	37928	1	237256	uc007eiq.2	34745	ENSMUSG00000039981	Zc3h12d	zinc finger CCCH type containing 12D
chr10	8237580	8238055	476	*	SRR8208099_peak_375	47	.	3.34965	7.83681	4.7712	285	Promoter (<=1kb)	10	7924551	8238623	314073	2	338362	uc007eit.1	568	ENSMUSG00000047712	Ust	uronyl-2-sulfotransferase
chr10	8268437	8268996	560	*	SRR8208099_peak_376	242	.	8.26788	28.2885	24.235	268	Distal Intergenic	10	7924551	8238623	314073	2	338362	uc007eit.1	-29814	ENSMUSG00000047712	Ust	uronyl-2-sulfotransferase
chr10	8269095	8269642	548	*	SRR8208099_peak_377	192	.	7.04895	23.0996	19.2902	286	Distal Intergenic	10	7924551	8238623	314073	2	338362	uc007eit.1	-30472	ENSMUSG00000047712	Ust	uronyl-2-sulfotransferase
chr10	8552361	8552871	511	*	SRR8208099_peak_378	385	.	8.72424	43.2691	38.5743	261	Intron (uc007eiu.1/70097, intron 2 of 19)	10	8442017	8605868	163852	2	70097	uc007eiu.1	52997	ENSMUSG00000015305	Sash1	SAM and SH3 domain containing 1
chr10	9394217	9394916	700	*	SRR8208099_peak_379	342	.	6.12374	38.7797	34.2661	359	Promoter (<=1kb)	10	9347057	9395006	47950	2	320825	uc007eiw.1	90	ENSMUSG00000060487	Samd5	sterile alpha motif domain containing 5
chr10	9395164	9395891	728	*	SRR8208099_peak_380	143	.	4.03167	17.8837	14.3122	156	Promoter (<=1kb)	10	9347057	9395006	47950	2	320825	uc007eiw.1	-158	ENSMUSG00000060487	Samd5	sterile alpha motif domain containing 5
chr10	9620043	9620613	571	*	SRR8208099_peak_381	170	.	6.03669	20.7002	17.0007	261	Promoter (<=1kb)	10	9475345	9620838	145494	2	78808	uc007eiz.2	225	ENSMUSG00000019790	Stxbp5	syntaxin binding protein 5 (tomosyn)
chr10	11738121	11738428	308	*	SRR8208099_peak_382	25	.	3.25852	5.43211	2.54119	149	Distal Intergenic	10	12105316	12334689	229374	2	22288	uc007ejx.1	596261	ENSMUSG00000019820	Utrn	utrophin
chr10	12642291	12642741	451	*	SRR8208099_peak_383	123	.	5.05959	15.8375	12.3604	193	Exon (uc007ekf.1/uc007ekf.1, exon 1 of 4)	10	12659787	12684065	24279	2	74732	uc007ekg.2	41324	ENSMUSG00000039232	Stx11	syntaxin 11
chr10	12660773	12661818	1046	*	SRR8208099_peak_384	278	.	6.33467	32.0401	27.8123	570	5' UTR	10	12659787	12684065	24279	2	74732	uc007ekg.2	22247	ENSMUSG00000039232	Stx11	syntaxin 11
chr10	12780297	12781600	1304	*	SRR8208099_peak_385	132	.	4.71455	16.7744	13.254	585	Promoter (<=1kb)	10	12780310	12848802	68493	1	22634	uc011xaf.1	0	ENSMUSG00000019817	Plagl1	pleiomorphic adenoma gene-like 1
chr10	13193724	13194206	483	*	SRR8208099_peak_386	26	.	2.90344	5.58494	2.68095	354	Promoter (<=1kb)	10	12927523	13194202	266680	2	215789	uc007eks.2	0	ENSMUSG00000062866	Phactr2	phosphatase and actin regulator 2
chr10	13684599	13685412	814	*	SRR8208099_peak_387	54	.	2.57424	8.57845	5.4686	434	Promoter (<=1kb)	10	13685883	13871184	185302	1	15273	uc007elg.1	-471	ENSMUSG00000015501	Hivep2	human immunodeficiency virus type I enhancer binding protein 2
chr10	13685969	13686620	652	*	SRR8208099_peak_388	170	.	3.82167	20.7857	17.0826	429	Promoter (<=1kb)	10	13686185	13852604	166420	1	15273	uc007elh.1	0	ENSMUSG00000015501	Hivep2	human immunodeficiency virus type I enhancer binding protein 2
chr10	13687069	13687910	842	*	SRR8208099_peak_389	184	.	3.96266	22.225	18.4565	227	Promoter (<=1kb)	10	13686830	13799481	112652	1	15273	uc011xak.1	239	ENSMUSG00000015501	Hivep2	human immunodeficiency virus type I enhancer binding protein 2
chr10	14264470	14265352	883	*	SRR8208099_peak_390	138	.	4.98032	17.3532	13.806	420	Promoter (<=1kb)	10	14122391	14264842	142452	2	215798	uc007elk.1	0	ENSMUSG00000039116	Adgrg6	adhesion G protein-coupled receptor G6
chr10	14425186	14425571	386	*	SRR8208099_peak_391	167	.	6.72746	20.4162	16.7299	179	Promoter (<=1kb)	10	14375139	14425295	50157	2	66201	uc007ell.1	0	ENSMUSG00000019868	Vta1	vesicle (multivesicular body) trafficking 1
chr10	17442045	17442338	294	*	SRR8208099_peak_392	45	.	3.4154	7.56956	4.52048	82	Promoter (<=1kb)	10	17443034	17445480	2447	1	17684	uc007elt.2	-696	ENSMUSG00000039910	Cited2	Cbp/p300-interacting transactivator, with Glu/Asp-rich carboxy-terminal domain, 2
chr10	17517536	17517934	399	*	SRR8208099_peak_393	86	.	4.41709	11.9655	8.67543	204	Promoter (1-2kb)	10	17516025	17565469	49445	1	378431	uc007elv.1	1511	ENSMUSG00000039891	Txlnb	taxilin beta
chr10	18038574	18039303	730	*	SRR8208099_peak_394	90	.	4.25148	12.3873	9.07704	223	Distal Intergenic	10	17936590	17954787	18198	2	215814	uc007emf.1	-83787	ENSMUSG00000059554	Ccdc28a	coiled-coil domain containing 28A
chr10	18311651	18312202	552	*	SRR8208099_peak_395	39	.	3.43384	6.92989	3.92227	205	Exon (uc007emn.1/215821, exon 33 of 34)	10	18262676	18265882	3207	2	56016	uc007emm.1	-45769	ENSMUSG00000019853	Hebp2	heme binding protein 2
chr10	18564706	18565374	669	*	SRR8208099_peak_396	74	.	3.97025	10.6692	7.44466	424	Promoter (<=1kb)	10	18564877	18576878	12002	1	64058	uc007emz.1	0	ENSMUSG00000019851	Perp	PERP, TP53 apoptosis effector
chr10	19076619	19077563	945	*	SRR8208099_peak_397	284	.	4.95899	32.6964	28.4397	397	Promoter (<=1kb)	10	19076345	19078410	2066	1	94222	uc007ene.1	274	ENSMUSG00000045591	Olig3	oligodendrocyte transcription factor 3
chr10	19081924	19082612	689	*	SRR8208099_peak_398	74	.	3.40124	10.7243	7.49664	521	Distal Intergenic	10	19076345	19078410	2066	1	94222	uc007ene.1	5579	ENSMUSG00000045591	Olig3	oligodendrocyte transcription factor 3
chr10	19432498	19432792	295	*	SRR8208099_peak_399	39	.	3.34042	6.92144	3.91449	180	Promoter (<=1kb)	10	19432393	19479859	47467	1	237313	uc007eni.1	105	ENSMUSG00000020007	Il20ra	interleukin 20 receptor, alpha
chr10	19568991	19569915	925	*	SRR8208099_peak_400	108	.	3.08304	14.2034	10.8042	689	Promoter (1-2kb)	10	19567723	19571265	3543	2	76157	uc007enk.1	1350	ENSMUSG00000050473	Slc35d3	solute carrier family 35, member D3
chr10	19570259	19571772	1514	*	SRR8208099_peak_401	300	.	4.70339	34.3454	30.0166	426	Promoter (<=1kb)	10	19567723	19571265	3543	2	76157	uc007enk.1	0	ENSMUSG00000050473	Slc35d3	solute carrier family 35, member D3
chr10	20553121	20553452	332	*	SRR8208099_peak_402	28	.	3.42246	5.76848	2.8499	262	Distal Intergenic	10	20199433	20444874	245442	2	29863	uc007eoc.2	-108247	ENSMUSG00000019990	Pde7b	phosphodiesterase 7B
chr10	20878861	20880031	1171	*	SRR8208099_peak_403	123	.	4.00147	15.7811	12.3069	750	Promoter (<=1kb)	10	20844736	20880790	36055	2	17863	uc007eog.1	759	ENSMUSG00000019982	Myb	myeloblastosis oncogene
chr10	20897023	20897316	294	*	SRR8208099_peak_404	28	.	3.42246	5.76848	2.8499	67	Distal Intergenic	10	20858699	20880790	22092	2	17863	uc007eoi.1	-16233	ENSMUSG00000019982	Myb	myeloblastosis oncogene
chr10	21015510	21015865	356	*	SRR8208099_peak_405	58	.	3.86494	9.01758	5.8831	286	Promoter (<=1kb)	10	21015785	21031004	15220	1	56422	uc007eol.2	0	ENSMUSG00000019977	Hbs1l	Hbs1-like (S. cerevisiae)
chr10	21862058	21863038	981	*	SRR8208099_peak_406	1001	.	15.9067	106.118	100.166	520	Distal Intergenic	10	21878415	22093945	215531	1	19368	uc007epe.1	-15377	ENSMUSG00000078452	Raet1a	retinoic acid early transcript 1, alpha
chr10	21869000	21869547	548	*	SRR8208099_peak_407	143	.	5.52326	17.9652	14.3898	285	Distal Intergenic	10	21878415	22093945	215531	1	19368	uc007epe.1	-8868	ENSMUSG00000078452	Raet1a	retinoic acid early transcript 1, alpha
chr10	21878756	21879356	601	*	SRR8208099_peak_408	101	.	3.72276	13.5002	10.135	375	Promoter (<=1kb)	10	21878415	22008654	130240	1	667281	uc011xbl.1	341	ENSMUSG00000075297	H60b	histocompatibility 60b
chr10	21904640	21905149	510	*	SRR8208099_peak_409	51	.	4.40485	8.2604	5.16902	201	Intron (uc011xbl.1/667281, intron 1 of 5)	10	21893682	22093945	200264	1	19370	uc007epg.1	10958	ENSMUSG00000078452	Raet1c	retinoic acid early transcript gamma
chr10	21993395	21994140	746	*	SRR8208099_peak_410	201	.	6.56877	24.0358	20.1823	460	Promoter (<=1kb)	10	21993280	22008654	15375	1	667281	uc011xbn.1	115	ENSMUSG00000075297	H60b	histocompatibility 60b
chr10	22533386	22533862	477	*	SRR8208099_peak_411	49	.	3.35154	8.0658	4.98664	274	Distal Intergenic	10	22537079	22539934	2856	2	21412	uc007eps.1	6072	ENSMUSG00000045680	Tcf21	transcription factor 21
chr10	22538927	22539983	1057	*	SRR8208099_peak_412	126	.	4.29931	16.1606	12.6687	291	Promoter (<=1kb)	10	22537079	22539934	2856	2	21412	uc007eps.1	0	ENSMUSG00000045680	Tcf21	transcription factor 21
chr10	23068086	23069686	1601	*	SRR8208099_peak_413	264	.	4.91159	30.6556	26.4902	1353	Promoter (<=1kb)	10	22823974	23069709	245736	2	14051	uc007ept.1	23	ENSMUSG00000010461	Eya4	EYA transcriptional coactivator and phosphatase 4
chr10	23507010	23507539	530	*	SRR8208099_peak_414	205	.	6.27911	24.4386	20.5662	241	Promoter (<=1kb)	10	23504989	23507015	2027	2	20042	uc007epx.2	0	ENSMUSG00000061983	Rps12	ribosomal protein S12
chr10	23943305	23944127	823	*	SRR8208099_peak_415	120	.	4.95718	15.5279	12.0654	238	Promoter (<=1kb)	10	23943323	24022589	79267	1	59012	uc007equ.1	0	ENSMUSG00000020000	Moxd1	monooxygenase, DBH-like 1
chr10	24430638	24431907	1270	*	SRR8208099_peak_416	199	.	5.52959	23.7966	19.9543	894	Promoter (<=1kb)	10	24361217	24431908	70692	2	18605	uc007eqx.1	1	ENSMUSG00000037370	Enpp1	ectonucleotide pyrophosphatase/phosphodiesterase 1
chr10	25797505	25798662	1158	*	SRR8208099_peak_417	176	.	5.29078	21.3582	17.629	480	Promoter (<=1kb)	10	25798061	25799253	1193	1	100040851	uc011xbw.1	0	ENSMUSG00000039098	Gm9767	predicted gene 9767
chr10	26093465	26093824	360	*	SRR8208099_peak_418	41	.	2.99478	7.15845	4.13576	206	Promoter (<=1kb)	10	25995258	26093762	98505	2	237339	uc007esa.1	0	ENSMUSG00000039089	L3mbtl3	L3MBTL3 histone methyl-lysine binding protein
chr10	26094385	26094825	441	*	SRR8208099_peak_419	105	.	4.1713	13.8898	10.506	246	Promoter (<=1kb)	10	25995258	26094991	99734	2	237339	uc007esb.1	166	ENSMUSG00000039089	L3mbtl3	L3MBTL3 histone methyl-lysine binding protein
chr10	26211828	26212127	300	*	SRR8208099_peak_420	61	.	4.59601	9.26184	6.11308	121	Distal Intergenic	10	26053664	26095777	42114	2	237339	uc007esd.1	-116051	ENSMUSG00000039089	L3mbtl3	L3MBTL3 histone methyl-lysine binding protein
chr10	26302177	26302470	294	*	SRR8208099_peak_421	30	.	3.67071	6.02343	3.08093	170	Distal Intergenic	10	26393252	26394457	1206	2	667572	uc011xby.1	91987	ENSMUSG00000098179	Gm8709	glyceraldehyde-3-phosphate dehydrogenase pseudogene
chr10	28867314	28867631	318	*	SRR8208099_peak_422	52	.	3.4394	8.32764	5.23227	151	Promoter (3-4kb)	10	28863802	28919434	55633	1	67412	uc007esu.1	3512	ENSMUSG00000038916	Soga3	SOGA family member 3
chr10	28916320	28917174	855	*	SRR8208099_peak_423	55	.	3.83227	8.6679	5.55288	377	Exon (uc007est.1/67412, exon 6 of 7)	10	28931449	28950585	19137	1	212448	uc007esv.2	-14275	ENSMUSG00000004360	9330159F19Rik	RIKEN cDNA 9330159F19 gene
chr10	29252781	29253801	1021	*	SRR8208099_peak_424	98	.	3.83106	13.1635	9.81467	178	Promoter (1-2kb)	10	29172913	29255673	82761	2	72780	uc007etb.2	1872	ENSMUSG00000019880	Rspo3	R-spondin 3
chr10	29254062	29254440	379	*	SRR8208099_peak_425	59	.	3.19453	9.05632	5.91914	279	Promoter (1-2kb)	10	29172913	29255673	82761	2	72780	uc007etb.2	1233	ENSMUSG00000019880	Rspo3	R-spondin 3
chr10	30563171	30564469	1299	*	SRR8208099_peak_426	187	.	4.47348	22.5277	18.7451	941	Promoter (<=1kb)	10	30552165	30562589	10425	2	15214	uc007etp.1	-582	ENSMUSG00000019789	Hey2	hairy/enhancer-of-split related with YRPW motif 2
chr10	31328143	31328798	656	*	SRR8208099_peak_427	108	.	4.12574	14.3027	10.8984	414	Promoter (<=1kb)	10	31221693	31329531	107839	2	268291	uc007etu.2	733	ENSMUSG00000063760	Rnf217	ring finger protein 217
chr10	31329118	31329581	464	*	SRR8208099_peak_428	199	.	5.43391	23.8022	19.9595	213	Promoter (<=1kb)	10	31221693	31329531	107839	2	268291	uc007etu.2	0	ENSMUSG00000063760	Rnf217	ring finger protein 217
chr10	33847235	33847630	396	*	SRR8208099_peak_429	46	.	3.38763	7.72053	4.66195	251	Promoter (<=1kb)	10	33845873	33847778	1906	2	215900	uc007eur.2	148	ENSMUSG00000046031	Calhm6	calcium homeostasis modulator family member 6
chr10	36226784	36228073	1290	*	SRR8208099_peak_430	161	.	5.27773	19.8228	16.1634	494	Promoter (<=1kb)	10	36226613	36554200	327588	1	319415	uc011xcs.1	171	ENSMUSG00000044499	Hs3st5	heparan sulfate (glucosamine) 3-O-sulfotransferase 5
chr10	36693828	36694133	306	*	SRR8208099_peak_431	56	.	3.77906	8.79036	5.66869	163	Promoter (<=1kb)	10	36694350	36715917	21568	1	15182	uc007eve.1	-217	ENSMUSG00000019777	Hdac2	histone deacetylase 2
chr10	36859452	36860103	652	*	SRR8208099_peak_432	53	.	3.41339	8.47949	5.3758	377	Promoter (<=1kb)	10	36853049	36858732	5684	2	17118	uc007evg.1	-720	ENSMUSG00000069662	Marcks	myristoylated alanine rich protein kinase C substrate
chr10	38685503	38685861	359	*	SRR8208099_peak_433	24	.	3.04579	5.3721	2.48634	118	Promoter (<=1kb)	10	38685321	38829994	144674	1	16775	uc007evq.2	182	ENSMUSG00000019846	Lama4	laminin, alpha 4
chr10	39646157	39646725	569	*	SRR8208099_peak_434	128	.	5.36218	16.355	12.8541	329	Promoter (<=1kb)	10	39640188	39646729	6542	2	72045	uc007ewh.1	4	ENSMUSG00000039339	Mfsd4b2	major facilitator superfamily domain containing 4B2
chr10	39679816	39680109	294	*	SRR8208099_peak_435	41	.	3.43235	7.15566	4.13329	66	Promoter (<=1kb)	10	39666720	39679959	13240	2	100041085	uc007ewi.1	0	ENSMUSG00000071335	Mfsd4b3-ps	major facilitator superfamily domain containing 4B3, pseudogene
chr10	39861439	39861811	373	*	SRR8208099_peak_436	67	.	4.09397	9.89555	6.71138	120	Promoter (<=1kb)	10	39753341	39862060	108720	2	72472	uc007ewm.2	249	ENSMUSG00000019838	Slc16a10	solute carrier family 16 (monocarboxylic acid transporters), member 10
chr10	40602981	40603397	417	*	SRR8208099_peak_437	201	.	7.78561	23.9795	20.1286	209	Promoter (<=1kb)	10	40603340	40658375	55036	1	83767	uc007exi.2	0	ENSMUSG00000019831	Wasf1	WASP family, member 1
chr10	40790670	40790971	302	*	SRR8208099_peak_438	46	.	3.63228	7.65518	4.6004	207	Promoter (<=1kb)	10	40790299	40791390	1092	2	140741	uc011xcz.1	419	ENSMUSG00000046922	Gpr6	G protein-coupled receptor 6
chr10	42302149	42303536	1388	*	SRR8208099_peak_439	334	.	3.44805	37.9623	33.4818	660	Promoter (<=1kb)	10	42281777	42303394	21618	2	21907	uc007eyt.1	0	ENSMUSG00000019803	Nr2e1	nuclear receptor subfamily 2, group E, member 1
chr10	42303876	42304790	915	*	SRR8208099_peak_440	138	.	2.53315	17.3803	13.8318	228	Promoter (<=1kb)	10	42281777	42303394	21618	2	21907	uc007eyt.1	-482	ENSMUSG00000019803	Nr2e1	nuclear receptor subfamily 2, group E, member 1
chr10	42310803	42312206	1404	*	SRR8208099_peak_441	285	.	5.33135	32.7754	28.5151	598	Distal Intergenic	10	42281777	42303394	21618	2	21907	uc007eyt.1	-7409	ENSMUSG00000019803	Nr2e1	nuclear receptor subfamily 2, group E, member 1
chr10	42352323	42352745	423	*	SRR8208099_peak_442	54	.	2.88499	8.60102	5.48964	160	Distal Intergenic	10	42398723	42419797	21075	1	14628	uc007eyu.1	-45978	ENSMUSG00000038280	Ostm1	osteopetrosis associated transmembrane protein 1
chr10	42352804	42353224	421	*	SRR8208099_peak_443	83	.	3.30365	11.6522	8.37794	247	Distal Intergenic	10	42398723	42419797	21075	1	14628	uc007eyu.1	-45499	ENSMUSG00000038280	Ostm1	osteopetrosis associated transmembrane protein 1
chr10	42649883	42650426	544	*	SRR8208099_peak_444	39	.	3.88039	6.93646	3.92853	296	Promoter (3-4kb)	10	42654144	42680588	26445	1	268297	uc007ezd.2	-3718	ENSMUSG00000044770	Scml4	Scm polycomb group protein like 4
chr10	42740726	42741100	375	*	SRR8208099_peak_445	73	.	3.19843	10.5397	7.32207	146	3' UTR	10	42659687	42680588	20902	1	268297	uc007eze.2	81039	ENSMUSG00000044770	Scml4	Scm polycomb group protein like 4
chr10	42741358	42742397	1040	*	SRR8208099_peak_446	494	.	7.67026	54.5817	49.4874	246	Exon (uc007ezf.1/109205, exon 6 of 7)	10	42659687	42680588	20902	1	268297	uc007eze.2	81671	ENSMUSG00000044770	Scml4	Scm polycomb group protein like 4
chr10	42892834	42893550	717	*	SRR8208099_peak_447	266	.	5.11519	30.8004	26.6285	293	Promoter (<=1kb)	10	42722306	42894336	172031	2	109205	uc007ezf.1	786	ENSMUSG00000038248	Sobp	sine oculis binding protein
chr10	42894608	42895233	626	*	SRR8208099_peak_448	77	.	3.06781	10.9524	7.71358	148	Promoter (<=1kb)	10	42894510	42896368	1859	1	74530	uc011xdj.1	98	ENSMUSG00000045008	9030612E09Rik	RIKEN cDNA 9030612E09 gene
chr10	43230908	43231499	592	*	SRR8208099_peak_449	59	.	3.77907	9.04994	5.9138	388	Exon (uc011xdl.1/331623, exon 4 of 4)	10	43244927	43260800	15874	2	67851	uc007ezk.1	29301	ENSMUSG00000019797	Mtres1	mitochondrial transcription rescue factor 1
chr10	43297580	43298678	1099	*	SRR8208099_peak_450	112	.	3.9346	14.6636	11.242	540	Promoter (<=1kb)	10	43298975	43304071	5097	1	12484	uc007ezl.1	-297	ENSMUSG00000047139	Cd24a	CD24a antigen
chr10	43299192	43299580	389	*	SRR8208099_peak_451	44	.	2.83437	7.50732	4.462	228	Promoter (<=1kb)	10	43298975	43304071	5097	1	12484	uc007ezl.1	217	ENSMUSG00000047139	Cd24a	CD24a antigen
chr10	43442907	43443229	323	*	SRR8208099_peak_452	35	.	3.35087	6.50382	3.52665	277	Distal Intergenic	10	43313233	43350719	37487	1	414125	uc007ezm.2	129674	ENSMUSG00000075184	F930017D23Rik	RIKEN cDNA F930017D23 gene
chr10	43723263	43724730	1468	*	SRR8208099_peak_453	399	.	5.2221	44.666	39.9168	601	Promoter (<=1kb)	10	43670113	43724652	54540	2	11630	uc007ezq.2	0	ENSMUSG00000019866	Crybg1	crystallin beta-gamma domain containing 1
chr10	44019204	44019551	348	*	SRR8208099_peak_454	57	.	4.38847	8.82861	5.70495	116	Intron (uc007ezt.1/11793, intron 4 of 7)	10	43988164	44084097	95934	1	11793	uc007ezt.1	31040	ENSMUSG00000038160	Atg5	autophagy related 5
chr10	44246763	44247375	613	*	SRR8208099_peak_455	182	.	4.69696	22.0211	18.2622	337	Promoter (<=1kb)	10	44166523	44248307	81785	2	12142	uc007ezw.1	932	ENSMUSG00000038151	Prdm1	PR domain containing 1, with ZNF domain
chr10	44247638	44248522	885	*	SRR8208099_peak_456	88	.	3.45754	12.1117	8.81479	620	Promoter (<=1kb)	10	44166523	44248307	81785	2	12142	uc007ezw.1	0	ENSMUSG00000038151	Prdm1	PR domain containing 1, with ZNF domain
chr10	45009195	45009926	732	*	SRR8208099_peak_457	83	.	4.18399	11.5913	8.32002	272	Promoter (<=1kb)	10	45009111	45038256	29146	1	78977	uc011xdo.1	84	ENSMUSG00000019848	Popdc3	popeye domain containing 3
chr10	45055697	45056057	361	*	SRR8208099_peak_458	131	.	5.61353	16.6671	13.1514	173	Promoter (<=1kb)	10	45055568	45089514	33947	1	23828	uc007ezz.1	129	ENSMUSG00000071317	Bves	blood vessel epicardial substance
chr10	45206606	45207030	425	*	SRR8208099_peak_459	46	.	3.98891	7.69437	4.63739	192	Promoter (<=1kb)	10	45138169	45206201	68033	2	380669	uc007fab.1	-405	ENSMUSG00000063804	Lin28b	lin-28 homolog B
chr10	46505379	46505891	513	*	SRR8208099_peak_460	135	.	6.85099	17.0691	13.5355	224	Distal Intergenic	10	45392345	45432151	39807	1	209462	uc007faf.2	1113034	ENSMUSG00000038822	Hace1	HECT domain and ankyrin repeat containing, E3 ubiquitin protein ligase 1
chr10	49502490	49503461	972	*	SRR8208099_peak_461	111	.	4.98836	14.5699	11.1529	582	5' UTR	10	48819269	49508560	689292	2	14806	uc007fag.2	5099	ENSMUSG00000056073	Grik2	glutamate receptor, ionotropic, kainate 2 (beta 2)
chr10	50613869	50614346	478	*	SRR8208099_peak_462	121	.	3.06424	15.6532	12.1851	311	Promoter (1-2kb)	10	50615457	50708958	93502	1	20464	uc007fal.1	-1111	ENSMUSG00000019913	Sim1	single-minded family bHLH transcription factor 1
chr10	50614566	50615346	781	*	SRR8208099_peak_463	310	.	4.51461	35.4765	31.0984	446	Promoter (<=1kb)	10	50615457	50708958	93502	1	20464	uc007fal.1	-111	ENSMUSG00000019913	Sim1	single-minded family bHLH transcription factor 1
chr10	50620521	50621555	1035	*	SRR8208099_peak_464	225	.	3.95395	26.563	22.5917	429	Intron (uc007fal.1/20464, intron 1 of 10)	10	50615457	50708958	93502	1	20464	uc007fal.1	5064	ENSMUSG00000019913	Sim1	single-minded family bHLH transcription factor 1
chr10	50623085	50623389	305	*	SRR8208099_peak_465	57	.	2.52866	8.90614	5.77793	151	Intron (uc007fal.1/20464, intron 1 of 10)	10	50615457	50708958	93502	1	20464	uc007fal.1	7628	ENSMUSG00000019913	Sim1	single-minded family bHLH transcription factor 1
chr10	50630266	50630607	342	*	SRR8208099_peak_466	34	.	3.33444	6.46457	3.49028	73	Exon (uc007fal.1/20464, exon 8 of 11)	10	50615457	50708958	93502	1	20464	uc007fal.1	14809	ENSMUSG00000019913	Sim1	single-minded family bHLH transcription factor 1
chr10	51051415	51051708	294	*	SRR8208099_peak_467	70	.	4.73566	10.2008	7.0008	108	Distal Intergenic	10	51200479	51206025	5547	1	14727	uc007fam.1	-148771	ENSMUSG00000112023	Lilrb4b	leukocyte immunoglobulin-like receptor, subfamily B, member 4B
chr10	51397272	51397971	700	*	SRR8208099_peak_468	112	.	5.27175	14.621	11.2015	412	Promoter (<=1kb)	10	51397566	51441714	44149	1	320995	uc007fax.2	0	ENSMUSG00000019900	Rfx6	regulatory factor X, 6
chr10	51742279	51743526	1248	*	SRR8208099_peak_469	187	.	4.15377	22.5567	18.7728	179	Promoter (<=1kb)	10	51742492	51748149	5658	1	215031	uc007faz.1	0	ENSMUSG00000049641	Vgll2	vestigial like family member 2
chr10	51747039	51747510	472	*	SRR8208099_peak_470	63	.	2.75147	9.52411	6.36117	362	Promoter (4-5kb)	10	51742492	51748277	5786	1	215031	uc007fba.1	4547	ENSMUSG00000049641	Vgll2	vestigial like family member 2
chr10	52410430	52411079	650	*	SRR8208099_peak_471	104	.	4.8372	13.7982	10.4183	383	Promoter (<=1kb)	10	52410307	52831428	421122	1	215085	uc007fbk.2	123	ENSMUSG00000038602	Slc35f1	solute carrier family 35, member F1
chr10	53469997	53470673	677	*	SRR8208099_peak_472	52	.	3.50915	8.29594	5.20253	560	Promoter (<=1kb)	10	53352952	53470715	117764	2	75906	uc007fbu.1	42	ENSMUSG00000019856	Fam184a	family with sequence similarity 184, member A
chr10	53794170	53795590	1421	*	SRR8208099_peak_473	199	.	4.71981	23.7966	19.9543	687	Promoter (<=1kb)	10	53625839	53795515	169677	2	17155	uc011xdx.1	0	ENSMUSG00000003746	Man1a	mannosidase 1, alpha
chr10	57351909	57352314	406	*	SRR8208099_peak_474	44	.	3.66275	7.48153	4.43914	132	Promoter (<=1kb)	10	57351787	57460918	109132	1	18768	uc007fcq.2	122	ENSMUSG00000019876	Pkib	protein kinase inhibitor beta, cAMP dependent, testis specific
chr10	57514325	57514949	625	*	SRR8208099_peak_475	46	.	3.77902	7.75559	4.69506	147	Promoter (<=1kb)	10	57514350	57531636	17287	1	57319	uc007fcu.1	0	ENSMUSG00000019872	Smpdl3a	sphingomyelin phosphodiesterase, acid-like 3A
chr10	57686697	57687064	368	*	SRR8208099_peak_476	118	.	4.16864	15.3411	11.8877	283	Distal Intergenic	10	57692727	57695423	2697	2	664783	uc007fcv.2	8359	ENSMUSG00000075046	Dux	double homeobox
chr10	57687158	57687452	295	*	SRR8208099_peak_477	66	.	3.34391	9.82742	6.64773	18	Distal Intergenic	10	57692727	57695423	2697	2	664783	uc007fcv.2	7971	ENSMUSG00000075046	Dux	double homeobox
chr10	57687865	57688419	555	*	SRR8208099_peak_478	131	.	4.42356	16.6529	13.138	285	Distal Intergenic	10	57692727	57695423	2697	2	664783	uc007fcv.2	7004	ENSMUSG00000075046	Dux	double homeobox
chr10	57694418	57695310	893	*	SRR8208099_peak_479	366	.	7.8917	41.2445	36.6341	272	Promoter (<=1kb)	10	57692727	57695423	2697	2	664783	uc007fcv.2	113	ENSMUSG00000075046	Dux	double homeobox
chr10	58275335	58275825	491	*	SRR8208099_peak_480	102	.	3.57627	13.5983	10.2281	214	Promoter (<=1kb)	10	58276107	58512768	236662	1	237353	uc007fdj.2	-282	ENSMUSG00000037990	Sh3rf3	SH3 domain containing ring finger 3
chr10	58276039	58276954	916	*	SRR8208099_peak_481	253	.	5.2727	29.4655	25.3558	454	Promoter (<=1kb)	10	58276107	58512768	236662	1	237353	uc007fdj.2	0	ENSMUSG00000037990	Sh3rf3	SH3 domain containing ring finger 3
chr10	59257874	59258313	440	*	SRR8208099_peak_482	165	.	6.30454	20.1911	16.5151	221	Intron (uc007fdx.1/216001, intron 8 of 11)	10	59342339	59359523	17185	1	56709	uc007fdz.1	-84026	ENSMUSG00000020109	Dnajb12	DnaJ heat shock protein family (Hsp40) member B12
chr10	59342573	59342963	391	*	SRR8208099_peak_483	105	.	5.15322	13.9489	10.562	138	Promoter (<=1kb)	10	59342339	59360764	18426	1	56709	uc011xef.1	234	ENSMUSG00000020109	Dnajb12	DnaJ heat shock protein family (Hsp40) member B12
chr10	59414026	59414577	552	*	SRR8208099_peak_484	72	.	3.82018	10.4797	7.26551	245	Promoter (<=1kb)	10	59412423	59414518	2096	2	74747	uc007fee.1	0	ENSMUSG00000020108	Ddit4	DNA-damage-inducible transcript 4
chr10	59569083	59569802	720	*	SRR8208099_peak_485	138	.	4.89214	17.3994	13.8501	275	Promoter (<=1kb)	10	59569005	59596661	27657	1	94214	uc007fel.1	78	ENSMUSG00000058297	Spock2	sparc/osteonectin, cwcv and kazal-like domains proteoglycan 2
chr10	59648909	59649507	599	*	SRR8208099_peak_486	44	.	3.49226	7.5416	4.494	177	Promoter (1-2kb)	10	59644276	59651455	7180	2	53374	uc007fem.2	1948	ENSMUSG00000057337	Chst3	carbohydrate sulfotransferase 3
chr10	59681536	59681908	373	*	SRR8208099_peak_487	71	.	3.71462	10.4016	7.1912	135	Promoter (<=1kb)	10	59644276	59682008	37733	2	53374	uc011xeg.1	100	ENSMUSG00000057337	Chst3	carbohydrate sulfotransferase 3
chr10	60084809	60085102	294	*	SRR8208099_peak_488	25	.	3.25852	5.43211	2.54119	146	Intron (uc007fev.1/22295, intron 4 of 68)	10	59901544	60059555	158012	2	22295	uc011xel.1	-25254	ENSMUSG00000012819	Cdh23	cadherin 23 (otocadherin)
chr10	60148749	60150488	1740	*	SRR8208099_peak_489	477	.	6.35966	52.7563	47.7126	750	5' UTR	10	59766022	60159238	393217	2	22295	uc007fev.1	8750	ENSMUSG00000012819	Cdh23	cadherin 23 (otocadherin)
chr10	61051726	61052165	440	*	SRR8208099_peak_490	105	.	4.6629	13.9592	10.5718	249	Distal Intergenic	10	61058232	61089133	30902	1	237362	uc007fgd.2	-6067	ENSMUSG00000020090	Npffr1	neuropeptide FF receptor 1
chr10	61088085	61089182	1098	*	SRR8208099_peak_491	284	.	6.18407	32.6797	28.4237	733	Exon (uc007fgd.2/237362, exon 4 of 4)	10	61111369	61136913	25545	1	67895	uc007fge.1	-22187	ENSMUSG00000020089	Ppa1	pyrophosphatase (inorganic) 1
chr10	61440681	61441445	765	*	SRR8208099_peak_492	131	.	4.58471	16.6316	13.1178	413	Promoter (<=1kb)	10	61311480	61440869	129390	2	12817	uc007fgp.1	0	ENSMUSG00000058806	Col13a1	collagen, type XIII, alpha 1
chr10	61441609	61441961	353	*	SRR8208099_peak_493	67	.	3.49658	9.91503	6.7302	72	Promoter (<=1kb)	10	61301246	61441856	140611	2	12817	uc007fgn.1	0	ENSMUSG00000058806	Col13a1	collagen, type XIII, alpha 1
chr10	61595562	61596766	1205	*	SRR8208099_peak_494	94	.	3.45382	12.7937	9.46294	880	Promoter (<=1kb)	10	61595838	61597511	1674	1	11925	uc007fgu.1	0	ENSMUSG00000044312	Neurog3	neurogenin 3
chr10	62127352	62127766	415	*	SRR8208099_peak_495	72	.	3.97718	10.4136	7.20229	164	Exon (uc007fia.1/uc007fia.1, exon 1 of 1)	10	62078771	62113946	35176	2	94213	uc007fhp.1	-13406	ENSMUSG00000020076	Ddx50	DExD box helicase 50
chr10	62891984	62892517	534	*	SRR8208099_peak_496	65	.	4.27366	9.76757	6.59105	290	Promoter (<=1kb)	10	62892846	64466415	1573570	1	216033	uc007fkh.2	-329	ENSMUSG00000060843	Ctnna3	catenin (cadherin associated protein), alpha 3
chr10	66761915	66762381	467	*	SRR8208099_peak_497	384	.	8.86132	43.1914	38.4999	246	Distal Intergenic	10	66729437	66748029	18593	2	641340	uc007flw.1	-13886	ENSMUSG00000075000	Nrbf2	nuclear receptor binding factor 2
chr10	66998057	66998983	927	*	SRR8208099_peak_498	158	.	3.19229	19.4798	15.8356	656	Promoter (1-2kb)	10	67000617	67004936	4320	1	13654	uc007flx.1	-1634	ENSMUSG00000037868	Egr2	early growth response 2
chr10	67000904	67002070	1167	*	SRR8208099_peak_499	78	.	2.51532	11.0987	7.85235	758	Promoter (<=1kb)	10	67000626	67004936	4311	1	13654	uc007fly.1	278	ENSMUSG00000037868	Egr2	early growth response 2
chr10	67374671	67375420	750	*	SRR8208099_peak_500	59	.	3.79529	9.09436	5.955	248	Promoter (<=1kb)	10	67348853	67375410	26558	2	216049	uc007fmb.1	0	ENSMUSG00000037855	Zfp365	zinc finger protein 365
chr10	68675423	68675937	515	*	SRR8208099_peak_501	154	.	4.98267	19.1192	15.4919	269	Promoter (<=1kb)	10	68675405	68754532	79128	1	69288	uc007fmp.1	18	ENSMUSG00000019944	Rhobtb1	Rho-related BTB domain containing 1
chr10	68861209	68862347	1139	*	SRR8208099_peak_502	312	.	6.46146	35.6833	31.2969	739	Promoter (<=1kb)	10	68861521	69064886	203366	1	11735	uc007fms.1	0	ENSMUSG00000069601	Ank3	ankyrin 3, epithelial
chr10	69787348	69787810	463	*	SRR8208099_peak_503	239	.	6.67641	27.9979	23.9575	256	Distal Intergenic	10	69729727	69748699	18973	1	66859	uc007fnr.1	57621	ENSMUSG00000037762	Slc16a9	solute carrier family 16 (monocarboxylic acid transporters), member 9
chr10	70621765	70622212	448	*	SRR8208099_peak_504	41	.	3.25212	7.12194	4.10176	377	Promoter (<=1kb)	10	70387848	70622382	234535	2	83675	uc007fog.1	170	ENSMUSG00000014329	Bicc1	BicC family RNA binding protein 1
chr10	72561759	72563055	1297	*	SRR8208099_peak_505	325	.	5.73708	37.0404	32.5967	857	Promoter (<=1kb)	10	72562090	73780009	1217920	1	11994	uc007fpe.1	0	ENSMUSG00000052613	Pcdh15	protocadherin 15
chr10	74779898	74780506	609	*	SRR8208099_peak_506	112	.	4.59285	14.7178	11.2938	324	Promoter (<=1kb)	10	74779688	74797533	17846	1	11540	uc007fqh.1	210	ENSMUSG00000020178	Adora2a	adenosine A2a receptor
chr10	75022894	75023601	708	*	SRR8208099_peak_507	247	.	5.87399	28.8021	24.7243	216	Promoter (<=1kb)	10	75012870	75023075	10206	2	192734	uc007fqn.2	0	ENSMUSG00000046807	Lrrc75b	leucine rich repeat containing 75B
chr10	76424139	76424615	477	*	SRR8208099_peak_508	39	.	3.3554	6.9598	3.95022	421	Promoter (<=1kb)	10	76224599	76424692	200094	2	59093	uc007fuz.2	77	ENSMUSG00000001120	Pcbp3	poly(rC) binding protein 3
chr10	76664684	76665123	440	*	SRR8208099_peak_509	67	.	3.73757	9.96241	6.77475	215	Distal Intergenic	10	76514924	76629275	114352	2	12822	uc007fvh.2	-35409	ENSMUSG00000001435	Col18a1	collagen, type XVIII, alpha 1
chr10	77126727	77127117	391	*	SRR8208099_peak_510	41	.	3.63755	7.1756	4.15231	220	Distal Intergenic	10	77103969	77104052	84	1	100316811	uc011xhh.1	22758	ENSMUSG00000089424	Mir1930	microRNA 1930
chr10	77140186	77140957	772	*	SRR8208099_peak_511	128	.	4.87671	16.3133	12.8141	292	Distal Intergenic	10	77169332	77169731	400	1	16697	uc011xhi.1	-28375	ENSMUSG00000069584	Gm10272	predicted gene 10272
chr10	77432385	77432678	294	*	SRR8208099_peak_512	33	.	3.25468	6.27276	3.31248	139	Promoter (<=1kb)	10	77370467	77432617	62151	2	28240	uc007fwl.2	0	ENSMUSG00000009292	Trpm2	transient receptor potential cation channel, subfamily M, member 2
chr10	78215450	78215743	294	*	SRR8208099_peak_513	31	.	3.26371	6.08061	3.13388	96	Promoter (<=1kb)	10	78209669	78215812	6144	2	70976	uc007fyf.2	69	ENSMUSG00000078442	Ccdc105	coiled-coil domain containing 105
chr10	78685001	78685294	294	*	SRR8208099_peak_514	38	.	3.829	6.833	3.83208	140	Distal Intergenic	10	78710522	78757280	46759	1	216144	uc007fyp.1	-25228	ENSMUSG00000055515	Vmn2r81	vomeronasal 2, receptor 81
chr10	79100635	79101015	381	*	SRR8208099_peak_515	94	.	4.70205	12.7541	9.42498	211	Promoter (<=1kb)	10	79080683	79100663	19981	2	216148	uc007fzd.2	0	ENSMUSG00000020312	Shc2	SHC (Src homology 2 domain containing) transforming protein 2
chr10	79336651	79337103	453	*	SRR8208099_peak_516	46	.	3.55575	7.70574	4.64784	240	Promoter (<=1kb)	10	79327526	79337111	9586	2	216152	uc007gae.1	8	ENSMUSG00000035835	Plppr3	phospholipid phosphatase related 3
chr10	79383758	79384860	1103	*	SRR8208099_peak_517	284	.	5.38131	32.681	28.425	780	Promoter (4-5kb)	10	79379716	79385017	5302	1	114229	uc007gao.2	4042	ENSMUSG00000035773	Kiss1r	KISS1 receptor
chr10	79652959	79653689	731	*	SRR8208099_peak_518	194	.	5.93663	23.286	19.4674	426	Downstream (<=300bp)	10	79642227	79652755	10529	1	13637	uc007gcg.2	10732	ENSMUSG00000003070	Efna2	ephrin A2
chr10	79711611	79712100	490	*	SRR8208099_peak_519	103	.	4.8158	13.738	10.3613	227	Promoter (<=1kb)	10	79712197	79719537	7341	1	75406	uc007gci.1	-97	ENSMUSG00000020153	Ndufs7	NADH:ubiquinone oxidoreductase core subunit S7
chr10	79775465	79776243	779	*	SRR8208099_peak_520	81	.	3.51852	11.4221	8.15943	625	Exon (uc007gcp.1/23805, exon 14 of 14)	10	79781000	79783293	2294	2	66374	uc007gcq.1	7050	ENSMUSG00000020133	2310011J03Rik	RIKEN cDNA 2310011J03 gene
chr10	79804301	79805316	1016	*	SRR8208099_peak_521	123	.	4.37882	15.8599	12.3821	697	3' UTR	10	79803461	79810370	6910	2	66548	uc007gcv.2	5054	ENSMUSG00000043822	Adamtsl5	ADAMTS-like 5
chr10	79818997	79820341	1345	*	SRR8208099_peak_522	301	.	5.36703	34.4903	30.1551	443	Promoter (<=1kb)	10	79819204	79828234	9031	1	216166	uc007gcx.2	0	ENSMUSG00000035486	Plk5	polo like kinase 5
chr10	79952942	79954299	1358	*	SRR8208099_peak_523	197	.	3.73918	23.5948	19.7617	954	Promoter (3-4kb)	10	79957651	79980005	22355	1	246086	uc007gdn.1	-3352	ENSMUSG00000045518	Onecut3	one cut domain, family member 3
chr10	79957420	79957825	406	*	SRR8208099_peak_524	93	.	2.66919	12.7163	9.38886	232	Promoter (<=1kb)	10	79957651	79980005	22355	1	246086	uc007gdn.1	0	ENSMUSG00000045518	Onecut3	one cut domain, family member 3
chr10	79958050	79958343	294	*	SRR8208099_peak_525	87	.	2.65664	11.9955	8.70409	184	Promoter (<=1kb)	10	79957651	79980005	22355	1	246086	uc007gdn.1	399	ENSMUSG00000045518	Onecut3	one cut domain, family member 3
chr10	79958751	79959162	412	*	SRR8208099_peak_526	182	.	3.73076	21.9952	18.2377	193	Promoter (1-2kb)	10	79957651	79980005	22355	1	246086	uc007gdn.1	1100	ENSMUSG00000045518	Onecut3	one cut domain, family member 3
chr10	79965539	79966772	1234	*	SRR8208099_peak_527	141	.	4.54141	17.753	14.1876	867	Intron (uc007gdn.1/246086, intron 1 of 1)	10	79957651	79980005	22355	1	246086	uc007gdn.1	7888	ENSMUSG00000045518	Onecut3	one cut domain, family member 3
chr10	80260811	80261205	395	*	SRR8208099_peak_528	139	.	5.36284	17.4842	13.9312	169	Promoter (<=1kb)	10	80258844	80261371	2528	2	78670	uc007ger.1	166	ENSMUSG00000035278	Plekhj1	pleckstrin homology domain containing, family J member 1
chr10	80271374	80271689	316	*	SRR8208099_peak_529	33	.	3.18858	6.32004	3.35577	105	Promoter (3-4kb)	10	80267993	80270393	2401	1	11705	uc007get.1	3381	ENSMUSG00000035262	Amh	anti-Mullerian hormone
chr10	80297265	80298370	1106	*	SRR8208099_peak_530	192	.	5.07918	23.0605	19.2527	394	Exon (uc007gey.2/237403, exon 2 of 2)	10	80291542	80291615	74	1	100316778	uc011xiz.1	5723	ENSMUSG00000087993	Mir1982	microRNA 1982
chr10	80306934	80307364	431	*	SRR8208099_peak_531	30	.	3.00505	6.04152	3.09788	178	Promoter (<=1kb)	10	80295548	80306784	11237	2	237403	uc007gey.2	-150	ENSMUSG00000051067	Lingo3	leucine rich repeat and Ig domain containing 3
chr10	80352679	80353015	337	*	SRR8208099_peak_532	34	.	3.21731	6.39251	3.42332	206	Exon (uc007gfg.1/432478, exon 10 of 10)	10	80342561	80362239	19679	1	432478	uc011xja.1	10118	ENSMUSG00000059406	Tmprss9	transmembrane protease, serine 9
chr10	80363420	80363923	504	*	SRR8208099_peak_533	223	.	6.56599	26.2693	22.3114	299	Promoter (<=1kb)	10	80362195	80363714	1520	2	30055	uc007gfi.2	0	ENSMUSG00000020219	Timm13	translocase of inner mitochondrial membrane 13
chr10	80380880	80381194	315	*	SRR8208099_peak_534	63	.	4.16464	9.50157	6.33973	130	Promoter (<=1kb)	10	80364108	80380990	16883	2	16907	uc007gfk.1	0	ENSMUSG00000062075	Lmnb2	lamin B2
chr10	80599949	80600326	378	*	SRR8208099_peak_535	139	.	5.64246	17.5305	13.9751	149	Promoter (<=1kb)	10	80600779	80614402	13624	1	16969	uc007ggb.1	-453	ENSMUSG00000035011	Zbtb7a	zinc finger and BTB domain containing 7a
chr10	80719975	80720694	720	*	SRR8208099_peak_536	83	.	4.10709	11.6477	8.37394	292	Promoter (<=1kb)	10	80720290	80723271	2982	1	17179	uc007ggu.1	0	ENSMUSG00000004933	Matk	megakaryocyte-associated tyrosine kinase
chr10	80748537	80748842	306	*	SRR8208099_peak_537	67	.	3.72393	9.92025	6.73491	177	Intron (uc007gha.1/27375, intron 1 of 20)	10	80735945	80754012	18068	2	27375	uc007gha.1	5170	ENSMUSG00000034917	Tjp3	tight junction protein 3
chr10	80795154	80795874	721	*	SRR8208099_peak_538	143	.	5.14571	17.9052	14.3324	330	Promoter (3-4kb)	10	80791476	80797917	6442	1	21390	uc007ghh.1	3678	ENSMUSG00000034881	Tbxa2r	thromboxane A2 receptor
chr10	80800572	80800925	354	*	SRR8208099_peak_539	65	.	3.6572	9.71283	6.53947	118	3' UTR	10	80800507	80806011	5505	2	209047	uc007ghi.1	5086	ENSMUSG00000034872	Gipc3	GIPC PDZ domain containing family, member 3
chr10	80805635	80806414	780	*	SRR8208099_peak_540	103	.	4.29503	13.7283	10.3522	289	Promoter (<=1kb)	10	80800507	80806011	5505	2	209047	uc007ghi.1	0	ENSMUSG00000034872	Gipc3	GIPC PDZ domain containing family, member 3
chr10	80915518	80915827	310	*	SRR8208099_peak_541	84	.	4.23439	11.741	8.46255	130	Distal Intergenic	10	80921973	80935876	13904	2	319586	uc007gib.2	20049	ENSMUSG00000034818	Celf5	CUGBP, Elav-like family member 5
chr10	80959040	80959677	638	*	SRR8208099_peak_542	186	.	6.18394	22.4151	18.6376	271	Promoter (<=1kb)	10	80949204	80959108	9905	2	103425	uc007gig.1	0	ENSMUSG00000020238	Ncln	nicalin
chr10	82261224	82261585	362	*	SRR8208099_peak_543	65	.	4.03789	9.74751	6.5722	237	Distal Intergenic	10	82212032	82226886	14855	2	18045	uc007gjw.1	-34338	ENSMUSG00000020248	Nfyb	nuclear transcription factor-Y beta
chr10	82417044	82417354	311	*	SRR8208099_peak_544	53	.	3.74438	8.44142	5.33996	158	Distal Intergenic	10	82448242	82658636	210395	1	58250	uc007gke.1	-30888	ENSMUSG00000034612	Chst11	carbohydrate sulfotransferase 11
chr10	82447688	82448021	334	*	SRR8208099_peak_545	39	.	2.73467	6.95797	3.94872	240	Promoter (<=1kb)	10	82448242	82658636	210395	1	58250	uc007gke.1	-221	ENSMUSG00000034612	Chst11	carbohydrate sulfotransferase 11
chr10	82448277	82449048	772	*	SRR8208099_peak_546	146	.	4.36936	18.2854	14.6953	292	Promoter (<=1kb)	10	82448494	82658636	210143	1	58250	uc011xjs.1	0	ENSMUSG00000034612	Chst11	carbohydrate sulfotransferase 11
chr10	82800520	82800927	408	*	SRR8208099_peak_547	38	.	3.16389	6.87574	3.87193	219	Promoter (<=1kb)	10	82693884	82800562	106679	2	338365	uc007gkf.1	0	ENSMUSG00000034591	Slc41a2	solute carrier family 41, member 2
chr10	84219436	84220141	706	*	SRR8208099_peak_548	86	.	2.41423	11.9033	8.61649	364	Promoter (<=1kb)	10	84218793	84369283	150491	1	71137	uc007gkv.1	643	ENSMUSG00000020037	Rfx4	regulatory factor X, 4 (influences HLA class II expression)
chr10	84221345	84222910	1566	*	SRR8208099_peak_549	205	.	3.24376	24.3723	20.503	625	Promoter (2-3kb)	10	84218793	84369283	150491	1	71137	uc007gkv.1	2552	ENSMUSG00000020037	Rfx4	regulatory factor X, 4 (influences HLA class II expression)
chr10	84379742	84380207	466	*	SRR8208099_peak_550	305	.	8.01902	34.938	30.5828	213	Promoter (<=1kb)	10	84380361	84479192	98832	1	237422	uc007gkx.1	-154	ENSMUSG00000035620	Ric8b	RIC8 guanine nucleotide exchange factor B
chr10	84647063	84647605	543	*	SRR8208099_peak_551	43	.	3.25784	7.3527	4.31776	343	Promoter (<=1kb)	10	84594445	84647799	53355	2	12952	uc007gle.1	194	ENSMUSG00000020038	Cry1	cryptochrome 1 (photolyase-like)
chr10	84849577	84851229	1653	*	SRR8208099_peak_552	320	.	5.43954	36.4499	32.0306	1133	Promoter (<=1kb)	10	84849559	85123037	273479	1	74007	uc007glg.2	18	ENSMUSG00000020042	Btbd11	BTB (POZ) domain containing 11
chr10	85391127	85391666	540	*	SRR8208099_peak_553	44	.	3.54621	7.44176	4.40168	261	Promoter (<=1kb)	10	85391236	85392392	1157	1	67341	uc011xkr.1	0	ENSMUSG00000085111	Ascl4	achaete-scute family bHLH transcription factor 4
chr10	85420328	85420805	478	*	SRR8208099_peak_554	220	.	6.6134	25.9748	22.0312	232	Promoter (<=1kb)	10	85401382	85420538	19157	2	28088	uc007gni.1	0	ENSMUSG00000001783	Rtcb	RNA 2',3'-cyclic phosphate and 5'-OH ligase
chr10	85484916	85485209	294	*	SRR8208099_peak_555	26	.	3.10763	5.51401	2.61569	68	Promoter (<=1kb)	10	85484934	85511073	26140	1	69754	uc007gnl.1	0	ENSMUSG00000001786	Fbxo7	F-box protein 7
chr10	85763314	85763948	635	*	SRR8208099_peak_556	143	.	5.37027	17.8833	14.3119	367	Promoter (<=1kb)	10	85763157	85812250	49094	1	21859	uc007gnr.1	157	ENSMUSG00000020044	Timp3	tissue inhibitor of metalloproteinase 3
chr10	85961334	85961702	369	*	SRR8208099_peak_557	43	.	3.62557	7.39303	4.35577	263	Promoter (<=1kb)	10	85511491	85961641	450151	2	27204	uc007gnn.2	0	ENSMUSG00000059602	Syn3	synapsin III
chr10	86168595	86169065	471	*	SRR8208099_peak_558	285	.	8.0202	32.8528	28.5888	233	Promoter (<=1kb)	10	86168556	86239588	71033	1	103220	uc007gqk.1	39	ENSMUSG00000044937	Ttc41	tetratricopeptide repeat domain 41
chr10	86954832	86955551	720	*	SRR8208099_peak_559	210	.	4.07124	24.9027	21.0088	415	Promoter (<=1kb)	10	86953786	86956405	2620	2	17172	uc007gqs.1	854	ENSMUSG00000020052	Ascl1	achaete-scute family bHLH transcription factor 1
chr10	86955771	86956437	667	*	SRR8208099_peak_560	231	.	4.27114	27.1504	23.1511	219	Promoter (<=1kb)	10	86953786	86956405	2620	2	17172	uc007gqs.1	0	ENSMUSG00000020052	Ascl1	achaete-scute family bHLH transcription factor 1
chr10	86956782	86957282	501	*	SRR8208099_peak_561	45	.	2.42197	7.61387	4.56182	349	Promoter (<=1kb)	10	86953786	86956405	2620	2	17172	uc007gqs.1	-377	ENSMUSG00000020052	Ascl1	achaete-scute family bHLH transcription factor 1
chr10	87819434	87819797	364	*	SRR8208099_peak_562	54	.	3.50504	8.5211	5.41473	130	Promoter (<=1kb)	10	87785549	87819820	34272	2	71712	uc007grj.1	23	ENSMUSG00000020057	Dram1	DNA-damage regulated autophagy modulator 1
chr10	87820005	87820320	316	*	SRR8208099_peak_563	35	.	3.11662	6.54058	3.56085	226	Promoter (<=1kb)	10	87785549	87819820	34272	2	71712	uc007grj.1	-185	ENSMUSG00000020057	Dram1	DNA-damage regulated autophagy modulator 1
chr10	88348481	88349062	582	*	SRR8208099_peak_564	54	.	3.68091	8.52747	5.42075	366	Promoter (<=1kb)	10	88348737	88392260	43524	1	216225	uc007grz.1	0	ENSMUSG00000020062	Slc5a8	solute carrier family 5 (iodide transporter), member 8
chr10	88349223	88349579	357	*	SRR8208099_peak_565	59	.	3.81165	9.13907	5.99746	273	Promoter (<=1kb)	10	88348737	88392260	43524	1	216225	uc007grz.1	486	ENSMUSG00000020062	Slc5a8	solute carrier family 5 (iodide transporter), member 8
chr10	88807199	88808161	963	*	SRR8208099_peak_566	67	.	3.66101	9.97531	6.78708	160	Exon (uc011xlk.1/uc011xlk.1, exon 1 of 2)	10	88478349	88720535	242187	2	320091	uc007gsb.1	-86664	ENSMUSG00000035189	Ano4	anoctamin 4
chr10	89335941	89336397	457	*	SRR8208099_peak_567	120	.	5.46915	15.5117	12.05	197	Promoter (<=1kb)	10	89336254	90435729	1099476	1	77531	uc011xlm.1	0	ENSMUSG00000058589	Anks1b	ankyrin repeat and sterile alpha motif domain containing 1B
chr10	90292609	90293717	1109	*	SRR8208099_peak_568	134	.	4.5149	17.0094	13.4786	203	Promoter (<=1kb)	10	90292588	90386347	93760	1	77531	uc007gtd.1	21	ENSMUSG00000058589	Anks1b	ankyrin repeat and sterile alpha motif domain containing 1B
chr10	90432583	90432957	375	*	SRR8208099_peak_569	65	.	3.73615	9.70127	6.52843	163	3' UTR	10	90452056	90545488	93433	2	11783	uc007gtg.1	112531	ENSMUSG00000019979	Apaf1	apoptotic peptidase activating factor 1
chr10	90644730	90645053	324	*	SRR8208099_peak_570	53	.	3.38909	8.40502	5.30512	215	Distal Intergenic	10	90627677	90634327	6651	2	21917	uc007gtx.1	-10403	ENSMUSG00000019961	Tmpo	thymopoietin
chr10	90881366	90881751	386	*	SRR8208099_peak_571	97	.	4.70695	13.0981	9.75254	132	Distal Intergenic	10	90627677	90634327	6651	2	21917	uc007gtx.1	-247039	ENSMUSG00000019961	Tmpo	thymopoietin
chr10	92915675	92916267	593	*	SRR8208099_peak_572	155	.	5.55571	19.2268	15.5945	325	Promoter (<=1kb)	10	92916141	92926930	10790	1	16993	uc007guq.1	0	ENSMUSG00000015889	Lta4h	leukotriene A4 hydrolase
chr10	93103367	93103917	551	*	SRR8208099_peak_573	225	.	5.19523	26.4927	22.5243	278	Promoter (<=1kb)	10	93103794	93208717	104924	1	57764	uc007gux.2	0	ENSMUSG00000020019	Ntn4	netrin 4
chr10	93104081	93104994	914	*	SRR8208099_peak_574	193	.	4.7905	23.1368	19.3256	278	Promoter (<=1kb)	10	93103794	93208717	104924	1	57764	uc007gux.2	287	ENSMUSG00000020019	Ntn4	netrin 4
chr10	93283358	93283651	294	*	SRR8208099_peak_575	32	.	3.4011	6.17243	3.21934	92	Distal Intergenic	10	93294300	93311283	16984	1	327799	uc011xlw.1	-10649	ENSMUSG00000020020	Usp44	ubiquitin specific peptidase 44
chr10	93296147	93296440	294	*	SRR8208099_peak_576	55	.	3.4012	8.67023	5.55493	63	Promoter (1-2kb)	10	93294300	93311283	16984	1	327799	uc011xlw.1	1847	ENSMUSG00000020020	Usp44	ubiquitin specific peptidase 44
chr10	93296798	93297186	389	*	SRR8208099_peak_577	87	.	4.05757	12.0603	8.76571	210	Promoter (2-3kb)	10	93294300	93311283	16984	1	327799	uc011xlw.1	2498	ENSMUSG00000020020	Usp44	ubiquitin specific peptidase 44
chr10	93308616	93309507	892	*	SRR8208099_peak_578	167	.	6.10072	20.4695	16.7806	283	Exon (uc011xlw.1/327799, exon 3 of 4)	10	93294300	93311283	16984	1	327799	uc011xlw.1	14316	ENSMUSG00000020020	Usp44	ubiquitin specific peptidase 44
chr10	93774692	93775017	326	*	SRR8208099_peak_579	57	.	4.1569	8.90673	5.77843	221	Exon (uc007gvs.1/uc007gvs.1, exon 1 of 2)	10	93756408	93761448	5041	2	215472	uc007gvr.2	-13244	ENSMUSG00000053420	Gm4792	predicted gene 4792
chr10	93977816	93978382	567	*	SRR8208099_peak_580	179	.	5.71003	21.7009	17.957	212	Promoter (<=1kb)	10	93977602	94053699	76098	1	319880	uc007gvt.2	214	ENSMUSG00000020023	Tmcc3	transmembrane and coiled coil domains 3
chr10	94405981	94407130	1150	*	SRR8208099_peak_581	409	.	5.83719	45.7633	40.9724	421	Promoter (<=1kb)	10	94253612	94407212	153601	2	54712	uc007gvz.2	82	ENSMUSG00000074785	Plxnc1	plexin C1
chr10	94407735	94408204	470	*	SRR8208099_peak_582	83	.	2.97255	11.6092	8.33701	185	Promoter (<=1kb)	10	94253612	94407212	153601	2	54712	uc007gvz.2	-523	ENSMUSG00000074785	Plxnc1	plexin C1
chr10	94727783	94728152	370	*	SRR8208099_peak_583	49	.	3.49915	8.03124	4.95387	182	Intron (uc007gwa.1/12905, intron 1 of 1)	10	94637380	94785599	148220	2	12905	uc007gwa.1	57447	ENSMUSG00000045867	Cradd	CASP2 and RIPK1 domain containing adaptor with death domain
chr10	97715296	97715596	301	*	SRR8208099_peak_584	43	.	4.12982	7.43079	4.39156	179	Distal Intergenic	10	97144048	97429724	285677	2	100038699	uc011xmh.1	-285572	ENSMUSG00000074776	Gm10754	predicted gene 10754
chr10	98726308	98726791	484	*	SRR8208099_peak_585	70	.	3.75221	10.2657	7.06236	371	Promoter (<=1kb)	10	98725865	98730123	4259	1	67603	uc007gxk.2	443	ENSMUSG00000019960	Dusp6	dual specificity phosphatase 6
chr10	99399797	99400129	333	*	SRR8208099_peak_586	69	.	4.54797	10.1056	6.91037	137	Distal Intergenic	10	99478458	99563046	84589	1	17311	uc007gxp.1	-78329	ENSMUSG00000019966	Kitl	kit ligand
chr10	99478641	99479332	692	*	SRR8208099_peak_587	87	.	4.12644	11.9958	8.7043	289	Promoter (<=1kb)	10	99478460	99539539	61080	1	17311	uc007gxr.1	181	ENSMUSG00000019966	Kitl	kit ligand
chr10	99949768	99950209	442	*	SRR8208099_peak_588	222	.	7.48248	26.2024	22.2478	227	Promoter (<=1kb)	10	99906536	99949981	43446	2	237500	uc007gxt.2	0	ENSMUSG00000036676	Tmtc3	transmembrane and tetratricopeptide repeat containing 3
chr10	100030179	100030577	399	*	SRR8208099_peak_589	71	.	4.79637	10.3319	7.12507	207	Intron (uc011xmr.1/216274, intron 49 of 52)	10	100034908	100051893	16986	2	68281	uc007gxx.2	21316	ENSMUSG00000046567	4930430F08Rik	RIKEN cDNA 4930430F08 gene
chr10	102489869	102491418	1550	*	SRR8208099_peak_590	341	.	5.10194	38.6476	34.1401	1284	Promoter (<=1kb)	10	102470481	102491411	20931	2	216285	uc007gyg.1	0	ENSMUSG00000036602	Alx1	ALX homeobox 1
chr10	102492274	102493008	735	*	SRR8208099_peak_591	48	.	2.42588	7.90127	4.83184	647	Promoter (<=1kb)	10	102470481	102491411	20931	2	216285	uc007gyg.1	-863	ENSMUSG00000036602	Alx1	ALX homeobox 1
chr10	106708947	106709812	866	*	SRR8208099_peak_592	174	.	5.1378	21.1388	17.4202	591	Promoter (<=1kb)	10	106708887	106862199	153313	1	108030	uc007gyy.1	60	ENSMUSG00000019906	Lin7a	lin-7 homolog A, crumbs cell polarity complex component
chr10	108997619	108997956	338	*	SRR8208099_peak_593	62	.	4.1435	9.44958	6.29073	203	Distal Intergenic	10	109120495	109260675	140181	2	260315	uc007gzk.1	262719	ENSMUSG00000020181	Nav3	neuron navigator 3
chr10	109892300	109892666	367	*	SRR8208099_peak_594	29	.	3.02646	5.90562	2.97567	249	Distal Intergenic	10	110037706	110053017	15312	1	109335	uc007gzm.1	-145040	ENSMUSG00000112398	9230102K24Rik	RIKEN cDNA 9230102K24 gene
chr10	110593585	110593950	366	*	SRR8208099_peak_595	66	.	3.88705	9.88111	6.69775	132	Distal Intergenic	10	110601858	110701948	100091	1	237542	uc007gzx.1	-7908	ENSMUSG00000020189	Osbpl8	oxysterol binding protein-like 8
chr10	111204946	111205338	393	*	SRR8208099_peak_596	118	.	5.26938	15.352	11.898	174	Distal Intergenic	10	111409751	111413571	3821	1	52705	uc007hah.2	-204413	ENSMUSG00000063334	Krr1	KRR1, small subunit (SSU) processome component, homolog (yeast)
chr10	111409388	111409919	532	*	SRR8208099_peak_597	234	.	6.77579	27.4174	23.4045	269	Promoter (<=1kb)	10	111409751	111413571	3821	1	52705	uc007hah.2	0	ENSMUSG00000063334	Krr1	KRR1, small subunit (SSU) processome component, homolog (yeast)
chr10	111600221	111600526	306	*	SRR8208099_peak_598	62	.	4.69109	9.45729	6.29799	147	Promoter (2-3kb)	10	111602732	111653611	50880	1	353025	uc007han.2	-2206	ENSMUSG00000035694	Caps2	calcyphosphine 2
chr10	111707208	111707591	384	*	SRR8208099_peak_599	65	.	3.11382	9.7651	6.58879	121	Promoter (<=1kb)	10	111708179	111902930	194752	1	268345	uc007hao.1	-588	ENSMUSG00000035681	Kcnc2	potassium voltage gated channel, Shaw-related subfamily, member 2
chr10	111707884	111709498	1615	*	SRR8208099_peak_600	214	.	5.03002	25.3336	21.42	1097	Promoter (<=1kb)	10	111708179	111902930	194752	1	268345	uc007hao.1	0	ENSMUSG00000035681	Kcnc2	potassium voltage gated channel, Shaw-related subfamily, member 2
chr10	114237722	114239749	2028	*	SRR8208099_peak_601	373	.	5.02205	41.9649	37.3236	1060	Promoter (<=1kb)	10	113835877	114238426	402550	2	237553	uc007hat.2	0	ENSMUSG00000050663	Trhde	TRH-degrading enzyme
chr10	115023927	115025052	1126	*	SRR8208099_peak_602	91	.	3.93266	12.4683	9.15346	269	Promoter (<=1kb)	10	114887370	115024836	137467	2	14160	uc007hbi.1	0	ENSMUSG00000020140	Lgr5	leucine rich repeat containing G protein coupled receptor 5
chr10	115909941	115910515	575	*	SRR8208099_peak_603	122	.	4.78686	15.6794	12.2099	395	Promoter (<=1kb)	10	115854924	115910579	55656	2	58802	uc007hbw.1	64	ENSMUSG00000054934	Kcnmb4	potassium large conductance calcium-activated channel, subfamily M, beta member 4
chr10	116482548	116482859	312	*	SRR8208099_peak_604	28	.	3.20524	5.73573	2.81953	101	Promoter (<=1kb)	10	116482397	116483824	1428	1	237560	uc007hcr.1	151	ENSMUSG00000060187	Lrrc10	leucine rich repeat containing 10
chr10	117066143	117066438	296	*	SRR8208099_peak_605	35	.	2.79279	6.49123	3.51483	130	Promoter (<=1kb)	10	117066556	117124408	57853	1	70574	uc007hdi.2	-118	ENSMUSG00000020183	Cpm	carboxypeptidase M
chr10	117066520	117067438	919	*	SRR8208099_peak_606	89	.	3.79022	12.2165	8.91466	698	Promoter (<=1kb)	10	117066556	117124408	57853	1	70574	uc007hdi.2	0	ENSMUSG00000020183	Cpm	carboxypeptidase M
chr10	117154582	117155014	433	*	SRR8208099_peak_607	113	.	5.18269	14.7502	11.3249	210	Distal Intergenic	10	117125961	117147772	21812	2	17246	uc011xnp.1	-6810	ENSMUSG00000020184	Mdm2	transformed mouse 3T3 cell double minute 2
chr10	118891252	118891942	691	*	SRR8208099_peak_608	179	.	5.09694	21.6983	17.9545	275	Promoter (<=1kb)	10	118891370	119512649	621280	1	74053	uc007heg.1	0	ENSMUSG00000034813	Grip1	glutamate receptor interacting protein 1
chr10	118892142	118892435	294	*	SRR8208099_peak_609	54	.	3.18243	8.59449	5.48391	173	Promoter (<=1kb)	10	118891370	119524316	632947	1	74053	uc007hei.1	772	ENSMUSG00000034813	Grip1	glutamate receptor interacting protein 1
chr10	120747110	120748273	1164	*	SRR8208099_peak_610	199	.	4.92935	23.7967	19.9544	594	Promoter (<=1kb)	10	120700876	120748245	47370	2	74694	uc007hfm.2	0	ENSMUSG00000052302	Tbc1d30	TBC1 domain family, member 30
chr10	120787474	120788745	1272	*	SRR8208099_peak_611	124	.	4.49217	15.9707	12.4876	985	Distal Intergenic	10	120802146	120809306	7161	1	75612	uc007hfn.1	-13401	ENSMUSG00000034707	Gns	glucosamine (N-acetyl)-6-sulfatase
chr10	120912529	120913006	478	*	SRR8208099_peak_612	54	.	3.9113	8.5999	5.48873	237	Promoter (<=1kb)	10	120847407	120913306	65900	2	192678	uc007hfs.1	300	ENSMUSG00000025795	Rassf3	Ras association (RalGDS/AF-6) domain family member 3
chr10	121078730	121079742	1013	*	SRR8208099_peak_613	211	.	5.55302	25.057	21.1562	386	Promoter (<=1kb)	10	121078757	121130970	52214	1	216393	uc007hfw.1	0	ENSMUSG00000047642	D930020B18Rik	RIKEN cDNA D930020B18 gene
chr10	121885452	121886809	1358	*	SRR8208099_peak_614	454	.	6.91428	50.3719	45.4055	743	Promoter (<=1kb)	10	121885555	121890509	4955	1	54140	uc007hge.1	0	ENSMUSG00000020123	Avpr1a	arginine vasopressin receptor 1A
chr10	122116149	122117002	854	*	SRR8208099_peak_615	197	.	5.889	23.5321	19.7019	264	Promoter (<=1kb)	10	122115818	122382849	267032	1	319468	uc007hgh.2	331	ENSMUSG00000034613	Ppm1h	protein phosphatase 1H (PP2C domain containing)
chr10	122280846	122281513	668	*	SRR8208099_peak_616	66	.	4.18859	9.85139	6.67018	549	Intron (uc007hgf.2/319468, intron 4 of 5)	10	122422696	122422780	85	2	387251	uc011xpd.1	141267	ENSMUSG00000065406	Mirlet7i	microRNA let7i
chr10	122450481	122450885	405	*	SRR8208099_peak_617	180	.	6.91135	21.8036	18.0548	195	Exon (uc007hgj.2/67074, exon 26 of 35)	10	122422696	122422780	85	2	387251	uc011xpd.1	-27701	ENSMUSG00000065406	Mirlet7i	microRNA let7i
chr10	122701529	122702874	1346	*	SRR8208099_peak_618	428	.	6.54861	47.7594	42.8904	809	Promoter (<=1kb)	10	122701132	123178035	476904	1	268354	uc007hgw.1	397	ENSMUSG00000044071	Tafa2	TAFA chemokine like family member 2
chr10	124826384	124826718	335	*	SRR8208099_peak_619	40	.	3.58012	7.04298	4.02776	200	Distal Intergenic	10	124664541	124765591	101051	2	20503	uc007hgz.1	-60793	ENSMUSG00000020102	Slc16a7	solute carrier family 16 (monocarboxylic acid transporters), member 7
chr10	126467682	126468128	447	*	SRR8208099_peak_620	388	.	9.3144	43.5726	38.8657	230	Promoter (<=1kb)	10	126459388	126467870	8483	2	66399	uc007hhm.1	0	ENSMUSG00000040521	Tsfm	Ts translation elongation factor, mitochondrial
chr10	126486117	126486603	487	*	SRR8208099_peak_621	44	.	3.47674	7.50126	4.45639	212	Promoter (<=1kb)	10	126485302	126490062	4761	1	13115	uc007hht.2	815	ENSMUSG00000006724	Cyp27b1	cytochrome P450, family 27, subfamily b, polypeptide 1
chr10	126516671	126517951	1281	*	SRR8208099_peak_622	217	.	4.75897	25.6761	21.7465	802	Promoter (<=1kb)	10	126515963	126530225	14263	1	216439	uc007hhy.1	708	ENSMUSG00000025422	Agap2	ArfGAP with GTPase domain, ankyrin repeat and PH domain 2
chr10	126527997	126528537	541	*	SRR8208099_peak_623	38	.	3.41741	6.88966	3.8847	340	Exon (uc007hhx.1/216439, exon 17 of 19)	10	126515963	126530225	14263	1	216439	uc007hhy.1	12034	ENSMUSG00000025422	Agap2	ArfGAP with GTPase domain, ankyrin repeat and PH domain 2
chr10	126528656	126528976	321	*	SRR8208099_peak_624	63	.	4.06835	9.54564	6.38137	207	3' UTR	10	126515963	126530225	14263	1	216439	uc007hhy.1	12693	ENSMUSG00000025422	Agap2	ArfGAP with GTPase domain, ankyrin repeat and PH domain 2
chr10	126602182	126603774	1593	*	SRR8208099_peak_625	414	.	6.03358	46.2603	41.4467	494	Promoter (<=1kb)	10	126602281	126605579	3299	1	14421	uc007hib.1	0	ENSMUSG00000006731	B4galnt1	beta-1,4-N-acetyl-galactosaminyl transferase 1
chr10	126763023	126764423	1401	*	SRR8208099_peak_626	259	.	5.05864	30.1171	25.9764	798	Promoter (<=1kb)	10	126762698	126766999	4302	1	216445	uc007hje.1	325	ENSMUSG00000040345	Arhgap9	Rho GTPase activating protein 9
chr10	126962925	126964024	1100	*	SRR8208099_peak_627	104	.	3.56464	13.7869	10.4076	473	Promoter (3-4kb)	10	126954195	126959491	5297	2	108037	uc007hjv.1	-3434	ENSMUSG00000025403	Shmt2	serine hydroxymethyltransferase 2 (mitochondrial)
chr10	126970702	126971518	817	*	SRR8208099_peak_628	121	.	4.02666	15.6111	12.1451	450	Promoter (<=1kb)	10	126962529	126971615	9087	2	104080	uc007hjw.1	97	ENSMUSG00000040258	Nxph4	neurexophilin 4
chr10	127398851	127399222	372	*	SRR8208099_peak_629	86	.	4.78282	11.967	8.67692	198	Distal Intergenic	10	127427992	127444564	16573	2	27400	uc007hky.1	45342	ENSMUSG00000025396	Hsd17b6	hydroxysteroid (17-beta) dehydrogenase 6
chr10	127739998	127740665	668	*	SRR8208099_peak_630	127	.	4.97096	16.2702	12.7729	265	Promoter (<=1kb)	10	127740391	127744464	4074	1	103135	uc007hmd.1	0	ENSMUSG00000005682	Pan2	PAN2 poly(A) specific ribonuclease subunit
chr10	127878708	127879230	523	*	SRR8208099_peak_631	218	.	7.49991	25.7551	21.8219	266	Downstream (<=300bp)	10	127896292	127927230	30939	1	68094	uc007hmw.2	-17062	ENSMUSG00000025369	Smarcc2	SWI/SNF related, matrix associated, actin dependent regulator of chromatin, subfamily c, member 2
chr10	128002886	128003300	415	*	SRR8208099_peak_632	173	.	5.87351	21.0254	17.3119	203	Promoter (<=1kb)	10	127994822	128002990	8169	2	18813	uc007hnl.1	0	ENSMUSG00000025364	Pa2g4	proliferation-associated 2G4
chr10	128370930	128371386	457	*	SRR8208099_peak_633	55	.	3.6242	8.62076	5.50855	197	Promoter (<=1kb)	10	128370869	128395340	24472	1	16404	uc007hpb.1	61	ENSMUSG00000025348	Itga7	integrin alpha 7
chr10	129907490	129907826	337	*	SRR8208099_peak_634	77	.	5.12486	11.0278	7.78521	90	Distal Intergenic	10	129883255	129892950	9696	2	625109	uc009vad.1	-14540	ENSMUSG00000092162	Vmn2r86	vomeronasal 2, receptor 86
chr11	3001355	3002364	1010	*	SRR8208099_peak_635	123	.	4.73738	15.8525	12.3749	589	Distal Intergenic	11	3024024	3028893	4870	1	236604	uc007hro.1	-21660	NA	Pisd-ps1	phosphatidylserine decarboxylase, pseudogene 1
chr11	3026934	3027625	692	*	SRR8208099_peak_636	217	.	3.37241	25.6743	21.7449	425	Promoter (1-2kb)	11	3025791	3059573	33783	1	66776	uc007hrr.1	1143	NA	Pisd-ps3	phosphatidylserine decarboxylase, pseudogene 3
chr11	3031941	3032300	360	*	SRR8208099_peak_637	77	.	1.91753	10.9903	7.74982	216	Promoter (1-2kb)	11	3031890	3033889	2000	2	78887	uc007hrv.1	1589	ENSMUSG00000023764	Sfi1	Sfi1 homolog, spindle assembly associated (yeast)
chr11	3034968	3035278	311	*	SRR8208099_peak_638	45	.	1.68	7.61642	4.56426	251	Promoter (<=1kb)	11	3033889	3036020	2132	2	78887	uc007hrw.1	742	ENSMUSG00000023764	Sfi1	Sfi1 homolog, spindle assembly associated (yeast)
chr11	3044669	3045193	525	*	SRR8208099_peak_639	28	.	1.49342	5.7559	2.83809	469	Exon (uc007hrs.1/78887, exon 7 of 22)	11	3048819	3050541	1723	2	78887	uc007hrz.1	5348	ENSMUSG00000023764	Sfi1	Sfi1 homolog, spindle assembly associated (yeast)
chr11	3050967	3051416	450	*	SRR8208099_peak_640	76	.	1.77708	10.882	7.64664	276	Promoter (<=1kb)	11	3048819	3050541	1723	2	78887	uc007hrz.1	-426	ENSMUSG00000023764	Sfi1	Sfi1 homolog, spindle assembly associated (yeast)
chr11	3053718	3054149	432	*	SRR8208099_peak_641	43	.	1.60399	7.42615	4.387	332	Promoter (3-4kb)	11	3048819	3050541	1723	2	78887	uc007hrz.1	-3177	ENSMUSG00000023764	Sfi1	Sfi1 homolog, spindle assembly associated (yeast)
chr11	3059669	3060002	334	*	SRR8208099_peak_642	92	.	1.79018	12.6091	9.28714	65	Promoter (1-2kb)	11	3031853	3057939	26087	2	78887	uc007hrs.1	-1730	ENSMUSG00000023764	Sfi1	Sfi1 homolog, spindle assembly associated (yeast)
chr11	3065507	3065878	372	*	SRR8208099_peak_643	43	.	1.60348	7.418	4.37933	246	5' UTR	11	3031853	3057939	26087	2	78887	uc007hrs.1	-7568	ENSMUSG00000023764	Sfi1	Sfi1 homolog, spindle assembly associated (yeast)
chr11	3071126	3071687	562	*	SRR8208099_peak_644	50	.	1.69746	8.17791	5.09254	223	Intron (uc007hrt.1/78887, intron 6 of 32)	11	3031853	3057939	26087	2	78887	uc007hrs.1	-13187	ENSMUSG00000023764	Sfi1	Sfi1 homolog, spindle assembly associated (yeast)
chr11	3078963	3079869	907	*	SRR8208099_peak_645	66	.	1.81571	9.86176	6.6801	139	5' UTR	11	3031853	3093466	61614	2	78887	uc007hrt.1	13597	ENSMUSG00000023764	Sfi1	Sfi1 homolog, spindle assembly associated (yeast)
chr11	3084628	3085164	537	*	SRR8208099_peak_646	84	.	1.87598	11.7613	8.48163	293	Intron (uc007hrt.1/78887, intron 4 of 32)	11	3031853	3093466	61614	2	78887	uc007hrt.1	8302	ENSMUSG00000023764	Sfi1	Sfi1 homolog, spindle assembly associated (yeast)
chr11	3093004	3094205	1202	*	SRR8208099_peak_647	213	.	2.213	25.2649	21.3542	342	Promoter (<=1kb)	11	3031853	3093466	61614	2	78887	uc007hrt.1	0	ENSMUSG00000023764	Sfi1	Sfi1 homolog, spindle assembly associated (yeast)
chr11	3529041	3529670	630	*	SRR8208099_peak_648	69	.	3.98463	10.1586	6.96054	508	Distal Intergenic	11	3539797	3547536	7740	2	544752	uc007htj.1	17866	ENSMUSG00000056579	Tug1	taurine upregulated gene 1
chr11	3661510	3662041	532	*	SRR8208099_peak_649	204	.	5.88005	24.3197	20.4528	360	Intron (uc007htp.1/74309, intron 1 of 12)	11	3603734	3675129	71396	2	74309	uc007htp.1	13088	ENSMUSG00000020435	Osbp2	oxysterol binding protein 2
chr11	3763255	3763763	509	*	SRR8208099_peak_650	65	.	3.82461	9.70162	6.52864	343	Promoter (<=1kb)	11	3603734	3763906	160173	2	74309	uc007htq.1	143	ENSMUSG00000020435	Osbp2	oxysterol binding protein 2
chr11	3812707	3813156	450	*	SRR8208099_peak_651	66	.	3.71039	9.87832	6.69525	279	Promoter (1-2kb)	11	3807025	3814667	7643	2	103710	uc007htv.1	1511	ENSMUSG00000048807	Slc35e4	solute carrier family 35, member E4
chr11	3813493	3813840	348	*	SRR8208099_peak_652	56	.	3.51414	8.78558	5.66436	157	Promoter (<=1kb)	11	3807025	3814667	7643	2	103710	uc007htv.1	827	ENSMUSG00000048807	Slc35e4	solute carrier family 35, member E4
chr11	3897950	3898991	1042	*	SRR8208099_peak_653	448	.	7.72221	49.7563	44.8086	517	Exon (uc007hub.2/53897, exon 4 of 4)	11	3889936	3899331	9396	1	53897	uc007hud.2	8014	ENSMUSG00000049721	Gal3st1	galactose-3-O-sulfotransferase 1
chr11	4604265	4604775	511	*	SRR8208099_peak_654	299	.	7.38338	34.2816	29.9554	318	Promoter (<=1kb)	11	4601971	4604347	2377	2	66152	uc007hvb.1	0	ENSMUSG00000059534	Uqcr10	ubiquinol-cytochrome c reductase, complex III subunit X
chr11	4645684	4646349	666	*	SRR8208099_peak_655	177	.	5.42385	21.4743	17.7404	503	Promoter (<=1kb)	11	4638824	4646781	7958	2	192650	uc007hve.1	432	ENSMUSG00000009075	Cabp7	calcium binding protein 7
chr11	4847569	4848164	596	*	SRR8208099_peak_656	210	.	5.83379	24.965	21.0685	181	Promoter (<=1kb)	11	4838759	4848067	9309	2	380684	uc007hvm.1	0	ENSMUSG00000020396	Nefh	neurofilament, heavy polypeptide
chr11	4957554	4958462	909	*	SRR8208099_peak_657	68	.	3.40123	10.0395	6.84811	492	Promoter (<=1kb)	11	4958131	4960386	2256	1	75668	uc007hvs.1	0	ENSMUSG00000034209	Rasl10a	RAS-like, family 10, member A
chr11	5051636	5052108	473	*	SRR8208099_peak_658	155	.	5.53366	19.1574	15.528	254	Promoter (<=1kb)	11	5006269	5052225	45957	2	140703	uc007hwg.1	117	ENSMUSG00000034164	Emid1	EMI domain containing 1
chr11	5761628	5762669	1042	*	SRR8208099_peak_659	148	.	4.71556	18.4432	14.8462	474	Promoter (<=1kb)	11	5761869	5772228	10360	1	11568	uc007hxg.2	0	ENSMUSG00000020473	Aebp1	AE binding protein 1
chr11	5802177	5802501	325	*	SRR8208099_peak_660	72	.	4.08723	10.4465	7.23371	188	Promoter (3-4kb)	11	5796640	5798785	2146	2	17898	uc007hxl.1	-3392	ENSMUSG00000020469	Myl7	myosin, light polypeptide 7, regulatory
chr11	5964868	5965436	569	*	SRR8208099_peak_661	116	.	4.19062	15.1349	11.6911	259	Promoter (<=1kb)	11	5869669	5965751	96083	2	12323	uc007hxr.2	315	ENSMUSG00000057897	Camk2b	calcium/calmodulin-dependent protein kinase II, beta
chr11	5965946	5966311	366	*	SRR8208099_peak_662	76	.	3.55942	10.8575	7.62335	176	Promoter (<=1kb)	11	5911668	5965751	54084	2	12323	uc007hxw.1	-195	ENSMUSG00000057897	Camk2b	calcium/calmodulin-dependent protein kinase II, beta
chr11	6191933	6192308	376	*	SRR8208099_peak_663	90	.	4.9371	12.3476	9.03936	176	Promoter (<=1kb)	11	6191650	6259096	67447	1	18293	uc007hyi.1	283	ENSMUSG00000020456	Ogdh	oxoglutarate (alpha-ketoglutarate) dehydrogenase (lipoamide)
chr11	6427089	6427468	380	*	SRR8208099_peak_664	139	.	5.13387	17.5045	13.9505	207	Intron (uc007hyu.1/uc007hyu.1, intron 1 of 2)	11	6406551	6420961	14411	2	246177	uc007hyt.2	-6128	ENSMUSG00000020437	Myo1g	myosin IG
chr11	6963742	6964260	519	*	SRR8208099_peak_665	171	.	5.26639	20.8953	17.1873	301	Promoter (<=1kb)	11	6963492	7078508	115017	1	432530	uc007hzf.1	250	ENSMUSG00000020431	Adcy1	adenylate cyclase 1
chr11	7113154	7113522	369	*	SRR8208099_peak_666	64	.	3.72205	9.65887	6.48833	126	Promoter (<=1kb)	11	7106096	7113926	7831	2	16009	uc007hzi.1	404	ENSMUSG00000020427	Igfbp3	insulin-like growth factor binding protein 3
chr11	11013785	11014930	1146	*	SRR8208099_peak_667	196	.	3.79484	23.4908	19.6625	558	Promoter (<=1kb)	11	11014019	11163529	149511	1	319922	uc007iac.1	0	ENSMUSG00000050830	Vwc2	von Willebrand factor C domain containing 2
chr11	11015020	11015809	790	*	SRR8208099_peak_668	101	.	2.97014	13.4718	10.1079	587	Promoter (<=1kb)	11	11014747	11167724	152978	1	319922	uc007iad.2	273	ENSMUSG00000050830	Vwc2	von Willebrand factor C domain containing 2
chr11	11016016	11016616	601	*	SRR8208099_peak_669	177	.	3.65782	21.4773	17.7434	331	Promoter (1-2kb)	11	11014747	11167724	152978	1	319922	uc007iad.2	1269	ENSMUSG00000050830	Vwc2	von Willebrand factor C domain containing 2
chr11	11585064	11585375	312	*	SRR8208099_peak_670	53	.	3.2704	8.47021	5.36692	62	Promoter (<=1kb)	11	11586216	11661427	75212	1	22778	uc007iaj.1	-841	ENSMUSG00000018654	Ikzf1	IKAROS family zinc finger 1
chr11	11586172	11586913	742	*	SRR8208099_peak_671	220	.	5.8826	25.9684	22.0251	291	Promoter (<=1kb)	11	11586216	11661427	75212	1	22778	uc007iaj.1	0	ENSMUSG00000018654	Ikzf1	IKAROS family zinc finger 1
chr11	11728622	11728982	361	*	SRR8208099_peak_672	120	.	4.95718	15.5279	12.0654	262	Intron (uc007iaw.2/13195, intron 10 of 14)	11	11714104	11722924	8821	2	13195	uc007iav.2	-5698	ENSMUSG00000020182	Ddc	dopa decarboxylase
chr11	11936316	11936719	404	*	SRR8208099_peak_673	99	.	3.31673	13.2545	9.90142	218	Promoter (<=1kb)	11	11830502	11937423	106922	2	14783	uc007iba.2	704	ENSMUSG00000020176	Grb10	growth factor receptor bound protein 10
chr11	11937713	11938595	883	*	SRR8208099_peak_674	298	.	5.37388	34.1527	29.8324	223	Promoter (<=1kb)	11	11867367	11937423	70057	2	14783	uc007ibb.2	-290	ENSMUSG00000020176	Grb10	growth factor receptor bound protein 10
chr11	16652230	16653100	871	*	SRR8208099_peak_675	147	.	5.15704	18.3058	14.7148	525	Promoter (<=1kb)	11	16652206	16813910	161705	1	13649	uc007ibo.1	24	ENSMUSG00000020122	Egfr	epidermal growth factor receptor
chr11	16851077	16851477	401	*	SRR8208099_peak_676	249	.	7.60988	29.0559	24.9653	226	Promoter (<=1kb)	11	16851378	16854775	3398	1	319701	uc007ibt.1	0	ENSMUSG00000044966	Fbxo48	F-box protein 48
chr11	17083135	17083548	414	*	SRR8208099_peak_677	164	.	6.45341	20.1555	16.481	184	Intron (uc007ibz.1/19058, intron 2 of 5)	11	17092847	17095096	2250	1	19058	uc007icb.1	-9299	ENSMUSG00000033953	Ppp3r1	protein phosphatase 3, regulatory subunit B, alpha isoform (calcineurin B, type I)
chr11	18771395	18771766	372	*	SRR8208099_peak_678	56	.	3.06024	8.74998	5.63043	136	Intron (uc007icj.1/uc007icj.1, intron 1 of 2)	11	18780431	18918972	138542	2	17268	uc007icl.2	147206	ENSMUSG00000020160	Meis1	Meis homeobox 1
chr11	18776253	18777327	1075	*	SRR8208099_peak_679	141	.	4.17135	17.6916	14.1287	789	Distal Intergenic	11	18780431	18918972	138542	2	17268	uc007icl.2	141645	ENSMUSG00000020160	Meis1	Meis homeobox 1
chr11	18914403	18915157	755	*	SRR8208099_peak_680	355	.	4.46258	40.0746	35.5108	429	Promoter (3-4kb)	11	18780431	18918972	138542	2	17268	uc007icl.2	3815	ENSMUSG00000020160	Meis1	Meis homeobox 1
chr11	18915631	18916066	436	*	SRR8208099_peak_681	48	.	2.14256	7.92136	4.85056	374	Promoter (2-3kb)	11	18780431	18918972	138542	2	17268	uc007icl.2	2906	ENSMUSG00000020160	Meis1	Meis homeobox 1
chr11	18919349	18920020	672	*	SRR8208099_peak_682	146	.	3.06524	18.2106	14.6238	337	Promoter (<=1kb)	11	18909787	18918972	9186	2	17268	uc007ico.2	-377	ENSMUSG00000020160	Meis1	Meis homeobox 1
chr11	18926393	18927563	1171	*	SRR8208099_peak_683	116	.	4.43154	15.123	11.6796	518	Distal Intergenic	11	18909787	18918972	9186	2	17268	uc007ico.2	-7421	ENSMUSG00000020160	Meis1	Meis homeobox 1
chr11	19777326	19777675	350	*	SRR8208099_peak_684	62	.	4.1435	9.44958	6.29073	147	Distal Intergenic	11	19824445	19919089	94645	1	114716	uc007icq.1	-46770	ENSMUSG00000045671	Spred2	sprouty-related EVH1 domain containing 2
chr11	20039331	20039969	639	*	SRR8208099_peak_685	274	.	6.69271	31.7041	27.4908	205	Distal Intergenic	11	19978689	20012954	34266	2	66713	uc007ict.2	-26377	ENSMUSG00000020152	Actr2	ARP2 actin-related protein 2
chr11	20101135	20101523	389	*	SRR8208099_peak_686	132	.	5.02448	16.7934	13.2723	225	Promoter (<=1kb)	11	20101605	20119490	17886	1	19324	uc007icu.1	-82	ENSMUSG00000020149	Rab1a	RAB1A, member RAS oncogene family
chr11	20278866	20279497	632	*	SRR8208099_peak_687	141	.	5.56826	17.7097	14.1463	280	Distal Intergenic	11	20202183	20232716	30534	2	55963	uc007idb.2	-46150	ENSMUSG00000020142	Slc1a4	solute carrier family 1 (glutamate/neutral amino acid transporter), member 4
chr11	21471677	21472214	538	*	SRR8208099_peak_688	416	.	10.0387	46.4768	41.6564	266	Promoter (<=1kb)	11	21456695	21471937	15243	2	17449	uc007idv.2	0	ENSMUSG00000020321	Mdh1	malate dehydrogenase 1, NAD (soluble)
chr11	21893393	21894307	915	*	SRR8208099_peak_689	296	.	3.35673	33.9736	29.6607	414	Distal Intergenic	11	21894767	21901654	6888	2	18423	uc007idy.1	7347	ENSMUSG00000005917	Otx1	orthodenticle homeobox 1
chr11	21896482	21897030	549	*	SRR8208099_peak_690	140	.	2.31477	17.5963	14.0381	313	Promoter (4-5kb)	11	21894767	21901654	6888	2	18423	uc007idy.1	4624	ENSMUSG00000005917	Otx1	orthodenticle homeobox 1
chr11	21900872	21901186	315	*	SRR8208099_peak_691	68	.	1.99733	10.0864	6.89251	140	Promoter (<=1kb)	11	21894767	21901654	6888	2	18423	uc007idy.1	468	ENSMUSG00000005917	Otx1	orthodenticle homeobox 1
chr11	21902507	21903737	1231	*	SRR8208099_peak_692	67	.	2.17448	9.95202	6.76531	277	Promoter (<=1kb)	11	21894767	21901654	6888	2	18423	uc007idz.1	-853	ENSMUSG00000005917	Otx1	orthodenticle homeobox 1
chr11	22882068	22882579	512	*	SRR8208099_peak_693	177	.	5.89181	21.4926	17.7577	247	Promoter (<=1kb)	11	22799728	22882284	82557	2	17846	uc007iel.1	0	ENSMUSG00000051355	Commd1	COMM domain containing 1
chr11	22980413	22981030	618	*	SRR8208099_peak_694	436	.	8.25149	48.5091	43.6095	272	Distal Intergenic	11	22920000	22930788	10789	1	73873	uc007ies.1	60413	ENSMUSG00000049811	Fam161a	family with sequence similarity 161, member A
chr11	23976845	23977571	727	*	SRR8208099_peak_695	147	.	2.9145	18.3739	14.7801	384	Promoter (<=1kb)	11	23978056	23990906	12851	1	14025	uc007ifs.2	-485	ENSMUSG00000000861	Bcl11a	B cell CLL/lymphoma 11A (zinc finger protein)
chr11	23978861	23979214	354	*	SRR8208099_peak_696	72	.	2.32193	10.4728	7.25891	192	Promoter (<=1kb)	11	23978056	24073558	95503	1	14025	uc007ifv.2	805	ENSMUSG00000000861	Bcl11a	B cell CLL/lymphoma 11A (zinc finger protein)
chr11	23979553	23979985	433	*	SRR8208099_peak_697	91	.	2.49345	12.465	9.15039	211	Promoter (<=1kb)	11	23980695	24073558	92864	1	14025	uc007ifw.2	-710	ENSMUSG00000000861	Bcl11a	B cell CLL/lymphoma 11A (zinc finger protein)
chr11	23981525	23982160	636	*	SRR8208099_peak_698	96	.	2.66189	12.9735	9.63419	493	Promoter (<=1kb)	11	23980695	24073558	92864	1	14025	uc007ifw.2	830	ENSMUSG00000000861	Bcl11a	B cell CLL/lymphoma 11A (zinc finger protein)
chr11	24063993	24065097	1105	*	SRR8208099_peak_699	110	.	4.42622	14.4807	11.0679	841	Exon (uc007ift.2/14025, exon 4 of 4)	11	23980695	24073558	92864	1	14025	uc007ifw.2	83298	ENSMUSG00000000861	Bcl11a	B cell CLL/lymphoma 11A (zinc finger protein)
chr11	28483201	28484003	803	*	SRR8208099_peak_700	133	.	4.94719	16.8923	13.3669	254	Promoter (<=1kb)	11	28285692	28484296	198605	2	216613	uc007igk.2	293	ENSMUSG00000032878	Ccdc85a	coiled-coil domain containing 85A
chr11	29072679	29073164	486	*	SRR8208099_peak_701	281	.	8.42029	32.4448	28.1979	238	Promoter (<=1kb)	11	29072907	29109640	36734	1	104570	uc007igq.2	0	ENSMUSG00000020463	Ppp4r3b	protein phosphatase 4 regulatory subunit 3B
chr11	29724477	29725602	1126	*	SRR8208099_peak_702	244	.	6.11805	28.5636	24.4967	393	Promoter (<=1kb)	11	29722395	29725668	3274	2	216622	uc007ihr.1	66	ENSMUSG00000078157	Fem1al	fem-1 homolog A like
chr11	29924357	29925043	687	*	SRR8208099_peak_703	109	.	4.56876	14.3173	10.9121	402	Promoter (<=1kb)	11	29643051	29926033	282983	2	237711	uc007ihq.1	990	ENSMUSG00000044072	Eml6	echinoderm microtubule associated protein like 6
chr11	31268801	31269844	1044	*	SRR8208099_peak_704	134	.	3.75722	17.0117	13.4808	242	Promoter (<=1kb)	11	31259441	31269103	9663	2	20856	uc007iij.1	0	ENSMUSG00000020303	Stc2	stanniocalcin 2
chr11	31571890	31572222	333	*	SRR8208099_peak_705	61	.	4.20568	9.31027	6.15909	139	Promoter (<=1kb)	11	31565150	31571862	6713	2	69556	uc007iim.1	-28	ENSMUSG00000044502	Bod1	biorientation of chromosomes in cell division 1
chr11	32247947	32248529	583	*	SRR8208099_peak_706	131	.	5.10849	16.7027	13.1857	175	Promoter (<=1kb)	11	32247811	32328183	80373	1	268396	uc007ijq.1	136	ENSMUSG00000040711	Sh3pxd2b	SH3 and PX domains 2B
chr11	32355590	32355997	408	*	SRR8208099_peak_707	69	.	4.09961	10.1955	6.99578	199	Promoter (<=1kb)	11	32355372	32418709	63338	1	327900	uc007ijr.1	218	ENSMUSG00000044949	Ubtd2	ubiquitin domain containing 2
chr11	32431866	32433094	1229	*	SRR8208099_peak_708	83	.	3.71225	11.6692	8.3942	668	Promoter (<=1kb)	11	32433266	32524595	91330	1	20868	uc007ijt.1	-172	ENSMUSG00000020272	Stk10	serine/threonine kinase 10
chr11	32542459	32542871	413	*	SRR8208099_peak_709	127	.	5.21029	16.2862	12.7884	196	Promoter (<=1kb)	11	32542875	32611997	69123	1	103583	uc007ijv.1	-4	ENSMUSG00000020271	Fbxw11	F-box and WD-40 domain protein 11
chr11	33046848	33047165	318	*	SRR8208099_peak_710	61	.	3.67695	9.27093	6.12176	86	Promoter (<=1kb)	11	33017431	33047400	29970	2	14172	uc007ikc.1	235	ENSMUSG00000057967	Fgf18	fibroblast growth factor 18
chr11	33100069	33100784	716	*	SRR8208099_peak_711	80	.	2.203	11.2986	8.04242	585	Promoter (2-3kb)	11	33100752	33103588	2837	2	27140	uc007ikg.2	2804	ENSMUSG00000040610	Tlx3	T cell leukemia, homeobox 3
chr11	33101155	33101865	711	*	SRR8208099_peak_712	101	.	2.34324	13.4836	10.1192	191	Promoter (1-2kb)	11	33100752	33103588	2837	2	27140	uc007ikg.2	1723	ENSMUSG00000040610	Tlx3	T cell leukemia, homeobox 3
chr11	33103075	33103481	407	*	SRR8208099_peak_713	69	.	2.13196	10.1567	6.95892	185	Promoter (<=1kb)	11	33100752	33103588	2837	2	27140	uc007ikg.2	107	ENSMUSG00000040610	Tlx3	T cell leukemia, homeobox 3
chr11	33103674	33104390	717	*	SRR8208099_peak_714	225	.	3.08533	26.4813	22.5134	321	Promoter (<=1kb)	11	33100752	33103588	2837	2	27140	uc007ikg.2	-86	ENSMUSG00000040610	Tlx3	T cell leukemia, homeobox 3
chr11	33742987	33743393	407	*	SRR8208099_peak_715	60	.	4.16094	9.20395	6.05857	142	Promoter (<=1kb)	11	33529341	33743585	214245	2	70357	uc007iko.2	192	ENSMUSG00000053519	Kcnip1	Kv channel-interacting protein 1
chr11	34495186	34495657	472	*	SRR8208099_peak_716	154	.	7.34142	19.0351	15.4115	221	Intron (uc007ikx.1/94176, intron 22 of 51)	11	34126864	34597325	470462	2	94176	uc007ikx.1	101668	ENSMUSG00000020143	Dock2	dedicator of cyto-kinesis 2
chr11	34935264	34935769	506	*	SRR8208099_peak_717	78	.	4.11432	11.0956	7.84935	272	Promoter (<=1kb)	11	34934958	35522009	587052	1	20564	uc007ild.2	306	ENSMUSG00000056427	Slit3	slit guidance ligand 3
chr11	35611034	35611639	606	*	SRR8208099_peak_718	132	.	5.02448	16.7934	13.2723	352	Promoter (<=1kb)	11	35610882	35612386	1505	2	237730	uc007ilg.1	747	ENSMUSG00000051062	Fbll1	fibrillarin-like 1
chr11	37049099	37049986	888	*	SRR8208099_peak_719	99	.	4.26631	13.3313	9.97401	224	Distal Intergenic	11	35820171	36757745	937575	2	23964	uc011xtd.1	-291354	ENSMUSG00000049336	Tenm2	teneurin transmembrane protein 2
chr11	40547556	40547921	366	*	SRR8208099_peak_720	52	.	3.79738	8.31792	5.22292	144	Promoter (<=1kb)	11	40547144	40553549	6406	1	52653	uc007ily.1	412	ENSMUSG00000020328	Nudcd2	NudC domain containing 2
chr11	40568730	40569189	460	*	SRR8208099_peak_721	311	.	8.02677	35.4862	31.1076	224	Promoter (<=1kb)	11	40562054	40568788	6735	2	12450	uc007ilz.1	0	ENSMUSG00000020326	Ccng1	cyclin G1
chr11	41446120	41446450	331	*	SRR8208099_peak_722	109	.	5.63494	14.3812	10.9729	49	Distal Intergenic	11	41723697	41814180	90484	2	14406	uc007imb.1	367730	ENSMUSG00000020436	Gabrg2	gamma-aminobutyric acid (GABA) A receptor, subunit gamma 2
chr11	41995488	41995898	411	*	SRR8208099_peak_723	77	.	4.64632	10.9753	7.73525	258	Promoter (<=1kb)	11	41944982	41996432	51451	2	14394	uc007imf.1	534	ENSMUSG00000010803	Gabra1	gamma-aminobutyric acid (GABA) A receptor, subunit alpha 1
chr11	43061824	43062283	460	*	SRR8208099_peak_724	36	.	3.70629	6.5836	3.60054	271	Intron (uc007imk.1/319767, intron 20 of 22)	11	42963379	43075787	112409	1	319767	uc007imk.1	98445	ENSMUSG00000055415	Atp10b	ATPase, class V, type 10B
chr11	43342613	43342912	300	*	SRR8208099_peak_725	36	.	3.15431	6.64343	3.65636	89	Promoter (<=1kb)	11	43342286	43400499	58214	1	380694	uc007ims.1	327	ENSMUSG00000044707	Ccnjl	cyclin J-like
chr11	43354164	43354457	294	*	SRR8208099_peak_726	57	.	4.03226	8.89491	5.76749	100	Intron (uc007ims.1/380694, intron 2 of 5)	11	43342286	43400499	58214	1	380694	uc007ims.1	11878	ENSMUSG00000044707	Ccnjl	cyclin J-like
chr11	43497113	43497408	296	*	SRR8208099_peak_727	24	.	3.21996	5.35205	2.46806	37	Promoter (1-2kb)	11	43495500	43536135	40636	1	70802	uc011xti.1	1613	ENSMUSG00000044950	Pwwp2a	PWWP domain containing 2A
chr11	43589266	43589959	694	*	SRR8208099_peak_728	120	.	4.95718	15.5279	12.0654	288	3' UTR	11	43543508	43561475	17968	2	66827	uc007imx.1	-27791	ENSMUSG00000041278	Ttc1	tetratricopeptide repeat domain 1
chr11	44394642	44394965	324	*	SRR8208099_peak_729	46	.	4.10865	7.66775	4.61222	108	Distal Intergenic	11	44431636	44460322	28687	1	13591	uc007inj.1	-36671	ENSMUSG00000057098	Ebf1	early B cell factor 1
chr11	44425861	44426965	1105	*	SRR8208099_peak_730	93	.	3.64419	12.6641	9.3393	894	Promoter (4-5kb)	11	44431636	44460322	28687	1	13591	uc007inj.1	-4671	ENSMUSG00000057098	Ebf1	early B cell factor 1
chr11	44431602	44432177	576	*	SRR8208099_peak_731	131	.	3.78684	16.647	13.1326	288	Promoter (<=1kb)	11	44431636	44460322	28687	1	13591	uc007inj.1	0	ENSMUSG00000057098	Ebf1	early B cell factor 1
chr11	44433355	44434021	667	*	SRR8208099_peak_732	61	.	2.92966	9.3446	6.19178	434	Promoter (1-2kb)	11	44431636	44818674	387039	1	13591	uc007inn.1	1719	ENSMUSG00000057098	Ebf1	early B cell factor 1
chr11	45794217	45794837	621	*	SRR8208099_peak_733	78	.	4.19718	11.0437	7.80042	287	Promoter (<=1kb)	11	45793812	45831494	37683	1	214105	uc011xtj.1	405	ENSMUSG00000040489	Sox30	SRY (sex determining region Y)-box 30
chr11	47801659	47802715	1057	*	SRR8208099_peak_734	291	.	6.35395	33.4358	29.1474	287	Promoter (<=1kb)	11	46709755	47802471	1092717	2	24052	uc007ioy.1	0	ENSMUSG00000020354	Sgcd	sarcoglycan, delta (dystrophin-associated glycoprotein)
chr11	48647313	48647912	600	*	SRR8208099_peak_735	74	.	3.89066	10.6995	7.47337	188	Promoter (3-4kb)	11	48650973	48654095	3123	1	94089	uc011xty.1	-3061	ENSMUSG00000040350	Trim7	tripartite motif-containing 7
chr11	48669813	48670137	325	*	SRR8208099_peak_736	32	.	2.75775	6.20547	3.24995	236	Distal Intergenic	11	48661404	48665711	4308	1	94089	uc007ipf.1	8409	ENSMUSG00000040350	Trim7	tripartite motif-containing 7
chr11	48982557	48983162	606	*	SRR8208099_peak_737	129	.	5.38644	16.4237	12.9194	363	Exon (uc007ipu.1/237754, exon 10 of 10)	11	48973518	48974456	939	1	258273	uc007ipt.1	9039	ENSMUSG00000048378	Olfr1394	olfactory receptor 1394
chr11	49403611	49403998	388	*	SRR8208099_peak_738	82	.	5.34448	11.481	8.21558	181	Distal Intergenic	11	49423181	49466241	43061	1	14257	uc007iqu.2	-19183	ENSMUSG00000020357	Flt4	FMS-like tyrosine kinase 4
chr11	49422627	49422942	316	*	SRR8208099_peak_739	53	.	3.66504	8.48465	5.38042	185	Promoter (<=1kb)	11	49423181	49466241	43061	1	14257	uc007iqu.2	-239	ENSMUSG00000020357	Flt4	FMS-like tyrosine kinase 4
chr11	49423322	49423930	609	*	SRR8208099_peak_740	84	.	4.34191	11.7527	8.47335	234	Promoter (<=1kb)	11	49423181	49466241	43061	1	14257	uc007iqu.2	141	ENSMUSG00000020357	Flt4	FMS-like tyrosine kinase 4
chr11	49608138	49608611	474	*	SRR8208099_peak_741	54	.	3.59474	8.53807	5.43055	287	Promoter (<=1kb)	11	49607657	49652122	44466	1	14584	uc011xud.1	481	ENSMUSG00000020363	Gfpt2	glutamine fructose-6-phosphate transaminase 2
chr11	50065654	50066038	385	*	SRR8208099_peak_742	100	.	4.81441	13.3957	10.0351	196	Intron (uc007isc.1/uc007isc.1, intron 1 of 2)	11	50049974	50051973	2000	2	17001	uc007isb.1	-13681	ENSMUSG00000020377	Ltc4s	leukotriene C4 synthase
chr11	50415722	50417046	1325	*	SRR8208099_peak_743	277	.	5.12433	31.9381	27.7149	289	Promoter (<=1kb)	11	50416739	50611847	195109	1	216725	uc007isp.1	0	ENSMUSG00000036545	Adamts2	a disintegrin-like and metallopeptidase (reprolysin type) with thrombospondin type 1 motif, 2
chr11	50592332	50592651	320	*	SRR8208099_peak_744	69	.	4.29435	10.1166	6.92075	133	Intron (uc007iso.1/216725, intron 10 of 21)	11	50624587	50641233	16647	2	30944	uc007isq.1	48582	ENSMUSG00000044807	Zfp354c	zinc finger protein 354C
chr11	50640996	50641368	373	*	SRR8208099_peak_745	121	.	5.52467	15.6565	12.1882	239	Promoter (<=1kb)	11	50624587	50641233	16647	2	30944	uc007isq.1	0	ENSMUSG00000044807	Zfp354c	zinc finger protein 354C
chr11	50664065	50665253	1189	*	SRR8208099_peak_746	495	.	7.41301	54.6716	49.5751	746	Promoter (<=1kb)	11	50664187	50665935	1749	1	108072	uc007iss.1	0	ENSMUSG00000000617	Grm6	glutamate receptor, metabotropic 6
chr11	50872681	50873010	330	*	SRR8208099_peak_747	109	.	5.16839	14.3496	10.9429	131	Promoter (<=1kb)	11	50872759	50886301	13543	1	21408	uc007itl.1	0	ENSMUSG00000020364	Zfp354a	zinc finger protein 354A
chr11	51669970	51670367	398	*	SRR8208099_peak_748	66	.	3.79363	9.87331	6.69058	211	Promoter (<=1kb)	11	51626958	51670983	44026	2	76901	uc007iuq.1	616	ENSMUSG00000020387	Jade2	jade family PHD finger 2
chr11	51980655	51981540	886	*	SRR8208099_peak_749	82	.	4.49207	11.5457	8.2769	421	Distal Intergenic	11	51968378	51971409	3032	2	257871	uc011xuo.1	-9246	NA	Olfr1372-ps1	olfactory receptor 1372, pseudogene 1
chr11	52097771	52098064	294	*	SRR8208099_peak_750	45	.	3.7007	7.57143	4.52179	68	Promoter (1-2kb)	11	52066106	52096516	30411	2	21414	uc007ivk.1	-1255	ENSMUSG00000000782	Tcf7	transcription factor 7, T cell specific
chr11	52294354	52294700	347	*	SRR8208099_peak_751	30	.	3.64396	5.97247	3.03709	93	Distal Intergenic	11	52209930	52222225	12296	1	213673	uc007ivo.1	84424	ENSMUSG00000036275	9530068E07Rik	RIKEN cDNA 9530068E07 gene
chr11	52577726	52579027	1302	*	SRR8208099_peak_752	388	.	6.4445	43.5854	38.8782	766	Promoter (<=1kb)	11	52578208	53000849	422642	1	320027	uc007ivp.1	0	ENSMUSG00000036264	Fstl4	follistatin-like 4
chr11	53270563	53271276	714	*	SRR8208099_peak_753	126	.	4.72389	16.1407	12.6497	422	Promoter (<=1kb)	11	53270707	53280804	10098	1	71774	uc007iwb.1	0	ENSMUSG00000018387	Shroom1	shroom family member 1
chr11	53276732	53277686	955	*	SRR8208099_peak_754	449	.	6.91543	49.9094	44.9562	489	5' UTR	11	53270707	53281257	10551	1	71774	uc007iwe.1	6025	ENSMUSG00000018387	Shroom1	shroom family member 1
chr11	53291917	53293727	1811	*	SRR8208099_peak_755	555	.	6.61362	60.8274	55.5921	674	Promoter (<=1kb)	11	53290080	53293697	3618	2	237761	uc007iwf.1	0	ENSMUSG00000044352	Sowaha	sosondowah ankyrin repeat domain family member A
chr11	53450613	53451021	409	*	SRR8208099_peak_756	37	.	3.36906	6.77074	3.77385	135	Promoter (2-3kb)	11	53444825	53448204	3380	2	16163	uc007iwr.2	-2409	ENSMUSG00000020383	Il13	interleukin 13
chr11	53572297	53572747	451	*	SRR8208099_peak_757	112	.	5.42731	14.6458	11.2251	210	Distal Intergenic	11	53583516	53590826	7311	1	16362	uc007iww.2	-10769	ENSMUSG00000018899	Irf1	interferon regulatory factor 1
chr11	53672710	53673132	423	*	SRR8208099_peak_758	68	.	4.25141	10.0093	6.81918	169	Promoter (<=1kb)	11	53598991	53672758	73768	2	622459	uc007ixa.1	0	ENSMUSG00000081769	Gm12216	predicted gene 12216
chr11	53793150	53793771	622	*	SRR8208099_peak_759	176	.	6.13085	21.4029	17.6718	365	Promoter (<=1kb)	11	53764326	53793529	29204	2	56517	uc007ixd.1	0	ENSMUSG00000063652	Slc22a21	solute carrier family 22 (organic cation transporter), member 21
chr11	53841305	53842445	1141	*	SRR8208099_peak_760	212	.	5.8718	25.108	21.2047	538	Promoter (<=1kb)	11	53796628	53841592	44965	2	30805	uc007ixe.1	0	ENSMUSG00000020334	Slc22a4	solute carrier family 22 (organic cation transporter), member 4
chr11	53914195	53914488	294	*	SRR8208099_peak_761	34	.	3.07981	6.43964	3.46691	153	Promoter (<=1kb)	11	53914426	53925137	10712	1	18452	uc007ixh.2	0	ENSMUSG00000018906	P4ha2	procollagen-proline, 2-oxoglutarate 4-dioxygenase (proline 4-hydroxylase), alpha II polypeptide
chr11	53914679	53915101	423	*	SRR8208099_peak_762	63	.	3.74933	9.48314	6.32248	254	Promoter (<=1kb)	11	53914426	53945169	30744	1	18452	uc007ixk.2	253	ENSMUSG00000018906	P4ha2	procollagen-proline, 2-oxoglutarate 4-dioxygenase (proline 4-hydroxylase), alpha II polypeptide
chr11	53953536	53954390	855	*	SRR8208099_peak_763	227	.	8.30027	26.7792	22.7976	604	Distal Intergenic	11	53941195	53945169	3975	1	18452	uc007ixl.2	12341	ENSMUSG00000018906	P4ha2	procollagen-proline, 2-oxoglutarate 4-dioxygenase (proline 4-hydroxylase), alpha II polypeptide
chr11	54661536	54661849	314	*	SRR8208099_peak_764	79	.	3.95775	11.1816	7.93133	174	Intron (uc011xux.1/75530, intron 4 of 7)	11	54640370	54674093	33724	2	75530	uc011xux.1	12244	ENSMUSG00000020268	Lyrm7	LYR motif containing 7
chr11	55629485	55629830	346	*	SRR8208099_peak_765	92	.	4.90884	12.6216	9.29923	172	Distal Intergenic	11	55328315	55421292	92978	2	14654	uc007izo.1	-208193	ENSMUSG00000000263	Glra1	glycine receptor, alpha 1 subunit
chr11	57641235	57641747	513	*	SRR8208099_peak_766	144	.	2.97875	18.0386	14.4595	285	Promoter (3-4kb)	11	57642215	57645649	3435	2	15110	uc007jaf.1	3902	ENSMUSG00000037335	Hand1	heart and neural crest derivatives expressed 1
chr11	57642518	57643314	797	*	SRR8208099_peak_767	83	.	2.39876	11.6365	8.36318	560	Promoter (2-3kb)	11	57642215	57645649	3435	2	15110	uc007jaf.1	2335	ENSMUSG00000037335	Hand1	heart and neural crest derivatives expressed 1
chr11	57644772	57645400	629	*	SRR8208099_peak_768	152	.	2.90394	18.815	15.2011	234	Promoter (<=1kb)	11	57642215	57645649	3435	2	15110	uc007jaf.1	249	ENSMUSG00000037335	Hand1	heart and neural crest derivatives expressed 1
chr11	57984929	57985366	438	*	SRR8208099_peak_769	122	.	5.28032	15.7517	12.2789	255	Promoter (<=1kb)	11	57985156	57993082	7927	1	216767	uc007jap.2	0	ENSMUSG00000020514	Mrpl22	mitochondrial ribosomal protein L22
chr11	58115633	58116274	642	*	SRR8208099_peak_770	70	.	4.23108	10.2531	7.05059	353	Promoter (4-5kb)	11	58120571	58128115	7545	1	103836	uc007jaw.1	-4297	ENSMUSG00000037243	Zfp692	zinc finger protein 692
chr11	58775320	58775795	476	*	SRR8208099_peak_771	77	.	4.08141	10.9989	7.75793	207	Promoter (1-2kb)	11	58777283	58785231	7949	1	56631	uc007jcv.1	-1488	ENSMUSG00000036964	Trim17	tripartite motif-containing 17
chr11	58948029	58949936	1908	*	SRR8208099_peak_772	477	.	5.69947	52.7867	47.7416	1373	Promoter (<=1kb)	11	58807759	58949877	142119	2	380698	uc007jdb.2	0	ENSMUSG00000061462	Obscn	obscurin, cytoskeletal calmodulin and titin-interacting RhoGEF
chr11	58989824	58991060	1237	*	SRR8208099_peak_773	165	.	5.28566	20.2226	16.5453	668	3' UTR	11	58989066	58996328	7263	2	118454	uc007jde.2	5268	ENSMUSG00000043448	Gjc2	gap junction protein, gamma 2
chr11	59077449	59078246	798	*	SRR8208099_peak_774	67	.	3.91904	9.97248	6.7845	287	Intron (uc007jdp.2/22416, intron 2 of 3)	11	59061544	59104253	42710	2	22416	uc007jdp.2	26007	ENSMUSG00000009900	Wnt3a	wingless-type MMTV integration site family, member 3A
chr11	59102609	59102902	294	*	SRR8208099_peak_775	51	.	2.69213	8.2462	5.15668	87	Promoter (1-2kb)	11	59061544	59104253	42710	2	22416	uc007jdp.2	1351	ENSMUSG00000009900	Wnt3a	wingless-type MMTV integration site family, member 3A
chr11	59103112	59104230	1119	*	SRR8208099_peak_776	310	.	5.58926	35.4007	31.0264	892	Promoter (<=1kb)	11	59061544	59104253	42710	2	22416	uc007jdp.2	23	ENSMUSG00000009900	Wnt3a	wingless-type MMTV integration site family, member 3A
chr11	59120834	59121532	699	*	SRR8208099_peak_777	123	.	4.64328	15.864	12.386	376	Promoter (<=1kb)	11	59120432	59147054	26623	1	216795	uc011xvn.1	402	ENSMUSG00000000126	Wnt9a	wingless-type MMTV integration site family, member 9A
chr11	59193096	59193488	393	*	SRR8208099_peak_778	67	.	4.11301	9.94557	6.75921	180	Promoter (3-4kb)	11	59186171	59189155	2985	2	216797	uc007jdr.1	-3941	ENSMUSG00000049291	Prss38	protease, serine 38
chr11	59777451	59778373	923	*	SRR8208099_peak_779	83	.	4.30527	11.6482	8.37424	463	Promoter (<=1kb)	11	59776685	59778444	1760	2	19416	uc007jfh.1	71	ENSMUSG00000049892	Rasd1	RAS, dexamethasone-induced 1
chr11	59859821	59860217	397	*	SRR8208099_peak_780	179	.	6.21081	21.6427	17.9011	185	Promoter (<=1kb)	11	59784119	59859987	75869	2	18618	uc007jfj.1	0	ENSMUSG00000000301	Pemt	phosphatidylethanolamine N-methyltransferase
chr11	59919093	59919995	903	*	SRR8208099_peak_781	89	.	4.20371	12.2385	8.93568	553	Promoter (<=1kb)	11	59918515	60012697	94183	1	19377	uc011xvq.1	578	ENSMUSG00000062115	Rai1	retinoic acid induced 1
chr11	60230487	60230799	313	*	SRR8208099_peak_782	66	.	3.95825	9.80953	6.63074	97	Promoter (<=1kb)	11	60214126	60230601	16476	2	246782	uc007jfv.2	0	ENSMUSG00000042709	Atpaf2	ATP synthase mitochondrial F1 complex assembly factor 2
chr11	60322796	60323291	496	*	SRR8208099_peak_783	46	.	3.38763	7.72053	4.66195	56	Promoter (<=1kb)	11	60323036	60335488	12453	1	17910	uc007jgc.1	0	ENSMUSG00000042678	Myo15	myosin XV
chr11	60692196	60692557	362	*	SRR8208099_peak_784	124	.	5.22108	15.9515	12.4699	172	Promoter (<=1kb)	11	60677954	60692540	14587	2	216821	uc007jgs.2	0	ENSMUSG00000043284	Tmem11	transmembrane protein 11
chr11	60836453	60836869	417	*	SRR8208099_peak_785	35	.	3.27634	6.54056	3.56085	161	Promoter (<=1kb)	11	60836066	60884633	48568	1	16515	uc007jgy.2	387	ENSMUSG00000042529	Kcnj12	potassium inwardly-rectifying channel, subfamily J, member 12
chr11	61155677	61156529	853	*	SRR8208099_peak_786	233	.	6.37725	27.3915	23.38	393	Promoter (<=1kb)	11	61115133	61156362	41230	2	380701	uc007jhg.1	0	ENSMUSG00000069855	Slc47a2	solute carrier family 47, member 2
chr11	61190954	61191852	899	*	SRR8208099_peak_787	126	.	4.72389	16.1407	12.6497	576	Promoter (<=1kb)	11	61156902	61191577	34676	2	67473	uc007jhh.2	0	ENSMUSG00000010122	Slc47a1	solute carrier family 47, member 1
chr11	61221344	61221655	312	*	SRR8208099_peak_788	50	.	3.61185	8.09486	5.01408	165	Distal Intergenic	11	61156902	61191577	34676	2	67473	uc007jhi.2	-29767	ENSMUSG00000010122	Slc47a1	solute carrier family 47, member 1
chr11	61318395	61318879	485	*	SRR8208099_peak_789	247	.	7.54101	28.8521	24.7712	224	Promoter (<=1kb)	11	61318674	61326429	7756	1	27078	uc007jhu.1	0	ENSMUSG00000001039	B9d1	B9 protein domain 1
chr11	61497977	61498534	558	*	SRR8208099_peak_790	52	.	3.60293	8.31609	5.2213	360	Promoter (<=1kb)	11	61497912	61523452	25541	1	69640	uc007jid.1	65	ENSMUSG00000042377	Fam83g	family with sequence similarity 83, member G
chr11	61770128	61770738	611	*	SRR8208099_peak_791	113	.	5.20749	14.8171	11.3887	317	Promoter (<=1kb)	11	61770265	61932953	162689	1	432572	uc007jim.1	0	ENSMUSG00000042331	Specc1	sperm antigen with calponin homology and coiled-coil domains 1
chr11	62062547	62063448	902	*	SRR8208099_peak_792	78	.	3.85703	11.1287	7.88108	211	Promoter (<=1kb)	11	62062486	62079954	17469	1	11541	uc007jio.1	61	ENSMUSG00000018500	Adora2b	adenosine A2b receptor
chr11	62374083	62374827	745	*	SRR8208099_peak_793	85	.	4.36047	11.8054	8.52358	260	Distal Intergenic	11	62365006	62366714	1709	1	22187	uc007jjg.1	9077	ENSMUSG00000019505	Ubb	ubiquitin B
chr11	62564165	62564990	826	*	SRR8208099_peak_794	153	.	5.14271	18.9823	15.3609	430	Distal Intergenic	11	62540224	62545407	5184	2	170740	uc007jjv.1	-18758	ENSMUSG00000005267	Zfp287	zinc finger protein 287
chr11	62945683	62946426	744	*	SRR8208099_peak_795	69	.	3.32047	10.1822	6.98311	293	Promoter (<=1kb)	11	62945012	62973048	28037	1	18858	uc007jkm.1	671	ENSMUSG00000018217	Pmp22	peripheral myelin protein 22
chr11	63085132	63085468	337	*	SRR8208099_peak_796	68	.	4.02769	10	6.81051	107	Distal Intergenic	11	62945012	62973048	28037	1	18858	uc007jkm.1	140120	ENSMUSG00000018217	Pmp22	peripheral myelin protein 22
chr11	63734046	63735687	1642	*	SRR8208099_peak_797	170	.	3.08325	20.7339	17.0329	1091	Promoter (<=1kb)	11	63698195	63735786	37592	2	54710	uc007jkn.1	99	ENSMUSG00000070407	Hs3st3b1	heparan sulfate (glucosamine) 3-O-sulfotransferase 3B1
chr11	63736825	63737468	644	*	SRR8208099_peak_798	61	.	2.25447	9.33027	6.17782	148	Promoter (1-2kb)	11	63698195	63735786	37592	2	54710	uc007jkn.1	-1039	ENSMUSG00000070407	Hs3st3b1	heparan sulfate (glucosamine) 3-O-sulfotransferase 3B1
chr11	64248905	64250453	1549	*	SRR8208099_peak_799	377	.	6.2345	42.3941	37.736	536	Promoter (<=1kb)	11	64246637	64250176	3540	2	654805	uc011xwh.1	0	NA	F930015N05Rik	RIKEN cDNA F930015N05 gene
chr11	66338536	66339190	655	*	SRR8208099_peak_800	250	.	5.14477	29.1543	25.0591	444	Promoter (<=1kb)	11	66025227	66339628	314402	2	380702	uc007jlm.2	438	ENSMUSG00000053930	Shisa6	shisa family member 6
chr11	66339814	66340556	743	*	SRR8208099_peak_801	338	.	5.96464	38.3264	33.8314	227	Promoter (<=1kb)	11	66025227	66339628	314402	2	380702	uc007jlm.2	-186	ENSMUSG00000053930	Shisa6	shisa family member 6
chr11	66908099	66908585	487	*	SRR8208099_peak_802	83	.	4.02292	11.6664	8.39153	230	Exon (uc007jlx.1/17883, exon 27 of 41)	11	66891836	66895927	4092	1	17883	uc007jly.1	16263	ENSMUSG00000020908	Myh3	myosin, heavy polypeptide 3, skeletal muscle, embryonic
chr11	67779701	67780171	471	*	SRR8208099_peak_803	221	.	6.80234	26.1207	22.1701	230	Promoter (<=1kb)	11	67779985	67788090	8106	1	55943	uc007jnh.1	0	ENSMUSG00000020903	Stx8	syntaxin 8
chr11	68198967	68199356	390	*	SRR8208099_peak_804	45	.	3.42975	7.60842	4.55682	127	Promoter (<=1kb)	11	68022866	68200328	177463	2	18208	uc007jnm.1	972	ENSMUSG00000020902	Ntn1	netrin 1
chr11	68767796	68768145	350	*	SRR8208099_peak_805	24	.	2.92407	5.27232	2.40251	81	Promoter (<=1kb)	11	68756793	68768575	11783	2	442801	uc007jom.1	430	ENSMUSG00000052921	Arhgef15	Rho guanine nucleotide exchange factor (GEF) 15
chr11	68854300	68854810	511	*	SRR8208099_peak_806	52	.	3.05833	8.34883	5.25217	192	Promoter (4-5kb)	11	68859145	68865164	6020	1	20877	uc007jpa.1	-4335	ENSMUSG00000020897	Aurkb	aurora kinase B
chr11	68876221	68876719	499	*	SRR8208099_peak_807	59	.	3.45885	9.08443	5.94604	259	Promoter (2-3kb)	11	68873277	68875078	1802	1	71923	uc007jpb.1	2944	ENSMUSG00000045176	Borcs6	BLOC-1 related complex subunit 6
chr11	68923915	68924429	515	*	SRR8208099_peak_808	73	.	4.12262	10.5448	7.32695	273	Distal Intergenic	11	68933955	68936761	2807	1	84653	uc007jpi.1	-9526	ENSMUSG00000023781	Hes7	hes family bHLH transcription factor 7
chr11	68934654	68935433	780	*	SRR8208099_peak_809	82	.	3.38513	11.5676	8.29736	350	Promoter (<=1kb)	11	68933955	68936761	2807	1	84653	uc007jpi.1	699	ENSMUSG00000023781	Hes7	hes family bHLH transcription factor 7
chr11	69049158	69050469	1312	*	SRR8208099_peak_810	139	.	4.56141	17.5111	13.9566	812	Promoter (<=1kb)	11	69031619	69050524	18906	2	14919	uc007jpn.2	55	ENSMUSG00000020890	Gucy2e	guanylate cyclase 2e
chr11	69139898	69140456	559	*	SRR8208099_peak_811	60	.	3.48246	9.16018	6.01726	335	Promoter (<=1kb)	11	69139760	69146543	6784	1	16499	uc007jps.1	138	ENSMUSG00000018470	Kcnab3	potassium voltage-gated channel, shaker-related subfamily, beta member 3
chr11	69153693	69154077	385	*	SRR8208099_peak_812	54	.	3.30215	8.5749	5.46529	257	Promoter (<=1kb)	11	69154271	69156149	1879	1	80515	uc007jpv.2	-194	ENSMUSG00000043419	Rnf227	ring finger protein 227
chr11	69154400	69154833	434	*	SRR8208099_peak_813	68	.	3.5185	9.99069	6.80184	342	Promoter (<=1kb)	11	69154271	69156149	1879	1	80515	uc007jpv.2	129	ENSMUSG00000043419	Rnf227	ring finger protein 227
chr11	69209304	69209838	535	*	SRR8208099_peak_814	253	.	7.125	29.5062	25.3946	270	Promoter (<=1kb)	11	69209293	69210173	881	1	78304	uc007jqb.1	11	ENSMUSG00000059278	Naa38	N(alpha)-acetyltransferase 38, NatC auxiliary subunit
chr11	69340792	69341098	307	*	SRR8208099_peak_815	34	.	3.30207	6.38697	3.41817	142	Intron (uc007jqg.1/327954, intron 4 of 85)	11	69234311	69362610	128300	2	327954	uc007jqg.1	21512	ENSMUSG00000005237	Dnah2	dynein, axonemal, heavy chain 2
chr11	69418561	69419297	737	*	SRR8208099_peak_816	117	.	4.63245	15.1731	11.7271	456	Promoter (<=1kb)	11	69413252	69419462	6211	2	11932	uc007jqo.1	165	ENSMUSG00000041329	Atp1b2	ATPase, Na+/K+ transporting, beta 2 polypeptide
chr11	69747886	69748449	564	*	SRR8208099_peak_817	39	.	3.18861	6.94502	3.93647	199	Promoter (<=1kb)	11	69749401	69755101	5701	1	53422	uc007jsw.1	-952	ENSMUSG00000018554	Ybx2	Y box protein 2
chr11	69778899	69780088	1190	*	SRR8208099_peak_818	132	.	4.61364	16.7383	13.2197	611	Promoter (<=1kb)	11	69778923	69781388	2466	1	53624	uc007jtb.2	0	ENSMUSG00000018569	Cldn7	claudin 7
chr11	69808796	69809302	507	*	SRR8208099_peak_819	121	.	4.97733	15.5892	12.1238	280	Promoter (<=1kb)	11	69809273	69813513	4241	1	78246	uc007jth.2	0	ENSMUSG00000018572	Phf23	PHD finger protein 23
chr11	69834112	69834645	534	*	SRR8208099_peak_820	366	.	8.63377	41.2941	36.6814	276	Promoter (2-3kb)	11	69832107	69859033	26927	1	13385	uc007jtq.2	2005	ENSMUSG00000020886	Dlg4	discs large MAGUK scaffold protein 4
chr11	70027699	70028546	848	*	SRR8208099_peak_821	251	.	5.69796	29.2342	25.1349	350	Promoter (<=1kb)	11	70027412	70029916	2505	1	216867	uc007jua.2	287	ENSMUSG00000040938	Slc16a11	solute carrier family 16 (monocarboxylic acid transporters), member 11
chr11	70028597	70028891	295	*	SRR8208099_peak_822	40	.	2.77652	7.11565	4.09608	36	Promoter (1-2kb)	11	70027412	70029916	2505	1	216867	uc007jua.2	1185	ENSMUSG00000040938	Slc16a11	solute carrier family 16 (monocarboxylic acid transporters), member 11
chr11	70042758	70043138	381	*	SRR8208099_peak_823	60	.	3.29151	9.19507	6.05031	196	Promoter (<=1kb)	11	70037629	70043300	5672	2	12029	uc007juc.2	162	ENSMUSG00000000317	Bcl6b	B cell CLL/lymphoma 6, member B
chr11	70067792	70068467	676	*	SRR8208099_peak_824	65	.	3.84003	9.74609	6.57092	275	Promoter (<=1kb)	11	70054957	70068843	13887	2	11684	uc007juj.1	376	ENSMUSG00000000320	Alox12	arachidonate 12-lipoxygenase
chr11	70144822	70145156	335	*	SRR8208099_peak_825	41	.	3.51841	7.13562	4.11465	135	Distal Intergenic	11	70129115	70136020	6906	2	11685	uc007jun.1	-8802	ENSMUSG00000018907	Alox12e	arachidonate lipoxygenase, epidermal
chr11	70272989	70273510	522	*	SRR8208099_peak_826	132	.	5.02448	16.7934	13.2723	176	Promoter (<=1kb)	11	70273124	70279701	6578	1	574428	uc007juy.1	0	ENSMUSG00000040829	Zmynd15	zinc finger, MYND-type containing 15
chr11	70279049	70280031	983	*	SRR8208099_peak_827	82	.	4.15104	11.4929	8.22675	553	3' UTR	11	70273698	70279701	6004	1	574428	uc007jva.1	5351	ENSMUSG00000040829	Zmynd15	zinc finger, MYND-type containing 15
chr11	71532518	71532868	351	*	SRR8208099_peak_828	67	.	4.4957	9.98613	6.79749	213	Distal Intergenic	11	71564205	71603148	38944	1	216881	uc007jxv.1	-31337	ENSMUSG00000020811	Wscd1	WSC domain containing 1
chr11	71563975	71565277	1303	*	SRR8208099_peak_829	187	.	5.29532	22.494	18.7126	738	Promoter (<=1kb)	11	71564205	71603148	38944	1	216881	uc007jxv.1	0	ENSMUSG00000020811	Wscd1	WSC domain containing 1
chr11	71864085	71864446	362	*	SRR8208099_peak_830	32	.	3.07925	6.23974	3.28152	130	3' UTR	11	71856004	71860872	4869	1	109212	uc007jxz.1	8081	ENSMUSG00000020808	Pimreg	PICALM interacting mitotic regulator
chr11	71948481	71949075	595	*	SRR8208099_peak_831	190	.	5.11114	22.8382	19.0407	271	Promoter (<=1kb)	11	71861030	71949391	88362	2	327958	uc007jya.1	316	ENSMUSG00000040543	Pitpnm3	PITPNM family member 3
chr11	71949482	71949983	502	*	SRR8208099_peak_832	176	.	4.92528	21.341	17.613	220	Promoter (<=1kb)	11	71881304	71949391	68088	2	327958	uc007jyc.1	-91	ENSMUSG00000040543	Pitpnm3	PITPNM family member 3
chr11	72020758	72021194	437	*	SRR8208099_peak_833	129	.	5.53295	16.4488	12.9432	199	Promoter (<=1kb)	11	72021056	72023989	2934	1	52700	uc007jyj.1	0	ENSMUSG00000020803	Txndc17	thioredoxin domain containing 17
chr11	72302340	72303032	693	*	SRR8208099_peak_834	121	.	4.7692	15.622	12.1553	273	Promoter (<=1kb)	11	72265140	72303406	38267	2	216892	uc007jyz.2	374	ENSMUSG00000040447	Spns2	spinster homolog 2
chr11	72774587	72775016	430	*	SRR8208099_peak_835	48	.	3.54904	7.92844	4.85719	175	Promoter (<=1kb)	11	72774671	72806545	31875	1	53313	uc007jzo.2	0	ENSMUSG00000020788	Atp2a3	ATPase, Ca++ transporting, ubiquitous
chr11	72832573	72833214	642	*	SRR8208099_peak_836	152	.	5.4472	18.8833	15.2664	359	Promoter (<=1kb)	11	72832510	72855567	23058	1	55984	uc007jzt.1	63	ENSMUSG00000020785	Camkk1	calcium/calmodulin-dependent protein kinase kinase 1, alpha
chr11	73143094	73143415	322	*	SRR8208099_peak_837	60	.	3.91837	9.15764	6.01483	126	Promoter (<=1kb)	11	73143243	73159546	16304	1	380709	uc007kan.1	0	ENSMUSG00000112920	Spata22	spermatogenesis associated 22
chr11	74335415	74335863	449	*	SRR8208099_peak_838	53	.	3.03523	8.45803	5.35514	160	Intron (uc007kbx.1/380711, intron 2 of 24)	11	74196985	74403660	206676	2	380711	uc007kbx.1	67797	ENSMUSG00000038807	Rap1gap2	RAP1 GTPase activating protein 2
chr11	74336437	74337343	907	*	SRR8208099_peak_839	147	.	4.45188	18.3334	14.7413	211	Intron (uc007kbx.1/380711, intron 2 of 24)	11	74196985	74403660	206676	2	380711	uc007kbx.1	66317	ENSMUSG00000038807	Rap1gap2	RAP1 GTPase activating protein 2
chr11	74402985	74403565	581	*	SRR8208099_peak_840	79	.	4.05526	11.2043	7.95269	364	Promoter (<=1kb)	11	74196985	74403660	206676	2	380711	uc007kbx.1	95	ENSMUSG00000038807	Rap1gap2	RAP1 GTPase activating protein 2
chr11	74424309	74424631	323	*	SRR8208099_peak_841	44	.	3.75813	7.45096	4.4104	80	Promoter (<=1kb)	11	74196985	74424417	227433	2	380711	uc007kby.1	0	ENSMUSG00000038807	Rap1gap2	RAP1 GTPase activating protein 2
chr11	74462732	74463118	387	*	SRR8208099_peak_842	86	.	4.28603	11.8934	8.60687	187	Promoter (<=1kb)	11	74462997	74484349	21353	1	74148	uc007kca.1	0	ENSMUSG00000020741	Cluh	clustered mitochondria (cluA/CLU1) homolog
chr11	74739060	74739408	349	*	SRR8208099_peak_843	100	.	4.83649	13.4564	10.093	154	Promoter (<=1kb)	11	74739374	74977950	238577	1	103677	uc007kcz.1	0	ENSMUSG00000038290	Smg6	SMG6 nonsense mediated mRNA decay factor
chr11	74979295	74979781	487	*	SRR8208099_peak_844	37	.	2.38789	6.78242	3.78446	335	Promoter (1-2kb)	11	74978067	74981654	3588	2	15248	uc007kdc.1	1873	ENSMUSG00000043099	Hic1	hypermethylated in cancer 1
chr11	74979840	74980323	484	*	SRR8208099_peak_845	79	.	2.92522	11.1611	7.91184	230	Promoter (1-2kb)	11	74978067	74981654	3588	2	15248	uc007kdc.1	1331	ENSMUSG00000043099	Hic1	hypermethylated in cancer 1
chr11	74980558	74981402	845	*	SRR8208099_peak_846	187	.	3.96636	22.5244	18.7419	447	Promoter (<=1kb)	11	74978067	74981654	3588	2	15248	uc007kdc.1	252	ENSMUSG00000043099	Hic1	hypermethylated in cancer 1
chr11	75007053	75008709	1657	*	SRR8208099_peak_847	330	.	5.14526	37.5088	33.0459	780	Promoter (<=1kb)	11	75007495	75081264	73770	1	237847	uc007kdh.1	0	ENSMUSG00000045287	Rtn4rl1	reticulon 4 receptor-like 1
chr11	75608329	75609093	765	*	SRR8208099_peak_848	214	.	5.44949	25.3971	21.4804	444	Promoter (<=1kb)	11	75582592	75609559	26968	2	13447	uc007kev.1	466	ENSMUSG00000020848	Doc2b	double C2, beta
chr11	75609702	75610017	316	*	SRR8208099_peak_849	84	.	3.60457	11.7613	8.48156	98	Promoter (<=1kb)	11	75582592	75609559	26968	2	13447	uc007kev.1	-143	ENSMUSG00000020848	Doc2b	double C2, beta
chr11	75840661	75841101	441	*	SRR8208099_peak_850	94	.	4.58417	12.7533	9.42432	249	Promoter (<=1kb)	11	75832697	75841284	8588	2	76566	uc007kez.2	183	ENSMUSG00000020846	Rflnb	refilin B
chr11	76220341	76220781	441	*	SRR8208099_peak_851	209	.	6.68605	24.845	20.9537	164	Promoter (<=1kb)	11	76220669	76229814	9146	1	56322	uc007kfq.2	0	ENSMUSG00000020843	Timm22	translocase of inner mitochondrial membrane 22
chr11	76479560	76479962	403	*	SRR8208099_peak_852	83	.	4.51336	11.6019	8.33026	232	Distal Intergenic	11	76485972	76487178	1207	1	320522	uc007kfx.1	-6010	ENSMUSG00000044243	Bhlha9	basic helix-loop-helix family, member a9
chr11	76485899	76487106	1208	*	SRR8208099_peak_853	183	.	4.85892	22.0897	18.3277	681	Promoter (<=1kb)	11	76485972	76487178	1207	1	320522	uc007kfx.1	0	ENSMUSG00000044243	Bhlha9	basic helix-loop-helix family, member a9
chr11	76659542	76659956	415	*	SRR8208099_peak_854	106	.	4.59619	14.0809	10.6876	259	Promoter (<=1kb)	11	76590710	76660510	69801	2	12874	uc007kga.1	554	ENSMUSG00000020841	Cpd	carboxypeptidase D
chr11	76758971	76759366	396	*	SRR8208099_peak_855	301	.	8.04426	34.4966	30.1608	182	Promoter (<=1kb)	11	76759158	76800891	41734	1	104184	uc007kge.2	0	ENSMUSG00000020840	Blmh	bleomycin hydrolase
chr11	76811590	76811900	311	*	SRR8208099_peak_856	71	.	3.36486	10.3552	7.14693	191	Promoter (<=1kb)	11	76812099	76845845	33747	1	15567	uc007kgf.2	-199	ENSMUSG00000020838	Slc6a4	solute carrier family 6 (neurotransmitter transporter, serotonin), member 4
chr11	76812181	76812842	662	*	SRR8208099_peak_857	197	.	5.20407	23.5985	19.765	199	Promoter (<=1kb)	11	76812099	76845845	33747	1	15567	uc007kgf.2	82	ENSMUSG00000020838	Slc6a4	solute carrier family 6 (neurotransmitter transporter, serotonin), member 4
chr11	77161863	77162425	563	*	SRR8208099_peak_858	99	.	4.79253	13.3354	9.97785	283	Promoter (<=1kb)	11	77161782	77269050	107269	1	237860	uc007kgo.1	81	ENSMUSG00000037926	Ssh2	slingshot protein phosphatase 2
chr11	77275580	77276429	850	*	SRR8208099_peak_859	75	.	3.74133	10.746	7.5173	156	Promoter (<=1kb)	11	77275886	77277612	1727	1	216961	uc007kgp.1	0	ENSMUSG00000020836	Coro6	coronin 6
chr11	77302504	77302981	478	*	SRR8208099_peak_860	83	.	4.42302	11.672	8.39681	270	Promoter (<=1kb)	11	77283989	77303180	19192	2	268445	uc007kgx.1	199	ENSMUSG00000037907	Ankrd13b	ankyrin repeat domain 13b
chr11	77328141	77329698	1558	*	SRR8208099_peak_861	325	.	5.22401	36.9472	32.5082	685	Promoter (<=1kb)	11	77328619	77334130	5512	1	67477	uc007kha.1	0	ENSMUSG00000000686	Abhd15	abhydrolase domain containing 15
chr11	77744686	77745760	1075	*	SRR8208099_peak_862	178	.	5.08229	21.6387	17.8974	655	Promoter (<=1kb)	11	77744445	77792544	48100	1	20370	uc011yaa.1	241	ENSMUSG00000000632	Sez6	seizure related gene 6
chr11	77795061	77795589	529	*	SRR8208099_peak_863	367	.	8.3495	41.3809	36.7656	252	Promoter (<=1kb)	11	77796318	77823425	27108	1	268448	uc007khr.2	-729	ENSMUSG00000037791	Phf12	PHD finger protein 12
chr11	78304109	78304872	764	*	SRR8208099_peak_864	137	.	4.87544	17.3413	13.7949	348	Exon (uc007kji.2/237868, exon 2 of 9)	11	78285832	78311256	25425	2	237868	uc007kji.2	6384	ENSMUSG00000050132	Sarm1	sterile alpha and HEAT/Armadillo motif containing 1
chr11	78310632	78311023	392	*	SRR8208099_peak_865	33	.	3.18858	6.32004	3.35577	287	Promoter (<=1kb)	11	78285832	78311256	25425	2	237868	uc007kji.2	233	ENSMUSG00000050132	Sarm1	sterile alpha and HEAT/Armadillo motif containing 1
chr11	78738221	78739117	897	*	SRR8208099_peak_866	153	.	5.14271	18.9823	15.3609	334	Promoter (3-4kb)	11	78734361	78773626	39266	1	18126	uc007kkc.1	3860	ENSMUSG00000020826	Nos2	nitric oxide synthase 2, inducible
chr11	79297429	79297722	294	*	SRR8208099_peak_867	78	.	4.43627	11.0869	7.8415	161	Intron (uc007kkl.1/18015, intron 36 of 57)	11	79314484	79317584	3101	2	18377	uc007kkn.2	19862	ENSMUSG00000049612	Omg	oligodendrocyte myelin glycoprotein
chr11	79518055	79518387	333	*	SRR8208099_peak_868	42	.	3.31822	7.30438	4.27268	86	Distal Intergenic	11	79525471	79525536	66	1	387188	uc011yan.1	-7084	ENSMUSG00000065395	Mir193a	microRNA 193a
chr11	79637603	79637939	337	*	SRR8208099_peak_869	61	.	4.20568	9.31027	6.15909	127	Distal Intergenic	11	79539902	79540013	112	1	723853	uc011yao.1	97701	ENSMUSG00000065489	Mir365-2	microRNA 365-2
chr11	79902640	79903060	421	*	SRR8208099_peak_870	249	.	7.77403	29.0275	24.9388	198	Promoter (<=1kb)	11	79902902	79916496	13595	1	237877	uc007klf.2	0	ENSMUSG00000017550	Atad5	ATPase family, AAA domain containing 5
chr11	80022257	80022751	495	*	SRR8208099_peak_871	255	.	7.03693	29.6895	25.5689	263	Promoter (<=1kb)	11	80022557	80081409	58853	1	59040	uc007klo.2	0	ENSMUSG00000017686	Rhot1	ras homolog family member T1
chr11	80114509	80115455	947	*	SRR8208099_peak_872	256	.	6.31805	29.7905	25.6651	494	Promoter (<=1kb)	11	80114414	80169488	55075	1	246104	uc007klt.2	95	ENSMUSG00000017692	Rhbdl3	rhomboid like 3
chr11	80965102	80965782	681	*	SRR8208099_peak_873	136	.	4.25155	17.1638	13.6253	438	Promoter (<=1kb)	11	80693667	80966405	272739	2	11418	uc007kml.1	623	ENSMUSG00000020704	Asic2	acid-sensing (proton-gated) ion channel 2
chr11	80966159	80966661	503	*	SRR8208099_peak_874	104	.	3.85893	13.8081	10.4277	272	Promoter (<=1kb)	11	80693667	80966405	272739	2	11418	uc007kml.1	0	ENSMUSG00000020704	Asic2	acid-sensing (proton-gated) ion channel 2
chr11	82200654	82203425	2772	*	SRR8208099_peak_875	345	.	4.15277	39.1019	34.5769	1188	Promoter (<=1kb)	11	82202402	82259829	57428	1	270893	uc007kmv.1	0	ENSMUSG00000020701	Tmem132e	transmembrane protein 132E
chr11	82247712	82248260	549	*	SRR8208099_peak_876	77	.	4.06515	10.951	7.71229	381	Promoter (<=1kb)	11	82248435	82259829	11395	1	270893	uc011yaw.1	-175	ENSMUSG00000020701	Tmem132e	transmembrane protein 132E
chr11	82744026	82744357	332	*	SRR8208099_peak_877	104	.	3.38824	13.8496	10.4673	226	Intron (uc007knv.2/217012, intron 13 of 19)	11	82725182	82756908	31727	1	217012	uc007knw.1	18844	ENSMUSG00000018845	Unc45b	unc-45 myosin chaperone B
chr11	82744651	82744944	294	*	SRR8208099_peak_878	126	.	3.64887	16.1787	12.686	132	Intron (uc007knv.2/217012, intron 13 of 19)	11	82725182	82756908	31727	1	217012	uc007knw.1	19469	ENSMUSG00000018845	Unc45b	unc-45 myosin chaperone B
chr11	82745170	82745765	596	*	SRR8208099_peak_879	122	.	3.61837	15.7684	12.2947	359	Intron (uc007knv.2/217012, intron 13 of 19)	11	82765604	82772304	6701	1	327978	uc007kny.1	-19839	ENSMUSG00000054404	Slfn5	schlafen 5
chr11	83223483	83223871	389	*	SRR8208099_peak_880	39	.	3.56138	6.99949	3.98749	125	Promoter (<=1kb)	11	83223574	83234540	10967	1	276952	uc007kox.1	0	ENSMUSG00000020684	Rasl10b	RAS-like, family 10, member B
chr11	83240684	83241105	422	*	SRR8208099_peak_881	46	.	3.63228	7.65518	4.6004	229	Promoter (1-2kb)	11	83235404	83242957	7554	2	237891	uc007koy.1	1852	ENSMUSG00000020686	Gas2l2	growth arrest-specific 2 like 2
chr11	83276272	83276598	327	*	SRR8208099_peak_882	69	.	3.79315	10.1333	6.93681	184	Promoter (<=1kb)	11	83255378	83276463	21086	2	118453	uc007kpa.1	0	ENSMUSG00000020682	Mmp28	matrix metallopeptidase 28 (epilysin)
chr11	83664816	83667140	2325	*	SRR8208099_peak_883	116	.	3.12707	15.0922	11.6503	1216	Promoter (<=1kb)	11	83664371	83719317	54947	1	21410	uc007kpy.1	445	ENSMUSG00000020679	Hnf1b	HNF1 homeobox B
chr11	84333504	84333970	467	*	SRR8208099_peak_884	59	.	2.11061	9.05909	5.92173	213	Exon (uc007kqo.1/16869, exon 4 of 5)	11	84332881	84339036	6156	2	16869	uc007kqo.1	5066	ENSMUSG00000018698	Lhx1	LIM homeobox protein 1
chr11	84336241	84336796	556	*	SRR8208099_peak_885	85	.	2.15247	11.7964	8.51497	239	Promoter (2-3kb)	11	84332881	84339036	6156	2	16869	uc007kqo.1	2240	ENSMUSG00000018698	Lhx1	LIM homeobox protein 1
chr11	84337770	84339077	1308	*	SRR8208099_peak_886	97	.	2.23461	13.0727	9.72845	711	Promoter (<=1kb)	11	84332881	84339036	6156	2	16869	uc007kqo.1	0	ENSMUSG00000018698	Lhx1	LIM homeobox protein 1
chr11	84455787	84456564	778	*	SRR8208099_peak_887	107	.	4.71999	14.1307	10.7351	400	Distal Intergenic	11	84332881	84339036	6156	2	16869	uc007kqo.1	-116751	ENSMUSG00000018698	Lhx1	LIM homeobox protein 1
chr11	84771302	84771958	657	*	SRR8208099_peak_888	48	.	3.56453	7.96963	4.8957	101	Promoter (<=1kb)	11	84771256	84779556	8301	1	12351	uc007krg.2	46	ENSMUSG00000000805	Car4	carbonic anhydrase 4
chr11	85643288	85643783	496	*	SRR8208099_peak_889	76	.	2.61309	10.9186	7.68149	307	Promoter (2-3kb)	11	85646117	85655450	9334	1	21385	uc007ksb.1	-2334	ENSMUSG00000000093	Tbx2	T-box 2
chr11	85645333	85646094	762	*	SRR8208099_peak_890	151	.	3.06617	18.8067	15.1931	342	Promoter (<=1kb)	11	85646117	85655450	9334	1	21385	uc007ksb.1	-23	ENSMUSG00000000093	Tbx2	T-box 2
chr11	85650547	85651052	506	*	SRR8208099_peak_891	97	.	2.41384	13.0751	9.73066	267	Promoter (4-5kb)	11	85646117	85655450	9334	1	21385	uc007ksb.1	4430	ENSMUSG00000000093	Tbx2	T-box 2
chr11	85651178	85651994	817	*	SRR8208099_peak_892	209	.	3.18693	24.8236	20.9335	447	Exon (uc007ksb.1/21385, exon 6 of 7)	11	85646117	85655450	9334	1	21385	uc007ksb.1	5061	ENSMUSG00000000093	Tbx2	T-box 2
chr11	85701743	85702694	952	*	SRR8208099_peak_893	132	.	3.00796	16.772	13.2519	364	Promoter (<=1kb)	11	85703565	85729599	26035	1	21387	uc007ksc.2	-871	ENSMUSG00000000094	Tbx4	T-box 4
chr11	85703350	85704423	1074	*	SRR8208099_peak_894	140	.	2.94711	17.5733	14.0161	725	Promoter (<=1kb)	11	85703565	85729599	26035	1	21387	uc007ksc.2	0	ENSMUSG00000000094	Tbx4	T-box 4
chr11	85708317	85708861	545	*	SRR8208099_peak_895	62	.	2.72799	9.40028	6.24394	269	Promoter (1-2kb)	11	85710267	85729599	19333	1	21387	uc007ksd.2	-1406	ENSMUSG00000000094	Tbx4	T-box 4
chr11	86070811	86071230	420	*	SRR8208099_peak_896	243	.	7.5581	28.4035	24.3444	228	Promoter (<=1kb)	11	86024185	86071070	46886	2	70422	uc007ksj.1	0	ENSMUSG00000018068	Ints2	integrator complex subunit 2
chr11	86887018	86887694	677	*	SRR8208099_peak_897	66	.	3.97538	9.8567	6.67516	275	Promoter (<=1kb)	11	86847296	86887639	40344	2	66569	uc007kte.2	0	ENSMUSG00000061666	Gdpd1	glycerophosphodiester phosphodiesterase domain containing 1
chr11	87171397	87172384	988	*	SRR8208099_peak_898	126	.	4.53495	16.1272	12.6367	404	Promoter (<=1kb)	11	87040408	87172496	132089	2	320472	uc007kto.1	112	ENSMUSG00000046442	Ppm1e	protein phosphatase 1E (PP2C domain containing)
chr11	87236224	87236612	389	*	SRR8208099_peak_899	63	.	3.68039	9.53304	6.36941	118	Promoter (4-5kb)	11	87241093	87369325	128233	1	83560	uc011yby.1	-4481	ENSMUSG00000010342	Tex14	testis expressed gene 14
chr11	87430405	87430747	343	*	SRR8208099_peak_900	38	.	3.21921	6.8192	3.81889	225	Promoter (<=1kb)	11	87430666	87473044	42379	1	327992	uc007kuc.1	0	ENSMUSG00000070345	Hsf5	heat shock transcription factor family member 5
chr11	87577407	87578593	1187	*	SRR8208099_peak_901	114	.	4.18919	14.8355	11.4058	693	Promoter (3-4kb)	11	87574043	87599430	25388	1	207777	uc007kum.2	3364	ENSMUSG00000034156	Tspoap1	TSPO associated protein 1
chr11	88006995	88007288	294	*	SRR8208099_peak_902	33	.	3.20288	6.35615	3.38943	148	3' UTR	11	88017920	88025009	7090	1	64656	uc007kvi.1	-10632	ENSMUSG00000023723	Mrps23	mitochondrial ribosomal protein S23
chr11	88107725	88108027	303	*	SRR8208099_peak_903	46	.	3.66789	7.74277	4.683	231	Promoter (<=1kb)	11	88107545	88108763	1219	1	74297	uc011ych.1	180	ENSMUSG00000034031	Ccdc182	coiled-coil domain containing 182
chr11	88835043	88835356	314	*	SRR8208099_peak_904	99	.	5.20388	13.353	9.99459	178	Promoter (<=1kb)	11	88835178	88852927	17750	1	12812	uc007kwa.1	0	ENSMUSG00000033983	Coil	coilin
chr11	89162533	89163839	1307	*	SRR8208099_peak_905	233	.	5.46628	27.39	23.3786	460	Promoter (<=1kb)	11	89161952	89163873	1922	2	18121	uc007kwh.2	34	ENSMUSG00000048616	Nog	noggin
chr11	90251058	90251870	813	*	SRR8208099_peak_906	44	.	3.40117	7.53096	4.48427	702	Promoter (<=1kb)	11	90197849	90250962	53114	2	217082	uc007kwr.1	-96	ENSMUSG00000003949	Hlf	hepatic leukemia factor
chr11	90499051	90499551	501	*	SRR8208099_peak_907	213	.	7.70416	25.2921	21.3799	248	Promoter (<=1kb)	11	90337807	90499422	161616	2	20913	uc007kwu.2	0	ENSMUSG00000020546	Stxbp4	syntaxin binding protein 4
chr11	90548706	90549018	313	*	SRR8208099_peak_908	34	.	3.23186	6.42913	3.457	81	Promoter (<=1kb)	11	90507005	90548915	41911	2	71943	uc007kxb.1	0	ENSMUSG00000020541	Tom1l1	target of myb1-like 1 (chicken)
chr11	92959539	92959957	419	*	SRR8208099_peak_909	87	.	3.44127	12.0407	8.74688	199	Promoter (<=1kb)	11	92959724	93353237	393514	1	72605	uc007kxg.1	0	ENSMUSG00000056158	Car10	carbonic anhydrase 10
chr11	92960278	92961548	1271	*	SRR8208099_peak_910	215	.	5.05375	25.4485	21.5295	751	Promoter (<=1kb)	11	92960604	93463065	502462	1	72605	uc007kxj.2	0	ENSMUSG00000056158	Car10	carbonic anhydrase 10
chr11	94010128	94010767	640	*	SRR8208099_peak_911	163	.	5.12362	19.9991	16.3316	233	Distal Intergenic	11	93984131	93987399	3269	1	70834	uc007kye.1	25997	ENSMUSG00000020859	Spag9	sperm associated antigen 9
chr11	94135450	94135892	443	*	SRR8208099_peak_912	200	.	6.24435	23.893	20.046	261	Distal Intergenic	11	94152454	94161374	8921	2	67684	uc007kyi.1	25482	ENSMUSG00000020863	Luc7l3	LUC7-like 3 (S. cerevisiae)
chr11	94333963	94335283	1321	*	SRR8208099_peak_913	215	.	5.14335	25.5161	21.5936	827	Promoter (<=1kb)	11	94269705	94335512	65808	2	12291	uc007kyr.2	229	ENSMUSG00000020866	Cacna1g	calcium channel, voltage-dependent, T type, alpha 1G subunit
chr11	94852903	94853444	542	*	SRR8208099_peak_914	62	.	3.73463	9.44021	6.28185	279	Promoter (<=1kb)	11	94852526	94868212	15687	1	217124	uc007kzr.2	377	ENSMUSG00000038976	Ppp1r9b	protein phosphatase 1, regulatory subunit 9B
chr11	94870864	94871219	356	*	SRR8208099_peak_915	119	.	4.91736	15.4065	11.9499	164	Promoter (<=1kb)	11	94871193	94887401	16209	1	217125	uc007kzt.1	0	ENSMUSG00000047181	Samd14	sterile alpha motif domain containing 14
chr11	94881165	94881741	577	*	SRR8208099_peak_916	143	.	5.52326	17.9652	14.3898	224	Exon (uc007kzt.1/217125, exon 4 of 10)	11	94871193	94887401	16209	1	217125	uc007kzt.1	9972	ENSMUSG00000047181	Samd14	sterile alpha motif domain containing 14
chr11	94902267	94902637	371	*	SRR8208099_peak_917	77	.	4.28974	11.0034	7.76193	140	Promoter (<=1kb)	11	94887572	94902685	15114	2	18604	uc007kzu.2	48	ENSMUSG00000038967	Pdk2	pyruvate dehydrogenase kinase, isoenzyme 2
chr11	94981352	94982920	1569	*	SRR8208099_peak_918	313	.	4.79543	35.6983	31.3114	542	Promoter (<=1kb)	11	94981431	94986605	5175	1	13393	uc007kzy.2	0	ENSMUSG00000001510	Dlx3	distal-less homeobox 3
chr11	95004180	95004660	481	*	SRR8208099_peak_919	99	.	3.09702	13.2948	9.93939	267	Promoter (2-3kb)	11	95001761	95007115	5355	2	13394	uc007kzz.2	2455	ENSMUSG00000020871	Dlx4	distal-less homeobox 4
chr11	95006169	95007273	1105	*	SRR8208099_peak_920	130	.	3.21933	16.5454	13.0359	374	Promoter (<=1kb)	11	95001761	95007115	5355	2	13394	uc007kzz.2	0	ENSMUSG00000020871	Dlx4	distal-less homeobox 4
chr11	95011373	95012339	967	*	SRR8208099_peak_921	83	.	3.12761	11.651	8.3768	608	Promoter (4-5kb)	11	95004941	95007115	2175	2	13394	uc007laa.2	-4258	ENSMUSG00000020871	Dlx4	distal-less homeobox 4
chr11	95084649	95084969	321	*	SRR8208099_peak_922	51	.	3.57265	8.23342	5.14435	101	Distal Intergenic	11	95122843	95130575	7733	1	93670	uc007lac.1	-37874	ENSMUSG00000020872	Tac4	tachykinin 4
chr11	95527911	95528395	485	*	SRR8208099_peak_923	359	.	8.89102	40.4849	35.904	210	Promoter (<=1kb)	11	95528271	95542087	13817	1	18673	uc007lan.2	0	ENSMUSG00000038845	Phb	prohibitin
chr11	95657743	95658331	589	*	SRR8208099_peak_924	239	.	6.80236	27.9666	23.9275	304	Intron (uc007lap.1/237928, intron 5 of 6)	11	95685814	95693454	7641	1	237928	uc007las.2	-27483	ENSMUSG00000050860	Phospho1	phosphatase, orphan 1
chr11	95691627	95692585	959	*	SRR8208099_peak_925	154	.	4.98267	19.1192	15.4919	471	3' UTR	11	95685814	95693454	7641	1	237928	uc007las.2	5813	ENSMUSG00000050860	Phospho1	phosphatase, orphan 1
chr11	95775867	95776333	467	*	SRR8208099_peak_926	77	.	3.6013	11.0113	7.7694	329	Promoter (<=1kb)	11	95724873	95776185	51313	2	14422	uc007lax.1	0	ENSMUSG00000013418	B4galnt2	beta-1,4-N-acetyl-galactosaminyl transferase 2
chr11	95776566	95777148	583	*	SRR8208099_peak_927	68	.	3.41097	10.0754	6.88194	302	Promoter (<=1kb)	11	95724873	95776185	51313	2	14422	uc011ydc.1	-381	ENSMUSG00000013418	B4galnt2	beta-1,4-N-acetyl-galactosaminyl transferase 2
chr11	96034545	96034838	294	*	SRR8208099_peak_928	63	.	3.06348	9.55163	6.38702	107	Distal Intergenic	11	96055675	96057913	2239	1	15408	uc007lbk.1	-20837	ENSMUSG00000049604	Hoxb13	homeobox B13
chr11	96038788	96039595	808	*	SRR8208099_peak_929	164	.	4.64603	20.1388	16.4652	401	Distal Intergenic	11	96055675	96057913	2239	1	15408	uc007lbk.1	-16080	ENSMUSG00000049604	Hoxb13	homeobox B13
chr11	96064163	96064586	424	*	SRR8208099_peak_930	34	.	2.88992	6.45279	3.47919	192	Distal Intergenic	11	96055675	96057913	2239	1	15408	uc007lbk.1	8488	ENSMUSG00000049604	Hoxb13	homeobox B13
chr11	96064898	96065377	480	*	SRR8208099_peak_931	76	.	3.70645	10.884	7.64848	220	Exon (uc007lbl.1/uc007lbl.1, exon 1 of 2)	11	96055675	96057913	2239	1	15408	uc007lbk.1	9223	ENSMUSG00000049604	Hoxb13	homeobox B13
chr11	96133351	96133941	591	*	SRR8208099_peak_932	62	.	3.47978	9.38666	6.2314	456	Promoter (<=1kb)	11	96132837	96137907	5071	1	15417	uc007lbo.1	514	ENSMUSG00000020875	Hoxb9	homeobox B9
chr11	96144336	96144679	344	*	SRR8208099_peak_933	104	.	2.61388	13.8063	10.426	140	Promoter (1-2kb)	11	96143219	96146639	3421	1	15416	uc007lbq.1	1117	ENSMUSG00000056648	Hoxb8	homeobox B8
chr11	96145541	96146320	780	*	SRR8208099_peak_934	80	.	2.41784	11.2796	8.02412	102	Promoter (1-2kb)	11	96147960	96151477	3518	1	15415	uc007lbr.1	-1640	ENSMUSG00000038721	Hoxb7	homeobox B7
chr11	96148003	96148616	614	*	SRR8208099_peak_935	210	.	3.39459	24.9912	21.0939	279	Promoter (<=1kb)	11	96147960	96151477	3518	1	15415	uc007lbr.1	43	ENSMUSG00000038721	Hoxb7	homeobox B7
chr11	96160266	96161154	889	*	SRR8208099_peak_936	225	.	3.3264	26.5316	22.5616	311	Promoter (<=1kb)	11	96160485	96162883	2399	1	15414	uc007lbt.1	0	ENSMUSG00000000690	Hoxb6	homeobox B6
chr11	96165033	96165612	580	*	SRR8208099_peak_937	114	.	2.63526	14.9145	11.4813	138	Promoter (<=1kb)	11	96164826	96167435	2610	1	15413	uc007lbu.2	207	ENSMUSG00000038700	Hoxb5	homeobox B5
chr11	96166191	96166523	333	*	SRR8208099_peak_938	58	.	2.37769	9.03451	5.89916	185	Promoter (1-2kb)	11	96164826	96167435	2610	1	15413	uc007lbu.2	1365	ENSMUSG00000038700	Hoxb5	homeobox B5
chr11	96181116	96181604	489	*	SRR8208099_peak_939	71	.	3.02947	10.3758	7.16666	212	Promoter (1-2kb)	11	96179581	96182952	3372	1	15412	uc007lbv.2	1535	ENSMUSG00000038692	Hoxb4	homeobox B4
chr11	96187095	96187738	644	*	SRR8208099_peak_940	192	.	5.54191	23.0672	19.2591	356	Promoter (2-3kb)	11	96184440	96209244	24805	1	15410	uc007lbw.1	2655	ENSMUSG00000048763	Hoxb3	homeobox B3
chr11	96193435	96194866	1432	*	SRR8208099_peak_941	252	.	5.11943	29.3791	25.2732	690	Intron (uc007lbw.1/15410, intron 1 of 3)	11	96184440	96209244	24805	1	15410	uc007lbw.1	8995	ENSMUSG00000048763	Hoxb3	homeobox B3
chr11	96202939	96203630	692	*	SRR8208099_peak_942	209	.	3.89928	24.7894	20.9008	330	Promoter (1-2kb)	11	96205083	96209244	4162	1	15410	uc007lbx.1	-1453	ENSMUSG00000048763	Hoxb3	homeobox B3
chr11	96205748	96206060	313	*	SRR8208099_peak_943	56	.	2.47713	8.74167	5.62304	73	Promoter (<=1kb)	11	96205083	96209244	4162	1	15410	uc007lbx.1	665	ENSMUSG00000048763	Hoxb3	homeobox B3
chr11	96213847	96215168	1322	*	SRR8208099_peak_944	620	.	5.88253	67.408	62.041	844	Promoter (<=1kb)	11	96212946	96215328	2383	1	103889	uc007lby.1	901	ENSMUSG00000075588	Hoxb2	homeobox B2
chr11	96215371	96216114	744	*	SRR8208099_peak_945	57	.	2.3234	8.90655	5.77832	596	Promoter (2-3kb)	11	96212946	96215328	2383	1	103889	uc007lby.1	2425	ENSMUSG00000075588	Hoxb2	homeobox B2
chr11	96227149	96228338	1190	*	SRR8208099_peak_946	85	.	3.83836	11.864	8.57931	259	Promoter (<=1kb)	11	96227072	96229567	2496	1	15407	uc007lbz.2	77	ENSMUSG00000018973	Hoxb1	homeobox B1
chr11	96879129	96880795	1667	*	SRR8208099_peak_947	154	.	4.21395	19.0708	15.4456	759	Promoter (<=1kb)	11	96880056	96886052	5997	1	83395	uc007ldi.2	0	ENSMUSG00000038560	Sp6	trans-acting transcription factor 6
chr11	96975777	96976701	925	*	SRR8208099_peak_948	325	.	7.09016	37.0316	32.5882	420	Promoter (<=1kb)	11	96959321	96976645	17325	2	57765	uc007ldr.2	0	ENSMUSG00000001444	Tbx21	T-box 21
chr11	97171296	97171827	532	*	SRR8208099_peak_949	188	.	6.38645	22.6001	18.8143	367	Distal Intergenic	11	97177030	97191234	14205	1	67036	uc007ldx.2	-5203	ENSMUSG00000018882	Mrpl45	mitochondrial ribosomal protein L45
chr11	97361614	97362508	895	*	SRR8208099_peak_950	47	.	3.41483	7.79678	4.73364	238	3' UTR	11	97351386	97363714	12329	1	58996	uc007led.1	10228	ENSMUSG00000049807	Arhgap23	Rho GTPase activating protein 23
chr11	97395724	97396612	889	*	SRR8208099_peak_951	124	.	4.25154	15.969	12.486	543	Exon (uc007lee.1/56013, exon 8 of 20)	11	97370654	97436440	65787	2	56013	uc007lee.1	39828	ENSMUSG00000038453	Srcin1	SRC kinase signaling inhibitor 1
chr11	97407692	97408172	481	*	SRR8208099_peak_952	94	.	4.36727	12.7441	9.41555	288	Intron (uc007lee.1/56013, intron 3 of 19)	11	97370654	97436440	65787	2	56013	uc007lee.1	28268	ENSMUSG00000038453	Srcin1	SRC kinase signaling inhibitor 1
chr11	97429928	97430408	481	*	SRR8208099_peak_953	314	.	8.12426	35.807	31.4159	273	Intron (uc007lee.1/56013, intron 1 of 19)	11	97370654	97436440	65787	2	56013	uc007lee.1	6032	ENSMUSG00000038453	Srcin1	SRC kinase signaling inhibitor 1
chr11	97563752	97564118	367	*	SRR8208099_peak_954	70	.	4.13654	10.2951	7.09034	196	Promoter (<=1kb)	11	97564748	97569378	4631	1	26446	uc007leo.1	-630	ENSMUSG00000069744	Psmb3	proteasome (prosome, macropain) subunit, beta type 3
chr11	97849251	97849715	465	*	SRR8208099_peak_955	70	.	3.91405	10.2293	7.02788	305	Promoter (1-2kb)	11	97784551	97847760	63210	2	72324	uc011ydx.1	-1491	ENSMUSG00000017417	Plxdc1	plexin domain containing 1
chr11	97913474	97914482	1009	*	SRR8208099_peak_956	214	.	5.61854	25.3239	21.4107	444	Promoter (<=1kb)	11	97897938	97914776	16839	2	217154	uc007lfl.1	294	ENSMUSG00000017400	Stac2	SH3 and cysteine rich domain 2
chr11	98188219	98190526	2308	*	SRR8208099_peak_957	609	.	5.54339	66.2647	60.9197	684	Promoter (<=1kb)	11	98186731	98190959	4229	2	18013	uc009vai.1	433	ENSMUSG00000038255	Neurod2	neurogenic differentiation 2
chr11	98199654	98200162	509	*	SRR8208099_peak_958	136	.	4.47019	17.1507	13.6129	308	Distal Intergenic	11	98186731	98190959	4229	2	18013	uc009vai.1	-8695	ENSMUSG00000038255	Neurod2	neurogenic differentiation 2
chr11	98209522	98210648	1127	*	SRR8208099_peak_959	255	.	5.96874	29.6224	25.5048	569	Promoter (<=1kb)	11	98210052	98219109	9058	1	19049	uc007lfz.1	0	ENSMUSG00000061718	Ppp1r1b	protein phosphatase 1, regulatory inhibitor subunit 1B
chr11	98273827	98274134	308	*	SRR8208099_peak_960	46	.	3.73945	7.66277	4.60769	229	Promoter (<=1kb)	11	98273798	98299030	25233	1	13866	uc007lgi.1	29	ENSMUSG00000062312	Erbb2	erb-b2 receptor tyrosine kinase 2
chr11	98406575	98407982	1408	*	SRR8208099_peak_961	239	.	5.19743	27.97	23.9308	626	Promoter (<=1kb)	11	98326007	98407345	81339	2	22780	uc007lgm.1	0	ENSMUSG00000018168	Ikzf3	IKAROS family zinc finger 3
chr11	98448415	98448907	493	*	SRR8208099_peak_962	143	.	5.52326	17.9652	14.3898	254	Promoter (<=1kb)	11	98442608	98448559	5952	2	66612	uc007lgr.1	0	ENSMUSG00000038150	Ormdl3	ORM1-like 3 (S. cerevisiae)
chr11	98698695	98698988	294	*	SRR8208099_peak_963	32	.	3.23918	6.23526	3.27749	115	Promoter (<=1kb)	11	98698099	98714319	16221	1	268480	uc007lhr.1	596	ENSMUSG00000038020	Rapgefl1	Rap guanine nucleotide exchange factor (GEF)-like 1
chr11	98843323	98843922	600	*	SRR8208099_peak_964	158	.	5.28808	19.4871	15.8427	362	Promoter (<=1kb)	11	98843494	98844330	837	2	353155	uc007lib.1	408	ENSMUSG00000047197	Gjd3	gap junction protein, delta 3
chr11	98902176	98903219	1044	*	SRR8208099_peak_965	295	.	6.34284	33.8242	29.5181	583	Promoter (<=1kb)	11	98902574	98913957	11384	1	16010	uc007lie.1	0	ENSMUSG00000017493	Igfbp4	insulin-like growth factor binding protein 4
chr11	99091764	99092072	309	*	SRR8208099_peak_966	44	.	3.68163	7.5263	4.47994	200	Promoter (<=1kb)	11	99070362	99092331	21970	2	57376	uc007lii.1	259	ENSMUSG00000037935	Smarce1	SWI/SNF related, matrix associated, actin dependent regulator of chromatin, subfamily e, member 1
chr11	100553343	100553636	294	*	SRR8208099_peak_967	49	.	3.6726	8.00421	4.92839	105	Intron (uc007llw.1/uc007llw.1, intron 5 of 5)	11	100556198	100565585	9388	2	80861	uc007llx.1	11949	ENSMUSG00000017830	Dhx58	DEXH (Asp-Glu-X-His) box polypeptide 58
chr11	100721854	100722279	426	*	SRR8208099_peak_968	50	.	3.6279	8.13716	5.05381	189	Promoter (<=1kb)	11	100721798	100746483	24686	1	20850	uc011yfg.1	56	ENSMUSG00000004043	Stat5a	signal transducer and activator of transcription 5A
chr11	100819924	100820642	719	*	SRR8208099_peak_969	126	.	4.61753	16.1008	12.612	261	3' UTR	11	100818051	100831931	13881	2	19285	uc007lmr.1	11289	ENSMUSG00000004044	Cavin1	caveolae associated 1
chr11	100830670	100832180	1511	*	SRR8208099_peak_970	244	.	5.09472	28.5242	24.4591	986	Promoter (<=1kb)	11	100818051	100831931	13881	2	19285	uc007lmr.1	0	ENSMUSG00000004044	Cavin1	caveolae associated 1
chr11	100940113	100941495	1383	*	SRR8208099_peak_971	231	.	4.66101	27.1198	23.122	1010	Promoter (<=1kb)	11	100939725	100941819	2095	1	15485	uc007lnb.1	388	ENSMUSG00000019301	Hsd17b1	hydroxysteroid (17-beta) dehydrogenase 1
chr11	101017072	101017493	422	*	SRR8208099_peak_972	59	.	4.35504	9.05804	5.92076	219	Promoter (<=1kb)	11	101017198	101023101	5904	1	103768	uc007lnm.2	0	ENSMUSG00000045007	Tubg2	tubulin, gamma 2
chr11	101025441	101026037	597	*	SRR8208099_peak_973	95	.	4.51607	12.8771	9.54214	290	Promoter (<=1kb)	11	101023993	101026501	2509	2	217198	uc007lno.1	464	ENSMUSG00000035172	Plekhh3	pleckstrin homology domain containing, family H (with MyTH4 domain) member 3
chr11	101031488	101032413	926	*	SRR8208099_peak_974	110	.	3.5546	14.464	11.0519	729	Promoter (<=1kb)	11	101023993	101032616	8624	2	217198	uc007lnq.1	203	ENSMUSG00000035172	Plekhh3	pleckstrin homology domain containing, family H (with MyTH4 domain) member 3
chr11	101035209	101035643	435	*	SRR8208099_peak_975	96	.	3.19058	13.0115	9.6701	227	Promoter (1-2kb)	11	101034312	101036757	2446	2	12777	uc007lns.1	1114	ENSMUSG00000044052	Ccr10	chemokine (C-C motif) receptor 10
chr11	101107604	101108167	564	*	SRR8208099_peak_976	173	.	6.02738	21.0896	17.3733	271	Promoter (<=1kb)	11	101107648	101120860	13213	1	28084	uc007loa.1	0	ENSMUSG00000078656	Vps25	vacuolar protein sorting 25
chr11	101126394	101126784	391	*	SRR8208099_peak_977	79	.	4.07091	11.2517	7.99783	247	Promoter (4-5kb)	11	101121881	101138723	16843	1	69847	uc007lof.2	4513	ENSMUSG00000035112	Wnk4	WNK lysine deficient protein kinase 4
chr11	101278534	101278959	426	*	SRR8208099_peak_978	149	.	5.88048	18.5982	14.9944	224	Promoter (<=1kb)	11	101268154	101278747	10594	2	69684	uc007los.1	0	ENSMUSG00000075528	Aarsd1	alanyl-tRNA synthetase domain containing 1
chr11	101413403	101413967	565	*	SRR8208099_peak_979	277	.	7.01646	31.9874	27.7619	267	Promoter (<=1kb)	11	101413469	101443259	29791	1	17966	uc007lpg.1	0	ENSMUSG00000017119	Nbr1	NBR1, autophagy cargo receptor
chr11	101824525	101825973	1449	*	SRR8208099_peak_980	361	.	6.25018	40.755	36.1647	925	Promoter (2-3kb)	11	101823772	101828329	4558	2	74499	uc011yfn.1	2356	ENSMUSG00000001494	Sost	sclerostin
chr11	101887638	101888137	500	*	SRR8208099_peak_981	68	.	4.15163	10.0466	6.85475	266	Promoter (<=1kb)	11	101860967	101888269	27303	2	13384	uc007lqc.1	132	ENSMUSG00000052373	Mpp3	membrane protein, palmitoylated 3 (MAGUK p55 subfamily member 3)
chr11	101950090	101950383	294	*	SRR8208099_peak_982	35	.	3.26138	6.50315	3.52623	245	Promoter (<=1kb)	11	101918331	101949829	31499	2	50997	uc007lql.2	-261	ENSMUSG00000017314	Mpp2	membrane protein, palmitoylated 2 (MAGUK p55 subfamily member 2)
chr11	102006684	102008347	1664	*	SRR8208099_peak_983	157	.	4.34035	19.3791	15.7397	289	Promoter (<=1kb)	11	102006901	102010790	3890	1	217214	uc007lqp.1	0	ENSMUSG00000048217	Nags	N-acetylglutamate synthase
chr11	102050744	102051037	294	*	SRR8208099_peak_984	72	.	4.21243	10.4985	7.28303	200	Promoter (<=1kb)	11	102051013	102055396	4384	1	68401	uc007lqt.1	0	ENSMUSG00000034793	G6pc3	glucose 6 phosphatase, catalytic, 3
chr11	102466195	102467619	1425	*	SRR8208099_peak_985	345	.	5.66879	39.0305	34.5083	336	Promoter (<=1kb)	11	102465847	102469368	3522	1	57265	uc011yfu.1	348	ENSMUSG00000050288	Fzd2	frizzled class receptor 2
chr11	102526525	102527674	1150	*	SRR8208099_peak_986	222	.	5.84258	26.2206	22.2653	858	Promoter (<=1kb)	11	102526902	102543551	16650	1	268491	uc011yfv.1	0	ENSMUSG00000051455	Meioc	meiosis specific with coiled-coil domain
chr11	102623011	102623488	478	*	SRR8208099_peak_987	106	.	4.79651	14.021	10.6304	177	Promoter (<=1kb)	11	102622753	102641576	18824	1	11488	uc007lsj.2	258	ENSMUSG00000020926	Adam11	a disintegrin and metallopeptidase domain 11
chr11	102754606	102755074	469	*	SRR8208099_peak_988	51	.	3.77904	8.27212	5.17991	238	Promoter (3-4kb)	11	102748650	102758514	9865	2	14580	uc007lsw.2	3440	ENSMUSG00000020932	Gfap	glial fibrillary acidic protein
chr11	102806593	102807713	1121	*	SRR8208099_peak_989	185	.	4.49634	22.3301	18.5568	749	Promoter (<=1kb)	11	102800578	102807775	7198	2	23829	uc007lsz.2	62	ENSMUSG00000045532	C1ql1	complement component 1, q subcomponent-like 1
chr11	102809682	102810139	458	*	SRR8208099_peak_990	41	.	2.63323	7.19279	4.1683	234	Promoter (1-2kb)	11	102800578	102807775	7198	2	23829	uc007lsz.2	-1907	ENSMUSG00000045532	C1ql1	complement component 1, q subcomponent-like 1
chr11	102850992	102851737	746	*	SRR8208099_peak_991	81	.	4.23382	11.443	8.17918	461	Distal Intergenic	11	102855370	102858862	3493	2	68087	uc007ltb.1	7125	ENSMUSG00000020935	Dcakd	dephospho-CoA kinase domain containing
chr11	102889599	102889947	349	*	SRR8208099_peak_992	122	.	5.55286	15.7297	12.258	175	Promoter (<=1kb)	11	102889876	102927419	37544	1	18107	uc007ltd.1	0	ENSMUSG00000020936	Nmt1	N-myristoyltransferase 1
chr11	103032346	103032796	451	*	SRR8208099_peak_993	142	.	5.34862	17.8164	14.2482	200	Promoter (<=1kb)	11	103032452	103060214	27763	1	57778	uc007ltu.1	0	ENSMUSG00000055805	Fmnl1	formin-like 1
chr11	103060338	103060978	641	*	SRR8208099_peak_994	43	.	3.52949	7.40001	4.36239	129	Exon (uc007lty.1/uc007lty.1, exon 6 of 8)	11	103053626	103060214	6589	1	57778	uc007ltx.1	6712	ENSMUSG00000055805	Fmnl1	formin-like 1
chr11	103510682	103511890	1209	*	SRR8208099_peak_995	443	.	7.32822	49.2831	44.3544	462	Promoter (<=1kb)	11	103510823	103511894	1072	1	104582	uc007lvn.1	0	ENSMUSG00000046215	Rprml	reprimo-like
chr11	103610344	103611387	1044	*	SRR8208099_peak_996	233	.	5.81659	27.336	23.3273	339	Promoter (<=1kb)	11	103588677	103611135	22459	2	22412	uc007lvr.1	0	ENSMUSG00000018486	Wnt9b	wingless-type MMTV integration site family, member 9B
chr11	103634051	103635697	1647	*	SRR8208099_peak_997	110	.	3.34161	14.4955	11.082	1043	Promoter (<=1kb)	11	103635489	103679335	43847	1	22415	uc007lvs.2	0	ENSMUSG00000000125	Wnt3	wingless-type MMTV integration site family, member 3
chr11	103671618	103672811	1194	*	SRR8208099_peak_998	108	.	3.71765	14.2451	10.8436	183	Exon (uc007lvs.2/22415, exon 3 of 5)	11	103689354	103690929	1576	2	18195	uc007lvu.1	18118	ENSMUSG00000034187	Nsf	N-ethylmaleimide sensitive fusion protein
chr11	103993265	103995467	2203	*	SRR8208099_peak_999	279	.	4.45295	32.147	27.9142	1494	Promoter (<=1kb)	11	103994196	104036832	42637	1	12921	uc007lvz.1	0	ENSMUSG00000018634	Crhr1	corticotropin releasing hormone receptor 1
chr11	104092828	104094307	1480	*	SRR8208099_peak_1000	174	.	4.73591	21.2002	17.4787	961	Promoter (<=1kb)	11	104092750	104193407	100658	1	17762	uc011yga.1	78	ENSMUSG00000018411	Mapt	microtubule-associated protein tau
chr11	104304094	104304502	409	*	SRR8208099_peak_1001	132	.	5.66856	16.8151	13.2931	216	Promoter (<=1kb)	11	104282374	104304020	21647	2	76719	uc007lwp.1	-74	ENSMUSG00000018412	Kansl1	KAT8 regulatory NSL complex subunit 1
chr11	104432668	104432971	304	*	SRR8208099_peak_1002	70	.	4.46047	10.2154	7.01482	125	Intron (uc007lwt.1/17896, intron 2 of 8)	11	104438718	104447085	8368	1	17896	uc007lwv.1	-5747	ENSMUSG00000061086	Myl4	myosin, light polypeptide 4
chr11	105026084	105027035	952	*	SRR8208099_peak_1003	145	.	4.81304	18.1425	14.5589	433	Distal Intergenic	11	105040335	105042747	2413	2	73431	uc007lxc.2	15712	NA	1700052K11Rik	RIKEN cDNA 1700052K11 gene
chr11	105153672	105154288	617	*	SRR8208099_peak_1004	56	.	3.57322	8.72018	5.60226	139	Promoter (<=1kb)	11	105153960	105205185	51226	1	17534	uc007lxh.1	0	ENSMUSG00000020695	Mrc2	mannose receptor, C type 2
chr11	105451542	105452004	463	*	SRR8208099_peak_1005	158	.	6.3771	19.5177	15.8724	282	Promoter (<=1kb)	11	105451300	105790617	339318	1	77097	uc007lxm.1	242	ENSMUSG00000053580	Tanc2	tetratricopeptide repeat, ankyrin repeat and coiled-coil containing 2
chr11	105828703	105829751	1049	*	SRR8208099_peak_1006	103	.	4.28043	13.6788	10.305	718	Promoter (<=1kb)	11	105829261	105851259	21999	1	11421	uc007lxu.1	0	ENSMUSG00000020681	Ace	angiotensin I converting enzyme (peptidyl-dipeptidase A) 1
chr11	106077945	106078428	484	*	SRR8208099_peak_1007	206	.	6.17253	24.511	20.6352	211	Promoter (<=1kb)	11	106078240	106110454	32215	1	72047	uc007lyk.2	0	ENSMUSG00000020705	Ddx42	DEAD box helicase 42
chr11	106650401	106650795	395	*	SRR8208099_peak_1008	110	.	4.83848	14.4826	11.0697	177	Promoter (<=1kb)	11	106650566	106680175	29610	1	320162	uc007lzu.2	0	ENSMUSG00000018372	Cep95	centrosomal protein 95
chr11	106873991	106874300	310	*	SRR8208099_peak_1009	53	.	3.55143	8.41591	5.3155	163	Distal Intergenic	11	106849943	106860839	10897	2	16647	uc007maa.1	-13152	ENSMUSG00000018362	Kpna2	karyopherin (importin) alpha 2
chr11	106998843	106999354	512	*	SRR8208099_peak_1010	610	.	10.7347	66.3746	61.0274	251	Distal Intergenic	11	106939834	106993236	53403	2	207165	uc007mag.1	-5607	ENSMUSG00000040481	Bptf	bromodomain PHD finger transcription factor
chr11	107655275	107655719	445	*	SRR8208099_peak_1011	137	.	4.67667	17.2996	13.7548	242	Promoter (<=1kb)	11	107596094	107655778	59685	2	54377	uc007maz.1	59	ENSMUSG00000020723	Cacng4	calcium channel, voltage-dependent, gamma subunit 4
chr11	107656275	107656698	424	*	SRR8208099_peak_1012	53	.	3.19509	8.42952	5.32855	182	Promoter (<=1kb)	11	107596094	107655778	59685	2	54377	uc007maz.1	-497	ENSMUSG00000020723	Cacng4	calcium channel, voltage-dependent, gamma subunit 4
chr11	108204307	108204874	568	*	SRR8208099_peak_1013	60	.	3.91837	9.15764	6.01483	346	Promoter (<=1kb)	11	107794701	108205202	410502	2	18750	uc011ygr.1	328	ENSMUSG00000050965	Prkca	protein kinase C, alpha
chr11	108872731	108873515	785	*	SRR8208099_peak_1014	1231	.	13.3677	129.495	123.169	417	Distal Intergenic	11	108804935	108812095	7161	1	12006	uc007mbv.1	67796	ENSMUSG00000000142	Axin2	axin 2
chr11	109582574	109583510	937	*	SRR8208099_peak_1015	133	.	4.82523	16.825	13.3025	520	Promoter (<=1kb)	11	109531063	109583570	52508	2	208659	uc007mcv.1	60	ENSMUSG00000020614	Fam20a	FAM20A, golgi associated secretory pathway pseudokinase
chr11	109755620	109755961	342	*	SRR8208099_peak_1016	67	.	4.34185	9.9322	6.74639	119	Distal Intergenic	11	109652875	109689360	36486	2	69324	uc007mcy.2	-66260	ENSMUSG00000020617	1700012B07Rik	RIKEN cDNA 1700012B07 gene
chr11	110198335	110198780	446	*	SRR8208099_peak_1017	36	.	3.49303	6.60653	3.62228	205	Promoter (<=1kb)	11	110130683	110199030	68348	2	217265	uc007mdm.1	250	ENSMUSG00000018800	Abca5	ATP-binding cassette, sub-family A (ABC1), member 5
chr11	110926523	110927087	565	*	SRR8208099_peak_1018	37	.	3.26749	6.73354	3.74054	208	Promoter (<=1kb)	11	110927478	110938139	10662	1	16518	uc007mdw.2	-391	ENSMUSG00000041695	Kcnj2	potassium inwardly-rectifying channel, subfamily J, member 2
chr11	112642392	112643114	723	*	SRR8208099_peak_1019	139	.	2.87804	17.4957	13.9423	435	Promoter (<=1kb)	11	112548957	112643290	94334	2	217294	uc007mec.1	176	ENSMUSG00000041674	BC006965	cDNA sequence BC006965
chr11	112643497	112644398	902	*	SRR8208099_peak_1020	266	.	3.69211	30.8105	26.6378	527	Promoter (<=1kb)	11	112643524	112649071	5548	1	20682	uc007med.2	0	ENSMUSG00000000567	Sox9	SRY (sex determining region Y)-box 9
chr11	112645191	112645501	311	*	SRR8208099_peak_1021	46	.	2.11139	7.68641	4.62996	251	Promoter (<=1kb)	11	112646042	112646701	660	1	20682	uc011ygx.1	-541	ENSMUSG00000000567	Sox9	SRY (sex determining region Y)-box 9
chr11	112646197	112646561	365	*	SRR8208099_peak_1022	71	.	2.35374	10.3679	7.15915	117	Promoter (<=1kb)	11	112646042	112646701	660	1	20682	uc011ygy.1	155	ENSMUSG00000000567	Sox9	SRY (sex determining region Y)-box 9
chr11	113480018	113481220	1203	*	SRR8208099_peak_1023	79	.	3.87033	11.1723	7.92237	642	Promoter (<=1kb)	11	113480795	113486950	6156	1	20606	uc007mep.1	0	ENSMUSG00000047904	Sstr2	somatostatin receptor 2
chr11	113926788	113928648	1861	*	SRR8208099_peak_1024	345	.	5.66879	39.0305	34.5083	1172	Promoter (<=1kb)	11	113642104	113927265	285162	2	237979	uc007mfe.1	0	ENSMUSG00000041592	Sdk2	sidekick cell adhesion molecule 2
chr11	114529636	114530010	375	*	SRR8208099_peak_1025	243	.	7.23652	28.419	24.3589	195	Promoter (<=1kb)	11	114529857	114533645	3789	1	67671	uc007mfk.1	0	ENSMUSG00000057322	Rpl38	ribosomal protein L38
chr11	114647501	114648085	585	*	SRR8208099_peak_1026	96	.	3.79974	13.0394	9.69685	323	Exon (uc007mfq.1/286942, exon 13 of 20)	11	114651983	114657206	5224	2	72014	uc007mfr.1	9121	ENSMUSG00000000202	Btbd17	BTB (POZ) domain containing 17
chr11	114652891	114653836	946	*	SRR8208099_peak_1027	176	.	4.77215	21.362	17.6326	387	Promoter (3-4kb)	11	114651983	114657206	5224	2	72014	uc007mfr.1	3370	ENSMUSG00000000202	Btbd17	BTB (POZ) domain containing 17
chr11	114712138	114713690	1553	*	SRR8208099_peak_1028	130	.	4.33398	16.6038	13.0912	401	Promoter (<=1kb)	11	114712846	114733931	21086	1	70355	uc007mfw.2	0	ENSMUSG00000051043	Gprc5c	G protein-coupled receptor, family C, group 5, member C
chr11	114963008	114963301	294	*	SRR8208099_peak_1029	41	.	3.43235	7.15566	4.13329	69	Intron (uc007mgl.2/58222, intron 1 of 8)	11	114952745	115023554	70810	1	58222	uc007mgl.2	10263	ENSMUSG00000020732	Rab37	RAB37, member RAS oncogene family
chr11	115048495	115048790	296	*	SRR8208099_peak_1030	28	.	3.34211	5.82271	2.89906	44	Promoter (<=1kb)	11	115044146	115048630	4485	2	66176	uc007mgr.1	0	ENSMUSG00000015542	Nat9	N-acetyltransferase 9 (GCN5-related, putative)
chr11	115110818	115112093	1276	*	SRR8208099_peak_1031	276	.	6.20114	31.8979	27.6758	452	3' UTR	11	115110483	115127627	17145	2	14813	uc011yhk.1	15534	ENSMUSG00000020734	Grin2c	glutamate receptor, ionotropic, NMDA2C (epsilon 3)
chr11	115127623	115128362	740	*	SRR8208099_peak_1032	225	.	5.82191	26.5452	22.5746	506	Promoter (<=1kb)	11	115110483	115127627	17145	2	14813	uc011yhk.1	0	ENSMUSG00000020734	Grin2c	glutamate receptor, ionotropic, NMDA2C (epsilon 3)
chr11	115179375	115180405	1031	*	SRR8208099_peak_1033	186	.	5.01523	22.4273	18.6492	800	Promoter (2-3kb)	11	115176506	115183232	6727	2	16470	uc007mhc.1	2827	ENSMUSG00000045288	Ush1g	USH1 protein network component sans
chr11	115274774	115275139	366	*	SRR8208099_peak_1034	67	.	3.99267	9.90417	6.71962	237	Distal Intergenic	11	115277011	115281233	4223	2	71679	uc007mhm.1	6094	ENSMUSG00000034566	Atp5h	ATP synthase, H+ transporting, mitochondrial F0 complex, subunit D
chr11	115309036	115309397	362	*	SRR8208099_peak_1035	58	.	3.84746	8.97152	5.83954	191	Exon (uc007mho.1/432613, exon 8 of 8)	11	115301859	115309582	7724	1	432613	uc007mho.1	7177	ENSMUSG00000070332	Trim80	tripartite motif-containing 80
chr11	115719745	115720963	1219	*	SRR8208099_peak_1036	88	.	4.08624	12.1538	8.85476	964	Distal Intergenic	11	115685372	115717094	31723	1	217325	uc011yhq.1	34373	ENSMUSG00000020782	Llgl2	LLGL2 scribble cell polarity complex component
chr11	115831553	115831957	405	*	SRR8208099_peak_1037	92	.	4.40638	12.5538	9.23466	193	Promoter (4-5kb)	11	115836039	115847659	11621	1	192897	uc007mjf.1	-4082	ENSMUSG00000020758	Itgb4	integrin beta 4
chr11	115891197	115891741	545	*	SRR8208099_peak_1038	418	.	8.89359	46.6778	41.85	283	Promoter (<=1kb)	11	115891636	115922508	30873	1	217331	uc007mjp.1	0	ENSMUSG00000020770	Unk	unkempt family zinc finger
chr11	115948267	115948694	428	*	SRR8208099_peak_1039	363	.	8.53529	40.9538	36.3552	200	Promoter (<=1kb)	11	115939887	115948278	8392	2	22378	uc007mjv.1	0	ENSMUSG00000034341	Wbp2	WW domain binding protein 2
chr11	115970744	115971851	1108	*	SRR8208099_peak_1040	201	.	4.51257	24.0056	20.1538	328	Promoter (<=1kb)	11	115967140	115971330	4191	2	217333	uc007mjx.1	0	ENSMUSG00000020773	Trim47	tripartite motif-containing 47
chr11	116029314	116029684	371	*	SRR8208099_peak_1041	90	.	4.67455	12.3511	9.04246	225	Promoter (<=1kb)	11	116003599	116029462	25864	2	217335	uc007mkg.1	0	ENSMUSG00000020776	Fbf1	Fas (TNFRSF6) binding factor 1
chr11	116083027	116084737	1711	*	SRR8208099_peak_1042	148	.	3.87242	18.4261	14.8301	745	Exon (uc007mkp.1/14027, exon 22 of 22)	11	116077854	116081601	3748	1	69681	uc007mko.2	5173	ENSMUSG00000092300	Cdk3	cyclin-dependent kinase 3
chr11	116144308	116144880	573	*	SRR8208099_peak_1043	60	.	3.48246	9.16018	6.01726	118	Promoter (2-3kb)	11	116142253	116145252	3000	1	14428	uc007mkr.2	2055	ENSMUSG00000020793	Galr2	galanin receptor 2
chr11	116392694	116395518	2825	*	SRR8208099_peak_1044	262	.	4.0799	30.3707	26.2184	2187	Promoter (<=1kb)	11	116393225	116397989	4765	1	20698	uc007mlg.2	0	ENSMUSG00000061878	Sphk1	sphingosine kinase 1
chr11	116514942	116516057	1116	*	SRR8208099_peak_1045	197	.	4.96717	23.6234	19.7888	278	Promoter (<=1kb)	11	116506909	116515627	8719	2	114886	uc007mlv.1	0	ENSMUSG00000020810	Cygb	cytoglobin
chr11	116625876	116627014	1139	*	SRR8208099_peak_1046	62	.	4.01078	9.39759	6.24156	628	Promoter (2-3kb)	11	116626339	116629206	2868	2	20445	uc007mmd.1	2192	ENSMUSG00000009588	St6galnac1	ST6 (alpha-N-acetyl-neuraminyl-2,3-beta-galactosyl-1,3)-N-acetylgalactosaminide alpha-2,6-sialyltransferase 1
chr11	116714815	116715115	301	*	SRR8208099_peak_1047	41	.	3.55342	7.22011	4.19388	234	Promoter (<=1kb)	11	116715076	116715570	495	1	69900	uc007mmq.1	0	ENSMUSG00000020818	Mfsd11	major facilitator superfamily domain containing 11
chr11	117060610	117061267	658	*	SRR8208099_peak_1048	64	.	4.00135	9.65047	6.48068	408	Promoter (<=1kb)	11	117060975	117223639	162665	1	53860	uc007mnd.2	0	ENSMUSG00000059248	Septin9	septin 9
chr11	117810796	117811335	540	*	SRR8208099_peak_1049	90	.	4.44878	12.3669	9.05752	274	Distal Intergenic	11	117827401	117830680	3280	2	12702	uc007moi.2	19345	ENSMUSG00000053113	Socs3	suppressor of cytokine signaling 3
chr11	118216736	118217078	343	*	SRR8208099_peak_1050	30	.	3.215	5.9669	3.03222	84	Promoter (<=1kb)	11	118162375	118216725	54351	2	21858	uc007mow.1	-11	ENSMUSG00000017466	Timp2	tissue inhibitor of metalloproteinase 2
chr11	118280252	118280696	445	*	SRR8208099_peak_1051	117	.	5.22036	15.2174	11.7697	236	Promoter (<=1kb)	11	118267603	118280366	12764	2	76025	uc007mpb.1	0	ENSMUSG00000025575	Cant1	calcium activated nucleotidase 1
chr11	118430289	118430728	440	*	SRR8208099_peak_1052	80	.	3.56052	11.346	8.08716	267	Intron (uc007mpl.1/52897, intron 4 of 14)	11	118351074	118374718	23645	2	52897	uc011yiq.1	-55571	ENSMUSG00000025576	Rbfox3	RNA binding protein, fox-1 homolog (C. elegans) 3
chr11	118430921	118431906	986	*	SRR8208099_peak_1053	267	.	6.07363	30.915	26.7377	351	Intron (uc007mpl.1/52897, intron 4 of 14)	11	118351074	118374718	23645	2	52897	uc011yiq.1	-56203	ENSMUSG00000025576	Rbfox3	RNA binding protein, fox-1 homolog (C. elegans) 3
chr11	118769788	118770865	1078	*	SRR8208099_peak_1054	252	.	5.31446	29.3087	25.2062	711	Promoter (<=1kb)	11	118351074	118770886	419813	2	52897	uc007mpl.1	21	ENSMUSG00000025576	Rbfox3	RNA binding protein, fox-1 homolog (C. elegans) 3
chr11	118883266	118883714	449	*	SRR8208099_peak_1055	63	.	3.76415	9.52633	6.36324	162	Promoter (<=1kb)	11	118884343	118892584	8242	1	12416	uc007mpt.1	-629	ENSMUSG00000025577	Cbx2	chromobox 2
chr11	118896739	118897519	781	*	SRR8208099_peak_1056	137	.	3.14547	17.2537	13.7109	265	Promoter (4-5kb)	11	118899750	118902227	2478	2	30951	uc007mpu.1	4708	ENSMUSG00000025578	Cbx8	chromobox 8
chr11	118898328	118899182	855	*	SRR8208099_peak_1057	152	.	3.00912	18.8783	15.2617	595	Promoter (3-4kb)	11	118899750	118902227	2478	2	30951	uc007mpu.1	3045	ENSMUSG00000025578	Cbx8	chromobox 8
chr11	118903693	118904466	774	*	SRR8208099_peak_1058	123	.	2.73377	15.8276	12.3513	228	Promoter (1-2kb)	11	118899750	118902227	2478	2	30951	uc007mpu.1	-1466	ENSMUSG00000025578	Cbx8	chromobox 8
chr11	118907901	118908292	392	*	SRR8208099_peak_1059	38	.	2.04488	6.81686	3.8168	227	Distal Intergenic	11	118899750	118902227	2478	2	30951	uc007mpu.1	-5674	ENSMUSG00000025578	Cbx8	chromobox 8
chr11	118909165	118909596	432	*	SRR8208099_peak_1060	47	.	2.25146	7.82506	4.76038	192	Distal Intergenic	11	118899750	118902227	2478	2	30951	uc007mpu.1	-6938	ENSMUSG00000025578	Cbx8	chromobox 8
chr11	118916725	118917257	533	*	SRR8208099_peak_1061	44	.	2.04384	7.44978	4.4093	112	Distal Intergenic	11	118899750	118902227	2478	2	30951	uc007mpu.1	-14498	ENSMUSG00000025578	Cbx8	chromobox 8
chr11	118917741	118918657	917	*	SRR8208099_peak_1062	219	.	3.33039	25.9132	21.9728	415	Distal Intergenic	11	118899750	118902227	2478	2	30951	uc007mpu.1	-15514	ENSMUSG00000025578	Cbx8	chromobox 8
chr11	118919447	118919980	534	*	SRR8208099_peak_1063	34	.	1.9852	6.39003	3.42115	37	Distal Intergenic	11	118899750	118902227	2478	2	30951	uc007mpu.1	-17220	ENSMUSG00000025578	Cbx8	chromobox 8
chr11	118950738	118951974	1237	*	SRR8208099_peak_1064	307	.	4.28636	35.077	30.7169	842	Promoter (3-4kb)	11	118938885	118947551	8667	2	12418	uc007mpx.2	-3187	ENSMUSG00000039989	Cbx4	chromobox 4
chr11	119089228	119089812	585	*	SRR8208099_peak_1065	79	.	4.03972	11.1572	7.90824	395	Promoter (<=1kb)	11	119004357	119089813	85457	2	207592	uc007mqa.2	1	ENSMUSG00000039976	Tbc1d16	TBC1 domain family, member 16
chr11	119251330	119252071	742	*	SRR8208099_peak_1066	86	.	4.01531	11.9218	8.63381	296	Promoter (<=1kb)	11	119251786	119251875	90	1	100316690	uc011yis.1	0	ENSMUSG00000088015	Mir1932	microRNA 1932
chr11	119407936	119411077	3142	*	SRR8208099_peak_1067	413	.	4.33888	46.2018	41.391	895	Promoter (<=1kb)	11	119400033	119409134	9102	2	18164	uc007mqv.1	0	ENSMUSG00000025582	Nptx1	neuronal pentraxin 1
chr11	119464002	119464583	582	*	SRR8208099_peak_1068	861	.	12.8348	91.8207	86.1055	301	Promoter (<=1kb)	11	119464309	119643595	179287	1	74370	uc007mqw.1	0	ENSMUSG00000025583	Rptor	regulatory associated protein of MTOR, complex 1
chr11	119774823	119775413	591	*	SRR8208099_peak_1069	1039	.	13.2168	109.95	103.932	289	Promoter (<=1kb)	11	119775124	119780866	5743	1	208092	uc007mrd.2	0	ENSMUSG00000025371	Chmp6	charged multivesicular body protein 6
chr11	119873418	119873799	382	*	SRR8208099_peak_1070	45	.	3.59736	7.56887	4.52	211	Promoter (2-3kb)	11	119876081	119876167	87	1	100526518	uc011yiv.1	-2282	ENSMUSG00000105524	Mir3065	microRNA 3065
chr11	119907937	119908264	328	*	SRR8208099_peak_1071	68	.	3.86801	10.0939	6.89956	142	Promoter (<=1kb)	11	119868632	119908459	39828	2	11302	uc007mrm.2	195	ENSMUSG00000025375	Aatk	apoptosis-associated tyrosine kinase
chr11	120095372	120096411	1040	*	SRR8208099_peak_1072	86	.	2.66367	11.8897	8.60379	834	Promoter (1-2kb)	11	120094261	120153611	59351	1	268515	uc011yiy.1	1111	ENSMUSG00000039741	Bahcc1	BAH domain and coiled-coil containing 1
chr11	120097838	120098138	301	*	SRR8208099_peak_1073	55	.	2.39222	8.61706	5.50507	127	Promoter (<=1kb)	11	120098013	120153611	55599	1	268515	uc007mse.2	0	ENSMUSG00000039741	Bahcc1	BAH domain and coiled-coil containing 1
chr11	120098598	120099157	560	*	SRR8208099_peak_1074	88	.	2.74018	12.1051	8.80859	172	Promoter (<=1kb)	11	120098013	120153611	55599	1	268515	uc007mse.2	585	ENSMUSG00000039741	Bahcc1	BAH domain and coiled-coil containing 1
chr11	120392031	120392939	909	*	SRR8208099_peak_1075	212	.	5.4047	25.2053	21.2975	205	Promoter (<=1kb)	11	120392041	120400297	8257	1	14527	uc011yjd.1	0	ENSMUSG00000025127	Gcgr	glucagon receptor
chr11	120521325	120521849	525	*	SRR8208099_peak_1076	62	.	3.79469	9.3538	6.20007	279	Promoter (<=1kb)	11	120515103	120522151	7049	2	77583	uc007mtz.2	302	ENSMUSG00000042988	Notum	notum palmitoleoyl-protein carboxylesterase
chr11	120810158	120810478	321	*	SRR8208099_peak_1077	52	.	3.52313	8.33569	5.23974	74	Promoter (<=1kb)	11	120810381	120820314	9934	1	80879	uc007mux.1	0	ENSMUSG00000025161	Slc16a3	solute carrier family 16 (monocarboxylic acid transporters), member 3
chr11	121007200	121007549	350	*	SRR8208099_peak_1078	59	.	3.81165	9.13907	5.99746	231	Promoter (<=1kb)	11	121007457	121009627	2171	1	73679	uc007mvi.1	0	ENSMUSG00000039329	Tex19.1	testis expressed gene 19.1
chr11	121017636	121018779	1144	*	SRR8208099_peak_1079	224	.	5.4313	26.4653	22.4981	414	Promoter (2-3kb)	11	121021585	121023287	1703	1	217369	uc007mvj.1	-2806	ENSMUSG00000039321	Uts2r	urotensin 2 receptor
chr11	121312999	121313494	496	*	SRR8208099_peak_1080	602	.	11.3794	65.5909	60.2551	240	Promoter (<=1kb)	11	121313263	121478484	165222	1	108903	uc007mvy.2	0	ENSMUSG00000039230	Tbcd	tubulin-specific chaperone d
chr11	121563693	121565211	1519	*	SRR8208099_peak_1081	188	.	4.62086	22.6395	18.8517	1135	Promoter (<=1kb)	11	121563741	121578703	14963	1	210029	uc007mwd.1	0	ENSMUSG00000039208	Metrnl	meteorin, glial cell differentiation regulator-like
chr11	121691390	121692207	818	*	SRR8208099_peak_1082	176	.	5.8687	21.4184	17.6866	485	Promoter (<=1kb)	11	121691532	121704750	13219	1	74675	uc007mwf.2	0	ENSMUSG00000039198	Ptchd3	patched domain containing 3
chr12	3109705	3110317	613	*	SRR8208099_peak_1083	1047	.	15.0787	110.743	104.71	333	Distal Intergenic	12	3235526	3250374	14849	1	74173	uc007mwj.2	-125209	ENSMUSG00000079179	Rab10os	RAB10, member RAS oncogene family, opposite strand
chr12	3235124	3235434	311	*	SRR8208099_peak_1084	76	.	4.4888	10.9088	7.67205	164	Promoter (<=1kb)	12	3235526	3250374	14849	1	74173	uc007mwj.2	-92	ENSMUSG00000079179	Rab10os	RAB10, member RAS oncogene family, opposite strand
chr12	4038208	4038823	616	*	SRR8208099_peak_1085	62	.	3.73463	9.44021	6.28185	360	Promoter (<=1kb)	12	3962554	4038915	76362	2	668212	uc007mxh.1	92	ENSMUSG00000020658	Efr3b	EFR3 homolog B
chr12	4132987	4133301	315	*	SRR8208099_peak_1086	37	.	2.97749	6.7236	3.73137	147	Promoter (<=1kb)	12	4133397	4213524	80128	1	104111	uc007mxk.2	-96	ENSMUSG00000020654	Adcy3	adenylate cyclase 3
chr12	4133355	4134291	937	*	SRR8208099_peak_1087	38	.	3.02847	6.87968	3.87576	220	Promoter (<=1kb)	12	4133397	4213524	80128	1	104111	uc007mxk.2	0	ENSMUSG00000020654	Adcy3	adenylate cyclase 3
chr12	4357115	4357716	602	*	SRR8208099_peak_1088	477	.	9.61469	52.8292	47.7833	319	Promoter (2-3kb)	12	4274694	4354509	79816	2	17977	uc007mxu.1	-2606	ENSMUSG00000020647	Ncoa1	nuclear receptor coactivator 1
chr12	5380358	5382195	1838	*	SRR8208099_peak_1089	337	.	5.36134	38.2314	33.7403	721	Promoter (<=1kb)	12	5084274	5382488	298215	2	208439	uc007myw.2	293	ENSMUSG00000020627	Klhl29	kelch-like 29
chr12	8304554	8304935	382	*	SRR8208099_peak_1090	95	.	3.01984	12.8339	9.50131	189	Promoter (3-4kb)	12	8304724	8308760	4037	2	238057	uc007mzl.1	3825	ENSMUSG00000037660	Gdf7	growth differentiation factor 7
chr12	8305232	8305915	684	*	SRR8208099_peak_1091	219	.	4.17336	25.8888	21.9493	253	Promoter (2-3kb)	12	8304724	8308760	4037	2	238057	uc007mzl.1	2845	ENSMUSG00000037660	Gdf7	growth differentiation factor 7
chr12	8307948	8308677	730	*	SRR8208099_peak_1092	64	.	2.65238	9.6241	6.45554	246	Promoter (<=1kb)	12	8304724	8308760	4037	2	238057	uc007mzl.1	83	ENSMUSG00000037660	Gdf7	growth differentiation factor 7
chr12	8778392	8779801	1410	*	SRR8208099_peak_1093	70	.	3.75221	10.2657	7.06236	518	Promoter (<=1kb)	12	8778202	8800493	22292	1	20969	uc007nad.1	190	ENSMUSG00000020592	Sdc1	syndecan 1
chr12	9036746	9037261	516	*	SRR8208099_peak_1094	77	.	4.39382	10.9766	7.7364	234	Promoter (<=1kb)	12	9036803	9043200	6398	1	75516	uc007nal.1	0	ENSMUSG00000066637	Ttc32	tetratricopeptide repeat domain 32
chr12	9580582	9581211	630	*	SRR8208099_peak_1095	45	.	2.76846	7.59183	4.54119	164	Promoter (<=1kb)	12	9581248	9588306	7059	1	23967	uc007nao.2	-37	ENSMUSG00000048387	Osr1	odd-skipped related transcription factor 1
chr12	9581275	9581795	521	*	SRR8208099_peak_1096	167	.	4.13488	20.4179	16.7315	252	Promoter (<=1kb)	12	9581248	9588306	7059	1	23967	uc007nao.2	27	ENSMUSG00000048387	Osr1	odd-skipped related transcription factor 1
chr12	9586170	9586606	437	*	SRR8208099_peak_1097	42	.	2.24989	7.24409	4.21613	267	Promoter (4-5kb)	12	9581248	9588306	7059	1	23967	uc007nao.2	4922	ENSMUSG00000048387	Osr1	odd-skipped related transcription factor 1
chr12	9586758	9588352	1595	*	SRR8208099_peak_1098	175	.	3.74547	21.3269	17.5994	1205	3' UTR	12	9581248	9588306	7059	1	23967	uc007nao.2	5510	ENSMUSG00000048387	Osr1	odd-skipped related transcription factor 1
chr12	10397388	10397762	375	*	SRR8208099_peak_1099	111	.	5.70242	14.5382	11.1226	153	Promoter (<=1kb)	12	10397586	10402368	4783	1	105014	uc007nar.2	0	ENSMUSG00000020621	Rdh14	retinol dehydrogenase 14 (all-trans and 9-cis)
chr12	11155986	11156522	537	*	SRR8208099_peak_1100	137	.	4.34201	17.2475	13.7051	308	Promoter (<=1kb)	12	11097008	11157179	60172	2	238076	uc007nas.1	657	ENSMUSG00000043673	Kcns3	potassium voltage-gated channel, delayed-rectifier, subfamily S, member 3
chr12	11156682	11156996	315	*	SRR8208099_peak_1101	50	.	2.99309	8.10663	5.02487	188	Promoter (<=1kb)	12	11097008	11157179	60172	2	238076	uc007nas.1	183	ENSMUSG00000043673	Kcns3	potassium voltage-gated channel, delayed-rectifier, subfamily S, member 3
chr12	12946648	12946968	321	*	SRR8208099_peak_1102	34	.	2.99006	6.38151	3.41323	66	Promoter (<=1kb)	12	12942899	12947422	4524	2	18109	uc007nbf.1	454	ENSMUSG00000037169	Mycn	v-myc avian myelocytomatosis viral related oncogene, neuroblastoma derived
chr12	13275670	13276211	542	*	SRR8208099_peak_1103	206	.	6.74238	24.5594	20.6813	269	Promoter (<=1kb)	12	13275933	13590617	314685	1	71169	uc007nbj.2	0	ENSMUSG00000020576	Nbas	neuroblastoma amplified sequence
chr12	14156325	14158905	2581	*	SRR8208099_peak_1104	241	.	4.20928	28.198	24.1483	822	Promoter (<=1kb)	12	14154404	14158844	4441	2	105005	uc007nbn.1	0	ENSMUSG00000020607	Lratd1	LRAT domain containing 1
chr12	15822065	15823364	1300	*	SRR8208099_peak_1105	339	.	6.219	38.431	33.932	358	Promoter (<=1kb)	12	15798533	15823591	25059	2	217410	uc007nbq.1	227	ENSMUSG00000020601	Trib2	tribbles pseudokinase 2
chr12	16806956	16807568	613	*	SRR8208099_peak_1106	181	.	6.14496	21.8694	18.1177	342	Promoter (<=1kb)	12	16677421	16807692	130272	2	268527	uc007nbz.1	124	ENSMUSG00000036523	Greb1	gene regulated by estrogen in breast cancer protein
chr12	17182195	17183491	1297	*	SRR8208099_peak_1107	181	.	5.77324	21.9148	18.1608	767	Promoter (<=1kb)	12	17178906	17183694	4789	2	382571	uc007ncn.2	203	ENSMUSG00000051726	Kcnf1	potassium voltage-gated channel, subfamily F, member 1
chr12	17265406	17265828	423	*	SRR8208099_peak_1108	77	.	4.64632	10.9753	7.73525	256	Distal Intergenic	12	17273401	17288616	15216	1	71853	uc007nco.1	-7573	ENSMUSG00000020571	Pdia6	protein disulfide isomerase associated 6
chr12	17331054	17331570	517	*	SRR8208099_peak_1109	119	.	5.13952	15.3544	11.9003	372	Promoter (<=1kb)	12	17291527	17331536	40010	2	68775	uc007ncr.2	0	ENSMUSG00000020566	Atp6v1c2	ATPase, H+ transporting, lysosomal V1 subunit C2
chr12	17697680	17698135	456	*	SRR8208099_peak_1110	87	.	4.33894	12.0484	8.75428	178	Promoter (<=1kb)	12	17697620	17798732	101113	1	53602	uc007ncx.1	60	ENSMUSG00000071379	Hpcal1	hippocalcin-like 1
chr12	18142946	18143239	294	*	SRR8208099_peak_1111	52	.	3.93814	8.39472	5.29579	77	Distal Intergenic	12	18186049	18186166	118	1	100316692	uc011ykp.1	-42810	NA	NA	NA
chr12	19179046	19179442	397	*	SRR8208099_peak_1112	71	.	4.06977	10.3977	7.18746	195	Distal Intergenic	12	18521316	18542060	20745	1	236366	uc011ykq.1	657730	ENSMUSG00000073197	5730507C01Rik	RIKEN cDNA 5730507C01 gene
chr12	19192936	19193412	477	*	SRR8208099_peak_1113	215	.	7.38629	25.4477	21.5288	254	Distal Intergenic	12	18521316	18542060	20745	1	236366	uc011ykq.1	671620	ENSMUSG00000073197	5730507C01Rik	RIKEN cDNA 5730507C01 gene
chr12	25365482	25366379	898	*	SRR8208099_peak_1114	60	.	3.84479	9.22935	6.08255	671	Promoter (<=1kb)	12	25350703	25366660	15958	2	12879	uc007nep.1	281	ENSMUSG00000062563	Cys1	cystin 1
chr12	25779864	25780273	410	*	SRR8208099_peak_1115	39	.	2.5887	7.00334	3.99117	190	Promoter (<=1kb)	12	25778664	25780957	2294	2	15902	uc007nfe.2	684	ENSMUSG00000020644	Id2	inhibitor of DNA binding 2
chr12	25784660	25786058	1399	*	SRR8208099_peak_1116	245	.	4.69557	28.6502	24.579	913	Promoter (3-4kb)	12	25778664	25780957	2294	2	15902	uc007nfe.2	-3703	ENSMUSG00000020644	Id2	inhibitor of DNA binding 2
chr12	25810405	25810864	460	*	SRR8208099_peak_1117	50	.	3.83716	8.15374	5.06926	115	Distal Intergenic	12	25778664	25780957	2294	2	15902	uc007nfe.2	-29448	ENSMUSG00000020644	Id2	inhibitor of DNA binding 2
chr12	27099306	27100095	790	*	SRR8208099_peak_1118	97	.	4.81294	13.0536	9.71022	445	Promoter (<=1kb)	12	26991663	27100121	108459	2	108089	uc007nff.1	26	ENSMUSG00000020642	Rnf144a	ring finger protein 144A
chr12	27154270	27154583	314	*	SRR8208099_peak_1119	51	.	4.09769	8.20535	5.11802	182	Promoter (<=1kb)	12	27154080	27164702	10623	1	22169	uc007nfj.1	190	ENSMUSG00000020638	Cmpk2	cytidine monophosphate (UMP-CMP) kinase 2, mitochondrial
chr12	27209421	27209714	294	*	SRR8208099_peak_1120	30	.	3.67071	6.02343	3.08093	160	Distal Intergenic	12	27154080	27164702	10623	1	22169	uc007nfj.1	55341	ENSMUSG00000020638	Cmpk2	cytidine monophosphate (UMP-CMP) kinase 2, mitochondrial
chr12	28026072	28027290	1219	*	SRR8208099_peak_1121	399	.	5.1332	44.668	39.9187	270	Promoter (<=1kb)	12	28019133	28027583	8451	2	20666	uc007nfn.2	293	ENSMUSG00000063632	Sox11	SRY (sex determining region Y)-box 11
chr12	29236783	29237523	741	*	SRR8208099_peak_1122	135	.	5.61509	17.0622	13.5288	325	Promoter (3-4kb)	12	29122660	29233202	110543	2	68511	uc007nfo.1	-3581	ENSMUSG00000020633	Dcdc2c	doublecortin domain containing 2C
chr12	29975621	29976234	614	*	SRR8208099_peak_1123	271	.	8.8316	31.3725	27.1744	394	Distal Intergenic	12	30213249	30608074	394826	1	17933	uc007ngd.1	-237015	ENSMUSG00000061911	Myt1l	myelin transcription factor 1-like
chr12	30332009	30332302	294	*	SRR8208099_peak_1124	50	.	4.34174	8.1356	5.05274	162	Intron (uc007ngd.1/17933, intron 3 of 24)	12	30219770	30608074	388305	1	17933	uc007ngg.1	112239	ENSMUSG00000061911	Myt1l	myelin transcription factor 1-like
chr12	30623072	30623456	385	*	SRR8208099_peak_1125	66	.	3.85558	9.79083	6.61319	256	Promoter (<=1kb)	12	30622901	30702523	79623	1	69675	uc007ngl.2	171	ENSMUSG00000020674	Pxdn	peroxidasin
chr12	30623583	30624002	420	*	SRR8208099_peak_1126	72	.	3.97718	10.4136	7.20229	234	Promoter (<=1kb)	12	30622901	30702523	79623	1	69675	uc007ngl.2	682	ENSMUSG00000020674	Pxdn	peroxidasin
chr12	31568745	31570050	1306	*	SRR8208099_peak_1127	325	.	6.03327	37.0293	32.586	372	Promoter (<=1kb)	12	31569189	31578719	9531	1	100294583	uc007ngv.1	0	ENSMUSG00000054204	Alkal2	ALK and LTK ligand 2
chr12	31758782	31760142	1361	*	SRR8208099_peak_1128	155	.	4.99859	19.1782	15.5479	375	Promoter (<=1kb)	12	31758833	31764805	5973	1	104943	uc007nhb.1	0	ENSMUSG00000036136	Fam110c	family with sequence similarity 110, member C
chr12	31950151	31951552	1402	*	SRR8208099_peak_1129	272	.	5.29705	31.4591	27.2572	754	Promoter (<=1kb)	12	31950159	31953725	3567	1	16777	uc007nhc.1	0	ENSMUSG00000002900	Lamb1	laminin B1
chr12	32243570	32244795	1226	*	SRR8208099_peak_1130	199	.	5.97342	23.8269	19.983	480	Promoter (<=1kb)	12	32204684	32244834	40151	2	23985	uc007nho.1	39	ENSMUSG00000020651	Slc26a4	solute carrier family 26, member 4
chr12	32635223	32635593	371	*	SRR8208099_peak_1131	143	.	5.95198	17.9748	14.399	204	Promoter (<=1kb)	12	32611320	32635400	24081	2	73389	uc007nhu.2	0	ENSMUSG00000002996	Hbp1	high mobility group box transcription factor 1
chr12	32745218	32745835	618	*	SRR8208099_peak_1132	122	.	5.25632	15.6844	12.2147	285	Promoter (<=1kb)	12	32643342	32746144	102803	2	19088	uc007nhx.1	309	ENSMUSG00000002997	Prkar2b	protein kinase, cAMP dependent regulatory, type II beta
chr12	34641547	34642252	706	*	SRR8208099_peak_1133	164	.	4.37633	20.1655	16.4904	267	Promoter (<=1kb)	12	34642536	34644696	2161	1	22160	uc007niw.1	-284	ENSMUSG00000035799	Twist1	twist basic helix-loop-helix transcription factor 1
chr12	34643155	34643695	541	*	SRR8208099_peak_1134	186	.	4.44564	22.3814	18.6053	197	Promoter (<=1kb)	12	34642536	34644696	2161	1	22160	uc007niw.1	619	ENSMUSG00000035799	Twist1	twist basic helix-loop-helix transcription factor 1
chr12	34651350	34651949	600	*	SRR8208099_peak_1135	63	.	3.00332	9.48573	6.32489	208	Distal Intergenic	12	34642536	34644696	2161	1	22160	uc007niw.1	8814	ENSMUSG00000035799	Twist1	twist basic helix-loop-helix transcription factor 1
chr12	34652202	34652693	492	*	SRR8208099_peak_1136	95	.	3.52665	12.8896	9.55408	274	Distal Intergenic	12	34642536	34644696	2161	1	22160	uc007niw.1	9666	ENSMUSG00000035799	Twist1	twist basic helix-loop-helix transcription factor 1
chr12	35590845	35591455	611	*	SRR8208099_peak_1137	126	.	6.20321	16.0936	12.605	444	Promoter (<=1kb)	12	35119178	35591649	472472	2	79221	uc007njd.1	194	ENSMUSG00000004698	Hdac9	histone deacetylase 9
chr12	36326370	36326822	453	*	SRR8208099_peak_1138	185	.	6.60885	22.358	18.5831	200	Intron (uc007njj.1/uc007njj.1, intron 1 of 2)	12	36188385	36219661	31277	2	11622	uc011yll.1	-106709	ENSMUSG00000019256	Ahr	aryl-hydrocarbon receptor
chr12	36782143	36782553	411	*	SRR8208099_peak_1139	99	.	5.05808	13.3481	9.98979	179	Distal Intergenic	12	36741142	36769065	27924	2	66109	uc007njn.1	-13078	ENSMUSG00000020577	Tspan13	tetraspanin 13
chr12	37834707	37835141	435	*	SRR8208099_peak_1140	79	.	3.72008	11.1865	7.93604	256	Promoter (<=1kb)	12	37835133	37906115	70983	1	17286	uc007nkf.1	0	ENSMUSG00000036144	Meox2	mesenchyme homeobox 2
chr12	37835391	37836097	707	*	SRR8208099_peak_1141	226	.	5.93359	26.5782	22.6062	458	Promoter (<=1kb)	12	37835133	37906115	70983	1	17286	uc007nkf.1	258	ENSMUSG00000036144	Meox2	mesenchyme homeobox 2
chr12	40860039	40860638	600	*	SRR8208099_peak_1142	90	.	4.57554	12.4074	9.0962	210	Promoter (<=1kb)	12	40786358	40860815	74458	2	20259	uc007nkw.2	177	ENSMUSG00000002565	Scin	scinderin
chr12	40949142	40949582	441	*	SRR8208099_peak_1143	180	.	5.20908	21.7833	18.0358	207	Promoter (<=1kb)	12	40949299	40949398	100	2	100316693	uc011ylq.1	0	ENSMUSG00000089371	Mir1938	microRNA 1938
chr12	40949692	40950179	488	*	SRR8208099_peak_1144	454	.	8.45275	50.4512	45.4806	233	Promoter (<=1kb)	12	40929716	40949776	20061	2	15982	uc007nky.2	0	ENSMUSG00000001627	Ifrd1	interferon-related developmental regulator 1
chr12	41172891	41173329	439	*	SRR8208099_peak_1145	101	.	5.13711	13.5482	10.1805	160	Promoter (<=1kb)	12	41172640	41573075	400436	1	238130	uc007nlk.2	251	ENSMUSG00000035954	Dock4	dedicator of cytokinesis 4
chr12	42000100	42000399	300	*	SRR8208099_peak_1146	82	.	5.38371	11.5611	8.29139	223	Intron (uc007nll.1/93757, intron 4 of 6)	12	42178255	42212338	34084	2	16981	uc007nln.1	211939	ENSMUSG00000036295	Lrrn3	leucine rich repeat protein 3, neuronal
chr12	45322521	45323007	487	*	SRR8208099_peak_1147	117	.	5.36139	15.228	11.7797	220	Promoter (<=1kb)	12	45322358	45414422	92065	1	67452	uc007nlp.1	163	ENSMUSG00000036257	Pnpla8	patatin-like phospholipase domain containing 8
chr12	45429919	45431123	1205	*	SRR8208099_peak_1148	226	.	5.63687	26.5831	22.6108	699	Promoter (<=1kb)	12	45429872	45702833	272962	1	319504	uc007nlv.2	47	ENSMUSG00000020598	Nrcam	neuronal cell adhesion molecule
chr12	46174463	46175645	1183	*	SRR8208099_peak_1149	182	.	5.66866	21.9564	18.2003	695	Promoter (<=1kb)	12	45953473	46175470	221998	2	217517	uc007nmc.1	0	ENSMUSG00000046314	Stxbp6	syntaxin binding protein 6 (amisyn)
chr12	50474932	50475757	826	*	SRR8208099_peak_1150	136	.	4.945	17.2338	13.692	183	Distal Intergenic	12	50483870	50487854	3985	1	15228	uc011ylr.1	-8113	ENSMUSG00000020950	Foxg1	forkhead box G1
chr12	50483921	50484542	622	*	SRR8208099_peak_1151	109	.	3.44022	14.3508	10.944	363	Promoter (<=1kb)	12	50483994	50487854	3861	1	15228	uc007nmf.2	0	ENSMUSG00000020950	Foxg1	forkhead box G1
chr12	50485912	50486817	906	*	SRR8208099_peak_1152	219	.	4.67758	25.8957	21.956	370	Promoter (<=1kb)	12	50486161	50495114	8954	1	15228	uc007nmg.1	0	ENSMUSG00000020950	Foxg1	forkhead box G1
chr12	50492169	50493093	925	*	SRR8208099_peak_1153	101	.	4.63796	13.5574	10.1892	263	Promoter (<=1kb)	12	50491646	50508333	16688	1	67293	uc007nmi.2	523	ENSMUSG00000104861	3110039M20Rik	RIKEN cDNA 3110039M20 gene
chr12	50501830	50502123	294	*	SRR8208099_peak_1154	30	.	2.92986	6.02295	3.08093	117	Intron (uc007nmi.2/67293, intron 1 of 1)	12	50491646	50508333	16688	1	67293	uc007nmi.2	10184	ENSMUSG00000104861	3110039M20Rik	RIKEN cDNA 3110039M20 gene
chr12	50502216	50502930	715	*	SRR8208099_peak_1155	184	.	5.85972	22.2051	18.4376	286	Intron (uc007nmi.2/67293, intron 1 of 1)	12	50491646	50508333	16688	1	67293	uc007nmi.2	10570	ENSMUSG00000104861	3110039M20Rik	RIKEN cDNA 3110039M20 gene
chr12	52693994	52695309	1316	*	SRR8208099_peak_1156	434	.	6.88955	48.3568	43.4615	621	Promoter (<=1kb)	12	52694328	52706760	12433	1	12810	uc007nmr.2	0	ENSMUSG00000020953	Coch	cochlin
chr12	53705543	53705873	331	*	SRR8208099_peak_1157	86	.	4.52446	11.9484	8.65926	99	Distal Intergenic	12	53617066	53668838	51773	1	11855	uc007nnk.1	88477	ENSMUSG00000035133	Arhgap5	Rho GTPase activating protein 5
chr12	54348166	54349259	1094	*	SRR8208099_peak_1158	211	.	4.37136	25.0655	21.1642	820	Promoter (<=1kb)	12	54349664	55173162	823499	1	27386	uc007nno.1	-405	ENSMUSG00000021010	Npas3	neuronal PAS domain protein 3
chr12	54349676	54350202	527	*	SRR8208099_peak_1159	116	.	3.37221	15.1172	11.6741	276	Promoter (<=1kb)	12	54349664	55173162	823499	1	27386	uc007nnp.1	12	ENSMUSG00000021010	Npas3	neuronal PAS domain protein 3
chr12	55168691	55170195	1505	*	SRR8208099_peak_1160	265	.	5.44201	30.7235	26.5548	540	3' UTR	12	55279968	55304861	24894	2	112407	uc007nns.2	134666	ENSMUSG00000035105	Egln3	egl-9 family hypoxia-inducible factor 3
chr12	55227961	55228344	384	*	SRR8208099_peak_1161	113	.	5.07864	14.824	11.395	249	Distal Intergenic	12	55279968	55304861	24894	2	112407	uc007nns.2	76517	ENSMUSG00000035105	Egln3	egl-9 family hypoxia-inducible factor 3
chr12	55303962	55304810	849	*	SRR8208099_peak_1162	77	.	4.08141	10.9989	7.75793	293	Promoter (<=1kb)	12	55279968	55304861	24894	2	112407	uc007nns.2	51	ENSMUSG00000035105	Egln3	egl-9 family hypoxia-inducible factor 3
chr12	55796670	55797175	506	*	SRR8208099_peak_1163	142	.	5.34862	17.8164	14.2482	189	Promoter (<=1kb)	12	55774454	55796852	22399	2	66266	uc007nnu.1	0	ENSMUSG00000054302	Eapp	E2F-associated phosphoprotein
chr12	56085870	56086297	428	*	SRR8208099_peak_1164	37	.	3.10374	6.70612	3.71484	287	Promoter (1-2kb)	12	55993976	56087323	93348	2	217578	uc007nnz.2	1026	ENSMUSG00000035021	Baz1a	bromodomain adjacent to zinc finger domain 1A
chr12	56403866	56404263	398	*	SRR8208099_peak_1165	64	.	3.77909	9.56977	6.40432	182	Promoter (<=1kb)	12	56381801	56403987	22187	2	59032	uc007nom.1	0	ENSMUSG00000021022	Ppp2r3c	protein phosphatase 2, regulatory subunit B'', gamma
chr12	56699673	56700389	717	*	SRR8208099_peak_1166	194	.	5.59554	23.2692	19.4517	377	Promoter (<=1kb)	12	56699904	56703004	3101	1	56856	uc007not.1	0	ENSMUSG00000045440	Insm2	insulinoma-associated 2
chr12	56937033	56937356	324	*	SRR8208099_peak_1167	44	.	3.58015	7.52619	4.47994	86	Promoter (<=1kb)	12	56937353	56962158	24806	1	52592	uc007noz.1	0	ENSMUSG00000012076	Brms1l	breast cancer metastasis-suppressor 1-like
chr12	57402854	57403169	316	*	SRR8208099_peak_1168	74	.	4.27121	10.6546	7.43089	160	Distal Intergenic	12	57429294	57446881	17588	2	217588	uc007npc.2	43712	ENSMUSG00000021028	Mbip	MAP3K12 binding inhibitory protein 1
chr12	57620798	57621150	353	*	SRR8208099_peak_1169	63	.	3.16196	9.55477	6.38976	173	Intron (uc007npe.1/uc007npe.1, intron 1 of 6)	12	57632924	57636093	3170	2	21869	uc007npf.2	14943	ENSMUSG00000001496	Nkx2-1	NK2 homeobox 1
chr12	57621471	57622604	1134	*	SRR8208099_peak_1170	175	.	4.67985	21.2789	17.5538	702	Intron (uc007npe.1/uc007npe.1, intron 1 of 6)	12	57632924	57636093	3170	2	21869	uc007npf.2	13489	ENSMUSG00000001496	Nkx2-1	NK2 homeobox 1
chr12	57633983	57635405	1423	*	SRR8208099_peak_1171	340	.	3.82893	38.5167	34.0146	331	Promoter (<=1kb)	12	57632924	57636093	3170	2	21869	uc007npf.2	688	ENSMUSG00000001496	Nkx2-1	NK2 homeobox 1
chr12	57635734	57636304	571	*	SRR8208099_peak_1172	234	.	3.32895	27.4393	23.4257	173	Promoter (<=1kb)	12	57632924	57636093	3170	2	21869	uc007npf.2	0	ENSMUSG00000001496	Nkx2-1	NK2 homeobox 1
chr12	57712702	57714151	1450	*	SRR8208099_peak_1173	263	.	4.72084	30.4732	26.3163	553	Promoter (<=1kb)	12	57712384	57714271	1888	2	18094	uc007nph.1	120	ENSMUSG00000058669	Nkx2-9	NK2 homeobox 9
chr12	57782241	57782625	385	*	SRR8208099_peak_1174	35	.	3.58009	6.56239	3.58119	225	Distal Intergenic	12	57796626	57812217	15592	1	18511	uc007npi.1	-14001	ENSMUSG00000001497	Pax9	paired box 9
chr12	57792438	57792954	517	*	SRR8208099_peak_1175	156	.	2.95493	19.3097	15.6734	288	Promoter (3-4kb)	12	57796626	57812217	15592	1	18511	uc007npi.1	-3672	ENSMUSG00000001497	Pax9	paired box 9
chr12	57797311	57798789	1479	*	SRR8208099_peak_1176	258	.	3.22206	30.0362	25.8996	339	Promoter (<=1kb)	12	57796626	57812217	15592	1	18511	uc007npi.1	685	ENSMUSG00000001497	Pax9	paired box 9
chr12	58297456	58298466	1011	*	SRR8208099_peak_1177	106	.	4.92474	14.0431	10.6515	780	Promoter (<=1kb)	12	57813621	58298459	484839	2	217593	uc007npj.2	0	ENSMUSG00000035472	Slc25a21	solute carrier family 25 (mitochondrial oxodicarboxylate carrier), member 21
chr12	58639465	58640491	1027	*	SRR8208099_peak_1178	98	.	2.82372	13.1953	9.84534	770	Distal Intergenic	12	58641619	58647108	5490	2	15375	uc007nps.1	6617	ENSMUSG00000035451	Foxa1	forkhead box A1
chr12	58643586	58644261	676	*	SRR8208099_peak_1179	72	.	2.46472	10.4438	7.23133	451	Promoter (2-3kb)	12	58641619	58647108	5490	2	15375	uc007nps.1	2847	ENSMUSG00000035451	Foxa1	forkhead box A1
chr12	58647427	58647933	507	*	SRR8208099_peak_1180	48	.	2.30163	7.91597	4.84569	262	Promoter (<=1kb)	12	58641619	58647108	5490	2	15375	uc007nps.1	-319	ENSMUSG00000035451	Foxa1	forkhead box A1
chr12	58650875	58651375	501	*	SRR8208099_peak_1181	83	.	3.04774	11.635	8.36175	232	Promoter (3-4kb)	12	58641619	58647108	5490	2	15375	uc007nps.1	-3767	ENSMUSG00000035451	Foxa1	forkhead box A1
chr12	58676887	58677678	792	*	SRR8208099_peak_1182	73	.	4.23184	10.5502	7.33199	211	Exon (uc007npt.1/70846, exon 2 of 5)	12	58665102	58723096	57995	1	70846	uc007npt.1	11785	ENSMUSG00000046782	Ttc6	tetratricopeptide repeat domain 6
chr12	59313311	59314850	1540	*	SRR8208099_peak_1183	303	.	5.22339	34.733	30.3869	795	Promoter (<=1kb)	12	59312791	59317023	4233	1	20605	uc007npu.1	520	ENSMUSG00000035431	Sstr1	somatostatin receptor 1
chr12	60231698	60232038	341	*	SRR8208099_peak_1184	53	.	3.63372	8.39983	5.30033	154	Promoter (<=1kb)	12	60232440	60247944	15505	1	217615	uc007nqh.1	-402	NA	NA	NA
chr12	62624614	62625809	1196	*	SRR8208099_peak_1185	257	.	5.58659	29.897	25.7668	708	Promoter (<=1kb)	12	62625619	62946245	320627	1	238205	uc007nqm.1	0	ENSMUSG00000035653	Lrfn5	leucine rich repeat and fibronectin type III domain containing 5
chr12	66273667	66274172	506	*	SRR8208099_peak_1186	241	.	7.17545	28.229	24.1779	285	Promoter (<=1kb)	12	66253771	66273567	19797	2	217653	uc007nri.1	-100	ENSMUSG00000047534	Mis18bp1	MIS18 binding protein 1
chr12	67385060	67385381	322	*	SRR8208099_peak_1187	59	.	4.64957	9.05378	5.9168	187	Promoter (<=1kb)	12	67384366	67385388	1023	2	238217	uc011ymh.1	7	ENSMUSG00000060499	Rpl10l	ribosomal protein L10-like
chr12	68321721	68323888	2168	*	SRR8208099_peak_1188	424	.	5.4048	47.263	42.4122	907	Promoter (<=1kb)	12	67567046	68323536	756491	2	320772	uc007nrl.2	0	ENSMUSG00000034912	Mdga2	MAM domain containing glycosylphosphatidylinositol anchor 2
chr12	70342690	70343467	778	*	SRR8208099_peak_1189	121	.	4.97733	15.5892	12.1238	241	Promoter (<=1kb)	12	70342819	70384948	42130	1	271005	uc007nrx.1	0	ENSMUSG00000051890	Klhdc1	kelch domain containing 1
chr12	70458047	70458422	376	*	SRR8208099_peak_1190	57	.	3.92439	8.9025	5.77449	241	Promoter (<=1kb)	12	70412530	70458153	45624	2	66244	uc007nse.1	0	ENSMUSG00000020982	Nemf	nuclear export mediator factor
chr12	70472643	70473177	535	*	SRR8208099_peak_1191	133	.	5.56262	16.9171	13.3903	252	Promoter (<=1kb)	12	70473137	70476967	3831	1	11845	uc007nsj.1	0	ENSMUSG00000044147	Arf6	ADP-ribosylation factor 6
chr12	70696236	70696747	512	*	SRR8208099_peak_1192	126	.	5.40369	16.0946	12.6058	304	Promoter (1-2kb)	12	70695393	70697803	2411	2	20663	uc007nsp.1	1056	ENSMUSG00000034801	Sos2	SOS Ras/Rho guanine nucleotide exchange factor 2
chr12	70755007	70755340	334	*	SRR8208099_peak_1193	59	.	4.64957	9.05378	5.9168	194	Intron (uc007nso.2/20663, intron 2 of 22)	12	70684748	70782839	98092	2	20663	uc007nso.2	27499	ENSMUSG00000034801	Sos2	SOS Ras/Rho guanine nucleotide exchange factor 2
chr12	70781970	70782369	400	*	SRR8208099_peak_1194	51	.	3.77904	8.27212	5.17991	131	Promoter (<=1kb)	12	70684748	70782839	98092	2	20663	uc007nso.2	470	ENSMUSG00000034801	Sos2	SOS Ras/Rho guanine nucleotide exchange factor 2
chr12	70891640	70892102	463	*	SRR8208099_peak_1195	52	.	3.71035	8.353	5.2561	205	Promoter (<=1kb)	12	70847835	70891694	43860	2	71091	uc007nst.1	0	ENSMUSG00000020990	Cdkl1	cyclin-dependent kinase-like 1 (CDC2-related kinase)
chr12	71211548	71211841	294	*	SRR8208099_peak_1196	35	.	2.89939	6.48226	3.50645	237	Promoter (1-2kb)	12	71119727	71212912	93186	2	18080	uc007ntg.1	1071	ENSMUSG00000021068	Nin	ninein
chr12	71211934	71212612	679	*	SRR8208099_peak_1197	53	.	3.2704	8.47021	5.36692	512	Promoter (<=1kb)	12	71119727	71212912	93186	2	18080	uc007ntg.1	300	ENSMUSG00000021068	Nin	ninein
chr12	71212743	71213036	294	*	SRR8208099_peak_1198	47	.	3.14125	7.83459	4.76933	143	Promoter (<=1kb)	12	71119727	71212912	93186	2	18080	uc007ntg.1	0	ENSMUSG00000021068	Nin	ninein
chr12	71447193	71447988	796	*	SRR8208099_peak_1199	48	.	3.47058	7.95212	4.87944	133	Promoter (<=1kb)	12	71345524	71448601	103078	2	94090	uc007nto.2	613	ENSMUSG00000021071	Trim9	tripartite motif-containing 9
chr12	72411117	72412113	997	*	SRR8208099_peak_1200	127	.	4.75692	16.2533	12.7572	185	Promoter (<=1kb)	12	72410871	72421094	10224	1	59036	uc007nuq.2	246	ENSMUSG00000044548	Dact1	dishevelled-binding antagonist of beta-catenin 1
chr12	72418632	72419905	1274	*	SRR8208099_peak_1201	432	.	7.11172	48.1468	43.2599	870	3' UTR	12	72410871	72421094	10224	1	59036	uc007nuq.2	7761	ENSMUSG00000044548	Dact1	dishevelled-binding antagonist of beta-catenin 1
chr12	73171626	73172031	406	*	SRR8208099_peak_1202	66	.	4.18859	9.85139	6.67018	229	Promoter (<=1kb)	12	73170605	73171978	1374	2	238252	uc007nvc.1	0	ENSMUSG00000043398	Gpr135	G protein-coupled receptor 135
chr12	73509642	73510003	362	*	SRR8208099_peak_1203	61	.	3.76359	9.26598	6.11699	78	Promoter (<=1kb)	12	73312739	73509926	197188	2	104001	uc007nvk.1	0	ENSMUSG00000021087	Rtn1	reticulon 1
chr12	73955894	73956194	301	*	SRR8208099_peak_1204	39	.	3.3554	6.9598	3.95022	130	Distal Intergenic	12	73982096	74017866	35771	2	75801	uc011ynp.1	61672	ENSMUSG00000021098	4930447C04Rik	RIKEN cDNA 4930447C04 gene
chr12	74040517	74041656	1140	*	SRR8208099_peak_1205	122	.	3.40128	15.7398	12.2676	657	Promoter (<=1kb)	12	74040932	74045886	4955	1	20476	uc007nvy.1	0	ENSMUSG00000021099	Six6	sine oculis-related homeobox 6
chr12	74042442	74042819	378	*	SRR8208099_peak_1206	48	.	2.38186	7.90984	4.84007	163	Promoter (<=1kb)	12	74012642	74041759	29118	2	75801	uc007nvw.1	-683	ENSMUSG00000021098	4930447C04Rik	RIKEN cDNA 4930447C04 gene
chr12	74046833	74047321	489	*	SRR8208099_peak_1207	115	.	3.55557	14.9519	11.5167	216	Distal Intergenic	12	74012642	74041759	29118	2	75801	uc007nvw.1	-5074	ENSMUSG00000021098	4930447C04Rik	RIKEN cDNA 4930447C04 gene
chr12	74140268	74140910	643	*	SRR8208099_peak_1208	86	.	3.10335	11.9292	8.64111	257	Exon (uc007nvz.1/uc007nvz.1, exon 1 of 1)	12	74142814	74147699	4886	2	20471	uc007nwa.2	6789	ENSMUSG00000051367	Six1	sine oculis-related homeobox 1
chr12	74145516	74147616	2101	*	SRR8208099_peak_1209	316	.	4.08296	36.0896	31.6873	1423	Promoter (<=1kb)	12	74142814	74147699	4886	2	20471	uc007nwa.2	83	ENSMUSG00000051367	Six1	sine oculis-related homeobox 1
chr12	74153571	74153903	333	*	SRR8208099_peak_1210	62	.	3.30405	9.4593	6.29993	120	Distal Intergenic	12	74142814	74147699	4886	2	20471	uc007nwa.2	-5872	ENSMUSG00000051367	Six1	sine oculis-related homeobox 1
chr12	74387677	74388030	354	*	SRR8208099_peak_1211	102	.	4.88127	13.5789	10.2098	168	Promoter (<=1kb)	12	74387842	74415507	27666	1	625098	uc007nwh.2	0	ENSMUSG00000044712	Slc38a6	solute carrier family 38, member 6
chr12	74395974	74396337	364	*	SRR8208099_peak_1212	156	.	6.13863	19.311	15.6747	153	Intron (uc007nwh.2/625098, intron 3 of 4)	12	74388047	74413511	25465	1	625098	uc007nwj.1	7927	ENSMUSG00000044712	Slc38a6	solute carrier family 38, member 6
chr12	74645874	74647348	1475	*	SRR8208099_peak_1213	489	.	6.75299	54.0341	48.9553	864	Promoter (<=1kb)	12	74644101	74647382	3282	2	238257	uc007nwm.1	34	ENSMUSG00000034435	Tmem30b	transmembrane protein 30B
chr12	74685293	74686767	1475	*	SRR8208099_peak_1214	192	.	5.44195	23.0695	19.2614	791	Promoter (<=1kb)	12	74686028	74879171	193144	1	18755	uc007nwn.1	0	ENSMUSG00000021108	Prkch	protein kinase C, eta
chr12	75385333	75385870	538	*	SRR8208099_peak_1215	58	.	4.05315	8.94542	5.81498	252	Promoter (<=1kb)	12	75385263	75396937	11675	1	74284	uc011ynu.1	70	ENSMUSG00000071265	1700086L19Rik	RIKEN cDNA 1700086L19 gene
chr12	75904789	75905713	925	*	SRR8208099_peak_1216	276	.	8.59046	31.8333	27.6142	485	Distal Intergenic	12	75998204	76278319	280116	2	238271	uc007nwz.2	372606	ENSMUSG00000034402	Kcnh5	potassium voltage-gated channel, subfamily H (eag-related), member 5
chr12	76277653	76278255	603	*	SRR8208099_peak_1217	71	.	4.15525	10.3455	7.13798	310	Promoter (<=1kb)	12	75998204	76278319	280116	2	238271	uc007nwz.2	64	ENSMUSG00000034402	Kcnh5	potassium voltage-gated channel, subfamily H (eag-related), member 5
chr12	76409596	76409972	377	*	SRR8208099_peak_1218	45	.	3.52372	7.62311	4.57016	260	Promoter (<=1kb)	12	76409300	76502442	93143	1	80837	uc007nxc.1	296	ENSMUSG00000046768	Rhoj	ras homolog family member J
chr12	76919562	76920302	741	*	SRR8208099_peak_1219	87	.	4.04338	12.0139	8.72132	285	Promoter (<=1kb)	12	76919305	77211915	292611	1	319565	uc007nxp.1	257	ENSMUSG00000063450	Syne2	spectrin repeat containing, nuclear envelope 2
chr12	77278376	77278818	443	*	SRR8208099_peak_1220	125	.	5.26728	16.0844	12.5962	178	Promoter (<=1kb)	12	77221406	77278246	56841	2	13983	uc007nxw.1	-130	ENSMUSG00000021055	Esr2	estrogen receptor 2 (beta)
chr12	77505412	77507134	1723	*	SRR8208099_peak_1221	300	.	4.8	34.3761	30.0458	802	Promoter (<=1kb)	12	77505357	77507923	2567	1	15512	uc011yoa.1	55	ENSMUSG00000059970	Hspa2	heat shock protein 2
chr12	77938225	77938859	635	*	SRR8208099_peak_1222	323	.	7.3842	36.7477	32.3177	258	Promoter (<=1kb)	12	77938454	78022399	83946	1	110606	uc007nyu.1	0	ENSMUSG00000033373	Fntb	farnesyltransferase, CAAX box, beta
chr12	78063149	78063601	453	*	SRR8208099_peak_1223	194	.	6.18396	23.2687	19.4513	231	Promoter (<=1kb)	12	78038256	78063235	24980	2	17187	uc007nyw.2	0	ENSMUSG00000059436	Max	Max protein
chr12	78140594	78140895	302	*	SRR8208099_peak_1224	61	.	4.35023	9.34832	6.19525	103	Distal Intergenic	12	78038256	78063235	24980	2	17187	uc011yoe.1	-77359	ENSMUSG00000059436	Max	Max protein
chr12	79070765	79071405	641	*	SRR8208099_peak_1225	92	.	4.74197	12.5296	9.21172	460	Distal Intergenic	12	79327642	79785756	458115	1	268566	uc007nzc.2	-256237	ENSMUSG00000047454	Gphn	gephyrin
chr12	79451921	79452348	428	*	SRR8208099_peak_1226	93	.	5.20166	12.6239	9.30138	164	Intron (uc007nzc.2/268566, intron 2 of 23)	12	79327642	79785756	458115	1	268566	uc007nzd.2	124279	ENSMUSG00000047454	Gphn	gephyrin
chr12	80231693	80232867	1175	*	SRR8208099_peak_1227	179	.	5.39351	21.7428	17.9968	329	Promoter (<=1kb)	12	80231775	80257288	25514	1	11847	uc007nzv.2	0	ENSMUSG00000021125	Arg2	arginase type II
chr12	80273565	80273858	294	*	SRR8208099_peak_1228	46	.	3.73945	7.66277	4.60769	120	Promoter (<=1kb)	12	80257004	80273445	16442	2	53612	uc007nzy.2	-120	ENSMUSG00000021124	Vti1b	vesicle transport through interaction with t-SNAREs 1B
chr12	80821345	80821811	467	*	SRR8208099_peak_1229	205	.	7.17826	24.3977	20.5271	209	Intron (uc007oai.1/19363, intron 8 of 10)	12	81208747	81214000	5254	2	12192	uc007oal.1	392189	ENSMUSG00000021127	Zfp36l1	zinc finger protein 36, C3H type-like 1
chr12	81619069	81619913	845	*	SRR8208099_peak_1230	143	.	3.82968	17.9259	14.3523	597	Promoter (<=1kb)	12	81619458	81704883	85426	1	108760	uc007oaw.1	0	ENSMUSG00000021130	Galnt16	polypeptide N-acetylgalactosaminyltransferase 16
chr12	81620184	81620965	782	*	SRR8208099_peak_1231	203	.	4.49974	24.2522	20.389	352	Promoter (<=1kb)	12	81619977	81704883	84907	1	108760	uc007oay.1	207	ENSMUSG00000021130	Galnt16	polypeptide N-acetylgalactosaminyltransferase 16
chr12	81793294	81794267	974	*	SRR8208099_peak_1232	206	.	5.51821	24.5269	20.6504	426	Promoter (<=1kb)	12	81793588	81825203	31616	1	217682	uc007obf.2	0	ENSMUSG00000066438	Plekhd1	pleckstrin homology domain containing, family D (with coiled-coil domains) member 1
chr12	81858481	81858801	321	*	SRR8208099_peak_1233	50	.	2.57584	8.14082	5.0571	191	Promoter (2-3kb)	12	81856434	81861702	5269	2	380768	uc007obh.2	2901	ENSMUSG00000062961	Ccdc177	coiled-coil domain containing 177
chr12	81859418	81860563	1146	*	SRR8208099_peak_1234	260	.	4.73523	30.2321	26.0862	758	Promoter (1-2kb)	12	81856434	81861702	5269	2	380768	uc007obh.2	1139	ENSMUSG00000062961	Ccdc177	coiled-coil domain containing 177
chr12	82433145	82434471	1327	*	SRR8208099_peak_1235	185	.	5.2638	22.3689	18.5936	789	Promoter (<=1kb)	12	82298902	82434167	135266	2	110893	uc007obv.2	0	ENSMUSG00000079055	Slc8a3	solute carrier family 8 (sodium/calcium exchanger), member 3
chr12	82695782	82696278	497	*	SRR8208099_peak_1236	464	.	10.6471	51.4905	46.4865	265	Promoter (<=1kb)	12	82674551	82695945	21395	2	69792	uc007ocl.1	0	ENSMUSG00000002679	Med6	mediator complex subunit 6
chr12	82732121	82732978	858	*	SRR8208099_peak_1237	139	.	4.72093	17.4638	13.9115	391	Promoter (<=1kb)	12	82732356	82765928	33573	1	69480	uc007ocm.1	0	ENSMUSG00000042734	Ttc9	tetratricopeptide repeat domain 9
chr12	82881430	82881876	447	*	SRR8208099_peak_1238	52	.	4.0352	8.34576	5.24921	273	Promoter (<=1kb)	12	82815937	82882157	66221	2	338372	uc007oco.2	281	ENSMUSG00000042724	Map3k9	mitogen-activated protein kinase kinase kinase 9
chr12	83718007	83718941	935	*	SRR8208099_peak_1239	252	.	6.31043	29.325	25.222	461	Promoter (<=1kb)	12	83718025	84259799	541775	1	50779	uc007oda.1	0	ENSMUSG00000021219	Rgs6	regulator of G-protein signaling 6
chr12	84826584	84828484	1901	*	SRR8208099_peak_1240	257	.	4.48636	29.8708	25.742	760	Promoter (<=1kb)	12	84314738	84828658	513921	2	70127	uc007odc.1	174	ENSMUSG00000021221	Dpf3	D4, zinc and double PHD fingers, family 3
chr12	84876417	84876746	330	*	SRR8208099_peak_1241	87	.	4.69122	12.0664	8.77149	116	Intron (uc011yop.1/73828, intron 8 of 13)	12	84866999	84882942	15944	1	73828	uc007odf.2	9418	ENSMUSG00000021222	Dcaf4	DDB1 and CUL4 associated factor 4
chr12	84938053	84938529	477	*	SRR8208099_peak_1242	365	.	9.2895	41.1792	36.572	177	Promoter (<=1kb)	12	84887891	84938097	50207	2	217695	uc007odg.1	0	ENSMUSG00000042628	Zfyve1	zinc finger, FYVE domain containing 1
chr12	85350219	85350829	611	*	SRR8208099_peak_1243	54	.	3.60941	8.57929	5.46928	377	Promoter (<=1kb)	12	85350452	85358619	8168	1	26897	uc007oeb.1	0	ENSMUSG00000072949	Acot1	acyl-CoA thioesterase 1
chr12	85394164	85395071	908	*	SRR8208099_peak_1244	94	.	4.10884	12.8016	9.47033	350	Promoter (1-2kb)	12	85393101	85400514	7414	1	171281	uc007oeg.1	1063	ENSMUSG00000021228	Acot3	acyl-CoA thioesterase 3
chr12	85410062	85410909	848	*	SRR8208099_peak_1245	140	.	5.15331	17.5675	14.0105	425	Promoter (<=1kb)	12	85410275	85416969	6695	1	217698	uc007oeh.1	0	ENSMUSG00000042540	Acot5	acyl-CoA thioesterase 5
chr12	85441689	85442303	615	*	SRR8208099_peak_1246	70	.	4.21094	10.2009	7.0008	337	Promoter (<=1kb)	12	85441735	85444327	2593	1	217700	uc007oej.1	0	ENSMUSG00000043487	Acot6	acyl-CoA thioesterase 6
chr12	85911022	85912967	1946	*	SRR8208099_peak_1247	280	.	4.65222	32.324	28.0822	1291	Promoter (<=1kb)	12	85910802	85936407	25606	1	12677	uc007ofn.1	220	ENSMUSG00000021239	Vsx2	visual system homeobox 2
chr12	86216575	86217801	1227	*	SRR8208099_peak_1248	266	.	5.78212	30.8299	26.6565	347	Promoter (<=1kb)	12	86216752	86220705	3954	1	100303738	uc011ype.1	0	ENSMUSG00000092130	D030025P21Rik	RIKEN cDNA D030025P21 gene
chr12	86812922	86813628	707	*	SRR8208099_peak_1249	99	.	3.50568	13.27	9.91619	168	Promoter (1-2kb)	12	86814851	86818219	3369	1	14281	uc007oha.1	-1223	ENSMUSG00000021250	Fos	FBJ osteosarcoma oncogene
chr12	86814772	86815773	1002	*	SRR8208099_peak_1250	57	.	2.90261	8.85807	5.73271	366	Promoter (<=1kb)	12	86814851	86818219	3369	1	14281	uc007oha.1	0	ENSMUSG00000021250	Fos	FBJ osteosarcoma oncogene
chr12	87762384	87764062	1679	*	SRR8208099_peak_1251	233	.	5.00399	27.3285	23.3202	508	Promoter (<=1kb)	12	87762594	87856472	93879	1	26380	uc007ohu.1	0	ENSMUSG00000021255	Esrrb	estrogen related receptor, beta
chr12	88019458	88020464	1007	*	SRR8208099_peak_1252	156	.	5.01461	19.2375	15.6044	447	Promoter (<=1kb)	12	88019650	88036631	16982	1	238328	uc007ohx.2	0	ENSMUSG00000021256	Vash1	vasohibin 1
chr12	88102152	88102445	294	*	SRR8208099_peak_1253	40	.	3.71384	7.09887	4.08021	163	Intron (uc011ypk.1/627607, intron 11 of 14)	12	88075319	88104745	29427	1	627607	uc011ypk.1	26833	ENSMUSG00000059114	Lrrc74a	leucine rich repeat containing 74A
chr12	88266118	88266434	317	*	SRR8208099_peak_1254	97	.	4.83575	13.1148	9.76847	162	Distal Intergenic	12	88287993	88306314	18322	1	217732	uc007oib.2	-21559	ENSMUSG00000034157	Cipc	CLOCK interacting protein, circadian
chr12	88330628	88330983	356	*	SRR8208099_peak_1255	30	.	3.32717	6.00885	3.07072	292	Promoter (1-2kb)	12	88324331	88329626	5296	2	238331	uc007oie.1	-1002	ENSMUSG00000048483	Zdhhc22	zinc finger, DHHC-type containing 22
chr12	88488352	88488762	411	*	SRR8208099_peak_1256	128	.	5.50661	16.377	12.8747	257	Promoter (<=1kb)	12	88488668	88505673	17006	1	14874	uc007oim.1	0	ENSMUSG00000021033	Gstz1	glutathione transferase zeta 1 (maleylacetoacetate isomerase)
chr12	88607151	88607588	438	*	SRR8208099_peak_1257	148	.	5.19455	18.4317	14.8354	185	Promoter (<=1kb)	12	88579825	88607236	27412	2	104799	uc007oiq.2	0	ENSMUSG00000021038	Vipas39	VPS33B interacting protein, apical-basolateral polarity regulator, spe-39 homolog
chr12	89100683	89101042	360	*	SRR8208099_peak_1258	47	.	4.06417	7.85406	4.78737	243	Promoter (<=1kb)	12	89099798	89104138	4341	1	100038982	uc011ypq.1	885	NA	Gm1995	REX1, RNA exonuclease 1 homolog pseudogene
chr12	92622672	92623143	472	*	SRR8208099_peak_1259	308	.	8.28488	35.2606	30.8919	230	Promoter (<=1kb)	12	92236932	92622849	385918	2	75216	uc007okl.2	0	ENSMUSG00000061533	Cep128	centrosomal protein 128
chr12	92639336	92639629	294	*	SRR8208099_peak_1260	29	.	3.16772	5.85583	2.92988	210	Promoter (<=1kb)	12	92639433	92760981	121549	1	22095	uc007okp.2	0	ENSMUSG00000020963	Tshr	thyroid stimulating hormone receptor
chr12	92886064	92886424	361	*	SRR8208099_peak_1261	54	.	3.89184	8.55203	5.44379	174	Exon (uc007okt.2/108800, exon 5 of 7)	12	92921018	92924553	3536	2	108800	uc007oku.1	38129	ENSMUSG00000020961	Ston2	stonin 2
chr12	96930320	96930629	310	*	SRR8208099_peak_1262	54	.	3.07559	8.61099	5.49926	178	Promoter (<=1kb)	12	96930436	97023423	92988	1	399558	uc007olc.2	0	ENSMUSG00000047414	Flrt2	fibronectin leucine rich transmembrane protein 2
chr12	96931803	96932209	407	*	SRR8208099_peak_1263	44	.	2.84155	7.53472	4.48773	246	Promoter (1-2kb)	12	96930436	97023423	92988	1	399558	uc007olc.2	1367	ENSMUSG00000047414	Flrt2	fibronectin leucine rich transmembrane protein 2
chr12	96933747	96934040	294	*	SRR8208099_peak_1264	39	.	2.73467	6.95797	3.94872	148	Promoter (3-4kb)	12	96930436	97023423	92988	1	399558	uc007olc.2	3311	ENSMUSG00000047414	Flrt2	fibronectin leucine rich transmembrane protein 2
chr12	99812464	99813718	1255	*	SRR8208099_peak_1265	155	.	4.42914	19.1724	15.5426	590	Promoter (<=1kb)	12	99672204	99812922	140719	2	72258	uc007oqg.1	0	ENSMUSG00000033854	Kcnk10	potassium channel, subfamily K, member 10
chr12	101202827	101204793	1967	*	SRR8208099_peak_1266	340	.	5.08652	38.5356	34.033	1257	Promoter (<=1kb)	12	101202709	101300892	98184	1	217826	uc007osl.2	118	ENSMUSG00000045404	Kcnk13	potassium channel, subfamily K, member 13
chr12	101348069	101348522	454	*	SRR8208099_peak_1267	219	.	7.04743	25.9316	21.9901	258	Promoter (<=1kb)	12	101348378	101361574	13197	1	19179	uc007osm.1	0	ENSMUSG00000021178	Psmc1	protease (prosome, macropain) 26S subunit, ATPase 1
chr12	101397526	101398029	504	*	SRR8208099_peak_1268	57	.	3.79593	8.8352	5.71102	259	Promoter (<=1kb)	12	101363662	101397863	34202	2	217827	uc011ypz.1	0	ENSMUSG00000021179	Nrde2	nrde-2 necessary for RNA interference, domain containing
chr12	102017184	102017485	302	*	SRR8208099_peak_1269	64	.	3.98333	9.60243	6.43507	176	Promoter (<=1kb)	12	102017333	102110820	93488	1	217830	uc007osw.1	0	ENSMUSG00000021185	Dglucy	D-glutamate cyclase
chr12	102137413	102137930	518	*	SRR8208099_peak_1270	62	.	3.70557	9.35508	6.20106	253	Promoter (<=1kb)	12	102114892	102137734	22843	2	238377	uc011yqc.1	0	ENSMUSG00000047415	Gpr68	G protein-coupled receptor 68
chr12	102956258	102956726	469	*	SRR8208099_peak_1271	94	.	5.59076	12.7402	9.41183	268	Promoter (<=1kb)	12	102886812	102956712	69901	2	74413	uc007oto.1	0	ENSMUSG00000021187	Tc2n	tandem C2 domains, nuclear
chr12	103056946	103057349	404	*	SRR8208099_peak_1272	57	.	3.73124	8.91836	5.78957	259	Promoter (<=1kb)	12	102984775	103057265	72491	2	23876	uc007otp.1	0	ENSMUSG00000021186	Fbln5	fibulin 5
chr12	103366476	103368087	1612	*	SRR8208099_peak_1273	461	.	6.88433	51.1333	46.1411	1082	Promoter (<=1kb)	12	103367629	103504959	137331	1	238384	uc007oty.1	0	ENSMUSG00000041771	Slc24a4	solute carrier family 24 (sodium/potassium/calcium exchanger), member 4
chr12	103521257	103521587	331	*	SRR8208099_peak_1274	38	.	3.48833	6.82901	3.82832	163	Promoter (<=1kb)	12	103521284	103564995	43712	1	217835	uc007oub.1	0	ENSMUSG00000044456	Rin3	Ras and Rab interactor 3
chr12	103680693	103680990	298	*	SRR8208099_peak_1275	44	.	3.80011	7.54589	4.49807	85	Promoter (2-3kb)	12	103632308	103677907	45600	2	19141	uc007ouf.1	-2786	ENSMUSG00000021190	Lgmn	legumain
chr12	104186968	104187261	294	*	SRR8208099_peak_1276	36	.	3.62246	6.65346	3.66587	203	Promoter (<=1kb)	12	104187069	104422207	235139	1	217843	uc007ouw.2	0	ENSMUSG00000021198	Unc79	unc-79 homolog
chr12	104479986	104480347	362	*	SRR8208099_peak_1277	33	.	2.95756	6.28774	3.32579	98	Promoter (<=1kb)	12	104435118	104480336	45219	2	170952	uc011yqt.1	0	ENSMUSG00000041669	Prima1	proline rich membrane anchor 1
chr12	104563383	104563699	317	*	SRR8208099_peak_1278	46	.	3.47353	7.72648	4.66754	92	Exon (uc007ovc.1/65256, exon 4 of 6)	12	104559352	104573794	14443	2	65256	uc007ovc.1	10095	ENSMUSG00000021200	Asb2	ankyrin repeat and SOCS box-containing 2
chr12	105709627	105710662	1036	*	SRR8208099_peak_1279	196	.	3.3977	23.435	19.6092	828	Promoter (<=1kb)	12	105709419	105711446	2028	2	14836	uc007oxh.1	784	ENSMUSG00000021095	Gsc	goosecoid homeobox
chr12	105710881	105711540	660	*	SRR8208099_peak_1280	257	.	3.77924	29.8737	25.7446	274	Promoter (<=1kb)	12	105709419	105711446	2028	2	14836	uc007oxh.1	0	ENSMUSG00000021095	Gsc	goosecoid homeobox
chr12	105712616	105712973	358	*	SRR8208099_peak_1281	56	.	2.26048	8.80444	5.68195	178	Promoter (1-2kb)	12	105709419	105711446	2028	2	14836	uc007oxh.1	-1170	ENSMUSG00000021095	Gsc	goosecoid homeobox
chr12	106237344	106237804	461	*	SRR8208099_peak_1282	312	.	7.7705	35.6519	31.2666	215	Promoter (<=1kb)	12	106168159	106236887	68729	2	212073	uc007oxr.1	-457	ENSMUSG00000054150	Syne3	spectrin repeat containing, nuclear envelope family member 3
chr12	106574722	106575201	480	*	SRR8208099_peak_1283	62	.	3.49131	9.42456	6.26701	284	Exon (uc007oyf.1/uc007oyf.1, exon 1 of 3)	12	106454965	106460947	5983	2	21432	uc007oye.2	-113775	ENSMUSG00000041359	Tcl1	T cell lymphoma breakpoint 1
chr12	106575508	106575862	355	*	SRR8208099_peak_1284	63	.	3.51458	9.5009	6.33925	112	Exon (uc007oyf.1/uc007oyf.1, exon 2 of 3)	12	106454965	106460947	5983	2	21432	uc007oye.2	-114561	ENSMUSG00000041359	Tcl1	T cell lymphoma breakpoint 1
chr12	107201110	107201674	565	*	SRR8208099_peak_1285	72	.	4.00951	10.5074	7.29133	134	Distal Intergenic	12	107248473	107315620	67148	1	22367	uc007ozb.1	-46799	ENSMUSG00000021115	Vrk1	vaccinia related kinase 1
chr12	107248115	107248516	402	*	SRR8208099_peak_1286	118	.	5.11678	15.2897	11.8384	243	Promoter (<=1kb)	12	107248473	107315620	67148	1	22367	uc007ozb.1	0	ENSMUSG00000021115	Vrk1	vaccinia related kinase 1
chr12	107549013	107549415	403	*	SRR8208099_peak_1287	80	.	4.28842	11.2998	8.0433	145	Distal Intergenic	12	107680862	107685876	5015	2	76639	uc011yrn.1	136461	ENSMUSG00000092066	1700121N20Rik	RIKEN cDNA 1700121N20 gene
chr12	109153592	109155511	1920	*	SRR8208099_peak_1288	446	.	5.50817	49.6388	44.6957	1340	3' UTR	12	109148613	109241624	93012	2	58208	uc007ozh.1	86113	ENSMUSG00000048251	Bcl11b	B cell leukemia/lymphoma 11B
chr12	109175762	109176104	343	*	SRR8208099_peak_1289	88	.	5.15315	12.1537	8.85476	154	Intron (uc007ozh.1/58208, intron 3 of 3)	12	109148613	109241624	93012	2	58208	uc007ozh.1	65520	ENSMUSG00000048251	Bcl11b	B cell leukemia/lymphoma 11B
chr12	109217888	109218508	621	*	SRR8208099_peak_1290	115	.	3.8324	15.025	11.5863	359	Intron (uc007ozh.1/58208, intron 2 of 3)	12	109148613	109241624	93012	2	58208	uc007ozh.1	23116	ENSMUSG00000048251	Bcl11b	B cell leukemia/lymphoma 11B
chr12	109218574	109219210	637	*	SRR8208099_peak_1291	148	.	4.26161	18.4052	14.81	271	Intron (uc007ozh.1/58208, intron 2 of 3)	12	109148613	109241624	93012	2	58208	uc007ozh.1	22414	ENSMUSG00000048251	Bcl11b	B cell leukemia/lymphoma 11B
chr12	109241226	109241920	695	*	SRR8208099_peak_1292	150	.	3.53447	18.6741	15.0666	227	Promoter (<=1kb)	12	109148613	109241624	93012	2	58208	uc007ozh.1	0	ENSMUSG00000048251	Bcl11b	B cell leukemia/lymphoma 11B
chr12	109243429	109244668	1240	*	SRR8208099_peak_1293	83	.	2.8869	11.6677	8.39274	821	Promoter (1-2kb)	12	109148613	109241624	93012	2	58208	uc011yrp.1	-1805	ENSMUSG00000048251	Bcl11b	B cell leukemia/lymphoma 11B
chr12	109544267	109544958	692	*	SRR8208099_peak_1294	63	.	3.66671	9.49156	6.33039	229	Promoter (<=1kb)	12	109544480	109566510	22031	1	214305	uc007ozn.1	0	ENSMUSG00000021260	Hhipl1	hedgehog interacting protein-like 1
chr12	109556276	109557256	981	*	SRR8208099_peak_1295	252	.	5.64025	29.3645	25.2594	547	Exon (uc007ozn.1/214305, exon 4 of 9)	12	109544480	109566510	22031	1	214305	uc007ozn.1	11796	ENSMUSG00000021260	Hhipl1	hedgehog interacting protein-like 1
chr12	109565525	109566593	1069	*	SRR8208099_peak_1296	155	.	5.19628	19.1693	15.5397	506	3' UTR	12	109572591	109600444	27854	1	13116	uc007ozo.1	-5998	ENSMUSG00000021259	Cyp46a1	cytochrome P450, family 46, subfamily a, polypeptide 1
chr12	110271384	110272598	1215	*	SRR8208099_peak_1297	209	.	5.3173	24.8279	20.9375	616	Exon (uc007pal.1/380785, exon 7 of 7)	12	110270392	110306427	36036	2	380785	uc007pal.1	33829	ENSMUSG00000040867	Begain	brain-enriched guanylate kinase-associated
chr12	110291168	110291935	768	*	SRR8208099_peak_1298	481	.	7.50728	53.2022	48.148	483	Intron (uc007pal.1/380785, intron 1 of 6)	12	110270392	110306427	36036	2	380785	uc007pal.1	14492	ENSMUSG00000040867	Begain	brain-enriched guanylate kinase-associated
chr12	110292148	110292458	311	*	SRR8208099_peak_1299	75	.	3.19581	10.7378	7.50986	85	Intron (uc007pal.1/380785, intron 1 of 6)	12	110270392	110306427	36036	2	380785	uc007pal.1	13969	ENSMUSG00000040867	Begain	brain-enriched guanylate kinase-associated
chr12	110305675	110306035	361	*	SRR8208099_peak_1300	86	.	4.18607	11.8904	8.60432	184	Promoter (<=1kb)	12	110270392	110306427	36036	2	380785	uc007pal.1	392	ENSMUSG00000040867	Begain	brain-enriched guanylate kinase-associated
chr12	110691038	110691535	498	*	SRR8208099_peak_1301	190	.	4.87092	22.832	19.0347	234	Promoter (<=1kb)	12	110691033	110701546	10514	1	13386	uc007pam.2	5	ENSMUSG00000040856	Dlk1	delta like non-canonical Notch ligand 1
chr12	110691732	110692228	497	*	SRR8208099_peak_1302	105	.	3.8373	13.9849	10.596	212	Promoter (<=1kb)	12	110691665	110701546	9882	1	13386	uc011yrz.1	67	ENSMUSG00000040856	Dlk1	delta like non-canonical Notch ligand 1
chr12	110697781	110698269	489	*	SRR8208099_peak_1303	46	.	3.66789	7.74277	4.683	199	Exon (uc007pam.2/13386, exon 6 of 6)	12	110691665	110701546	9882	1	13386	uc011yrz.1	6116	ENSMUSG00000040856	Dlk1	delta like non-canonical Notch ligand 1
chr12	111187612	111188075	464	*	SRR8208099_peak_1304	91	.	4.38861	12.501	9.18452	276	Intron (uc007pbf.1/26931, intron 1 of 11)	12	111140611	111809900	669290	1	26931	uc007pbf.1	47001	ENSMUSG00000017843	Ppp2r5c	protein phosphatase 2, regulatory subunit B', gamma
chr12	111425654	111427791	2138	*	SRR8208099_peak_1305	305	.	4.88148	34.9547	30.5989	1393	Intron (uc007pbf.1/26931, intron 1 of 11)	12	111513595	111516278	2684	2	353504	uc007pbh.1	88487	ENSMUSG00000113581	Dio3os	deiodinase, iodothyronine type III, opposite strand
chr12	111515545	111516280	736	*	SRR8208099_peak_1306	168	.	3.82853	20.565	16.8716	357	Promoter (<=1kb)	12	111513595	111516278	2684	2	353504	uc007pbh.1	0	ENSMUSG00000113581	Dio3os	deiodinase, iodothyronine type III, opposite strand
chr12	111517115	111518256	1142	*	SRR8208099_peak_1307	87	.	2.98649	12.0654	8.77056	915	Promoter (<=1kb)	12	111517440	111519307	1868	1	107585	uc007pbi.1	0	ENSMUSG00000075707	Dio3	deiodinase, iodothyronine type III
chr12	111710423	111710975	553	*	SRR8208099_peak_1308	582	.	9.63353	63.5907	58.2937	267	Intron (uc007pbf.1/26931, intron 1 of 11)	12	111723949	111809900	85952	1	26931	uc007pbk.1	-12974	ENSMUSG00000017843	Ppp2r5c	protein phosphatase 2, regulatory subunit B', gamma
chr12	111963197	111963706	510	*	SRR8208099_peak_1309	846	.	12.4815	90.3086	84.6184	246	Distal Intergenic	12	111976159	112033238	57080	1	69641	uc007pbt.1	-12453	ENSMUSG00000037957	Wdr20	WD repeat domain 20
chr12	112512474	112514152	1679	*	SRR8208099_peak_1310	274	.	4.43026	31.6625	27.4509	410	Promoter (<=1kb)	12	112512885	112514637	1753	1	93835	uc007pcq.1	0	ENSMUSG00000021278	Amn	amnionless
chr12	112661355	112662404	1050	*	SRR8208099_peak_1311	373	.	6.47142	41.9564	37.3162	474	Promoter (1-2kb)	12	112659710	112669394	9685	1	74190	uc011yuw.1	1645	ENSMUSG00000021280	Exoc3l4	exocyst complex component 3-like 4
chr12	112667547	112668805	1259	*	SRR8208099_peak_1312	74	.	3.44783	10.6753	7.45046	467	Exon (uc007pcx.2/74190, exon 12 of 13)	12	112659710	112669394	9685	1	74190	uc011yuw.1	7837	ENSMUSG00000021280	Exoc3l4	exocyst complex component 3-like 4
chr12	112680782	112681244	463	*	SRR8208099_peak_1313	72	.	2.74799	10.5019	7.28628	192	Promoter (<=1kb)	12	112680872	112693229	12358	1	21928	uc007pcy.2	0	ENSMUSG00000021281	Tnfaip2	tumor necrosis factor, alpha-induced protein 2
chr12	112683510	112684572	1063	*	SRR8208099_peak_1314	384	.	5.30522	43.0913	38.4027	581	Promoter (2-3kb)	12	112680872	112693229	12358	1	21928	uc007pcz.2	2638	ENSMUSG00000021281	Tnfaip2	tumor necrosis factor, alpha-induced protein 2
chr12	112723165	112724789	1625	*	SRR8208099_peak_1315	281	.	5.32729	32.3769	28.1327	897	Promoter (<=1kb)	12	112722820	112724034	1215	2	212539	uc007pdc.2	0	ENSMUSG00000010529	Gm266	predicted gene 266
chr12	113368363	113368677	315	*	SRR8208099_peak_1316	43	.	3.34541	7.37896	4.34266	279	Promoter (<=1kb)	12	113369091	113369166	76	1	387199	uc007pel.2	-414	ENSMUSG00000065574	Mir203	microRNA 203
chr12	113382438	113383197	760	*	SRR8208099_peak_1317	379	.	6.3595	42.6682	37.9978	313	Promoter (1-2kb)	12	113384419	113419958	35540	1	668303	uc007pem.1	-1222	ENSMUSG00000021294	Kif26a	kinesin family member 26A
chr12	113917410	113918756	1347	*	SRR8208099_peak_1318	257	.	5.4358	29.9265	25.795	253	Promoter (<=1kb)	12	113917051	113920958	3908	1	382639	uc007pfa.2	359	ENSMUSG00000037638	Zbtb42	zinc finger and BTB domain containing 42
chr12	114115450	114116538	1089	*	SRR8208099_peak_1319	50	.	3.10112	8.10453	5.02298	561	Distal Intergenic	12	114089087	114099127	10041	2	56696	uc007pfk.1	-16323	ENSMUSG00000021298	Gpr132	G protein-coupled receptor 132
chr12	114188155	114188873	719	*	SRR8208099_peak_1320	98	.	4.43066	13.2486	9.89566	481	Distal Intergenic	12	114172944	114180329	7386	2	66174	uc007pfm.1	-7826	ENSMUSG00000002804	Nudt14	nudix (nucleoside diphosphate linked moiety X)-type motif 14
chr12	114378876	114379488	613	*	SRR8208099_peak_1321	42	.	3.40116	7.30359	4.27211	203	Promoter (<=1kb)	12	114378447	114383717	5271	1	68337	uc007pfy.2	429	ENSMUSG00000006356	Crip2	cysteine rich protein 2
chr12	116455945	116456280	336	*	SRR8208099_peak_1322	37	.	3.91542	6.74391	3.74856	160	Intron (uc011yvj.1/uc011yvj.1, intron 97 of 711)	12	117285935	117293483	7549	1	56220	uc007pha.1	-829655	ENSMUSG00000042063	Zfp386	zinc finger protein 386 (Kruppel-like)
chr12	116852428	116852862	435	*	SRR8208099_peak_1323	117	.	3.85958	15.1479	11.7034	250	Intron (uc011yvj.1/uc011yvj.1, intron 37 of 711)	12	117285935	117293483	7549	1	56220	uc007pha.1	-433073	ENSMUSG00000042063	Zfp386	zinc finger protein 386 (Kruppel-like)
chr12	116855551	116855894	344	*	SRR8208099_peak_1324	40	.	2.57355	7.08765	4.06965	75	Intron (uc011yvj.1/uc011yvj.1, intron 37 of 711)	12	117285935	117293483	7549	1	56220	uc007pha.1	-430041	ENSMUSG00000042063	Zfp386	zinc finger protein 386 (Kruppel-like)
chr12	117316169	117316697	529	*	SRR8208099_peak_1325	66	.	4.29615	9.82202	6.64251	265	Promoter (<=1kb)	12	117316196	117336855	20660	1	22355	uc007phd.2	0	ENSMUSG00000011171	Vipr2	vasoactive intestinal peptide receptor 2
chr12	118219238	118219531	294	*	SRR8208099_peak_1326	24	.	3.426	5.33014	2.4483	55	Intron (uc007phx.2/19276, intron 11 of 22)	12	118382996	118389742	6747	2	100038689	uc007phz.2	170211	ENSMUSG00000099907	Gm10421	predicted gene 10421
chr12	118392489	118393000	512	*	SRR8208099_peak_1327	170	.	4.72152	20.802	17.098	193	Promoter (2-3kb)	12	118382996	118389742	6747	2	100038689	uc007phz.2	-2747	ENSMUSG00000099907	Gm10421	predicted gene 10421
chr12	118398624	118399328	705	*	SRR8208099_peak_1328	119	.	4.41297	15.3677	11.9129	247	Intron (uc007phx.2/19276, intron 12 of 22)	12	118382996	118389742	6747	2	100038689	uc007phz.2	-8882	ENSMUSG00000099907	Gm10421	predicted gene 10421
chr12	120081487	120082004	518	*	SRR8208099_peak_1329	45	.	2.81368	7.60145	4.55044	176	Promoter (2-3kb)	12	120084802	120091051	6250	1	320145	uc007pih.2	-2798	ENSMUSG00000048562	Sp8	trans-acting transcription factor 8
chr12	120086892	120088356	1465	*	SRR8208099_peak_1330	321	.	4.73183	36.5598	32.1363	1060	Promoter (1-2kb)	12	120085664	120091051	5388	1	320145	uc007pig.2	1228	ENSMUSG00000048562	Sp8	trans-acting transcription factor 8
chr12	120476255	120477211	957	*	SRR8208099_peak_1331	89	.	4.20371	12.2385	8.93568	271	Promoter (<=1kb)	12	120401276	120476749	75474	2	320910	uc007pik.1	0	ENSMUSG00000025321	Itgb8	integrin beta 8
chr12	121175133	121175426	294	*	SRR8208099_peak_1332	59	.	4.64957	9.05378	5.9168	128	Distal Intergenic	12	121184435	121257179	72745	1	217951	uc011yvw.1	-9009	ENSMUSG00000048004	Tmem196	transmembrane protein 196
chr13	3036202	3036495	294	*	SRR8208099_peak_1333	24	.	3.426	5.33014	2.4483	23	Distal Intergenic	13	3148721	3188924	40204	1	73266	uc007pio.1	-112226	ENSMUSG00000091304	Speer6-ps1	spermatogenesis associated glutamate (E)-rich protein 6, pseudogene 1
chr13	3345536	3345838	303	*	SRR8208099_peak_1334	42	.	4.07166	7.31665	4.28413	84	Distal Intergenic	13	3477506	3484466	6961	1	76937	uc007pit.1	-131668	NA	2810429I04Rik	RIKEN cDNA 2810429I04 gene
chr13	3357640	3360529	2890	*	SRR8208099_peak_1335	200	.	3.62367	23.9473	20.0979	1348	Distal Intergenic	13	3477506	3484466	6961	1	76937	uc007pit.1	-116977	NA	2810429I04Rik	RIKEN cDNA 2810429I04 gene
chr13	3372082	3372793	712	*	SRR8208099_peak_1336	508	.	9.97524	55.9785	50.8489	271	Distal Intergenic	13	3477506	3484466	6961	1	76937	uc007pit.1	-104713	NA	2810429I04Rik	RIKEN cDNA 2810429I04 gene
chr13	3609448	3610279	832	*	SRR8208099_peak_1337	104	.	5.12733	13.882	10.4984	538	Promoter (<=1kb)	13	3565281	3610354	45074	2	105203	uc007pix.1	75	ENSMUSG00000033799	Tasor2	transcription activation suppressor family member 2
chr13	9222734	9223055	322	*	SRR8208099_peak_1338	49	.	3.8817	7.99435	4.91904	126	Distal Intergenic	13	9275771	9668172	392402	1	208440	uc007pkt.2	-52716	ENSMUSG00000048264	Dip2c	disco interacting protein 2 homolog C
chr13	9700220	9700522	303	*	SRR8208099_peak_1339	61	.	4.35023	9.34832	6.19525	170	Intron (uc007pkx.1/66505, intron 4 of 14)	13	9694384	9694547	164	2	66505	uc007pla.1	-5673	ENSMUSG00000021156	Zmynd11	zinc finger, MYND domain containing 11
chr13	10358604	10360508	1905	*	SRR8208099_peak_1340	350	.	6.43695	39.5566	35.0125	873	Promoter (<=1kb)	13	9875859	10360049	484191	2	12671	uc007plb.1	0	ENSMUSG00000046159	Chrm3	cholinergic receptor, muscarinic 3, cardiac
chr13	12487370	12487943	574	*	SRR8208099_peak_1341	54	.	3.89184	8.55203	5.44379	84	Promoter (<=1kb)	13	12487642	12498400	10759	1	217995	uc011ywe.1	0	ENSMUSG00000050244	Heatr1	HEAT repeat containing 1
chr13	12553461	12553844	384	*	SRR8208099_peak_1342	92	.	4.88366	12.5581	9.23861	193	Promoter (<=1kb)	13	12531682	12554005	22324	2	56048	uc007plm.2	161	ENSMUSG00000057554	Lgals8	lectin, galactose binding, soluble 8
chr13	12612147	12612929	783	*	SRR8208099_peak_1343	159	.	5.22369	19.6324	15.9819	269	Promoter (<=1kb)	13	12569175	12612715	43541	2	171211	uc007plp.1	0	ENSMUSG00000095105	Edaradd	EDAR (ectodysplasin-A receptor)-associated death domain
chr13	12856442	12856919	478	*	SRR8208099_peak_1344	132	.	5.97997	16.8133	13.2914	198	Distal Intergenic	13	12883083	12892346	9264	2	18812	uc007plw.2	35427	ENSMUSG00000056457	Prl2c3	prolactin family 2, subfamily c, member 3
chr13	12862430	12862928	499	*	SRR8208099_peak_1345	82	.	5.00772	11.4744	8.20925	274	Distal Intergenic	13	12883083	12892346	9264	2	18812	uc007plw.2	29418	ENSMUSG00000056457	Prl2c3	prolactin family 2, subfamily c, member 3
chr13	12950671	12951379	709	*	SRR8208099_peak_1346	73	.	3.42904	10.6032	7.38222	340	Distal Intergenic	13	12883083	12892346	9264	2	18812	uc007plw.2	-58325	ENSMUSG00000056457	Prl2c3	prolactin family 2, subfamily c, member 3
chr13	12956366	12957085	720	*	SRR8208099_peak_1347	38	.	2.96235	6.86482	3.86174	267	Distal Intergenic	13	12883083	12892346	9264	2	18812	uc007plw.2	-64020	ENSMUSG00000056457	Prl2c3	prolactin family 2, subfamily c, member 3
chr13	13876199	13876646	448	*	SRR8208099_peak_1348	96	.	4.6653	12.9817	9.64208	214	Promoter (<=1kb)	13	13876806	13920162	43357	1	14706	uc007pml.1	-160	ENSMUSG00000021303	Gng4	guanine nucleotide binding protein (G protein), gamma 4
chr13	13952959	13953497	539	*	SRR8208099_peak_1349	141	.	6.02282	17.7478	14.1828	269	Distal Intergenic	13	13876806	13920162	43357	1	14706	uc007pml.1	76153	ENSMUSG00000021303	Gng4	guanine nucleotide binding protein (G protein), gamma 4
chr13	14046560	14046853	294	*	SRR8208099_peak_1350	31	.	3.34535	6.04921	3.10463	157	Promoter (<=1kb)	13	14046941	14069556	22616	1	97884	uc007pmm.1	-88	ENSMUSG00000039242	B3galnt2	UDP-GalNAc:betaGlcNAc beta 1,3-galactosaminyltransferase, polypeptide 2
chr13	14155571	14155984	414	*	SRR8208099_peak_1351	132	.	5.64091	16.7409	13.2221	194	Promoter (<=1kb)	13	14143196	14155668	12473	2	14593	uc007pmu.1	0	ENSMUSG00000021302	Ggps1	geranylgeranyl diphosphate synthase 1
chr13	14614575	14615039	465	*	SRR8208099_peak_1352	59	.	4.09559	9.04761	5.91177	204	Promoter (<=1kb)	13	14318705	14615493	296789	2	94253	uc007pnd.2	454	ENSMUSG00000021301	Hecw1	HECT, C2 and WW domain containing E3 ubiquitin protein ligase 1
chr13	16109290	16109762	473	*	SRR8208099_peak_1353	38	.	3.32557	6.88335	3.87911	216	Promoter (3-4kb)	13	16106284	16119044	12761	1	16323	uc007pnw.1	3006	ENSMUSG00000041324	Inhba	inhibin beta-A
chr13	18809084	18809412	329	*	SRR8208099_peak_1354	40	.	3.59906	7.08682	4.06886	86	Promoter (<=1kb)	13	18809161	18958680	149520	1	218035	uc007pok.2	0	ENSMUSG00000041236	Vps41	VPS41 HOPS complex subunit
chr13	19058677	19059079	403	*	SRR8208099_peak_1355	44	.	4.02757	7.50234	4.45734	163	Intron (uc007pol.1/218038, intron 1 of 8)	13	19040240	19242784	202545	1	218038	uc007pon.1	18437	ENSMUSG00000021314	Amph	amphiphysin
chr13	20182173	20183028	856	*	SRR8208099_peak_1356	102	.	4.34195	13.5816	10.2122	180	Promoter (<=1kb)	13	20182465	20354962	172498	1	140580	uc007ppm.1	0	ENSMUSG00000041112	Elmo1	engulfment and cell motility 1
chr13	21261661	21261996	336	*	SRR8208099_peak_1357	39	.	3.07053	7.00758	3.99487	221	Distal Intergenic	13	21271828	21284726	12899	1	19720	uc007ppy.1	-9832	ENSMUSG00000021326	Trim27	tripartite motif-containing 27
chr13	21291882	21292214	333	*	SRR8208099_peak_1358	51	.	3.77904	8.27212	5.17991	184	Distal Intergenic	13	21271828	21284726	12899	1	19720	uc011ywn.1	20054	ENSMUSG00000021326	Trim27	tripartite motif-containing 27
chr13	21559827	21560296	470	*	SRR8208099_peak_1359	66	.	4.05642	9.79652	6.61842	190	Promoter (<=1kb)	13	21558916	21560370	1455	2	66707	uc007pqm.2	74	ENSMUSG00000059395	Nkapl	NFKB activating protein-like
chr13	22072886	22074018	1133	*	SRR8208099_peak_1360	231	.	5.41107	27.1361	23.1371	588	Promoter (<=1kb)	13	22073050	22077772	4723	1	195236	uc011ywx.1	0	ENSMUSG00000016982	Pom121l2	POM121 membrane glycoprotein-like 2 (rat)
chr13	22088851	22089439	589	*	SRR8208099_peak_1361	83	.	3.8525	11.6472	8.37355	451	Distal Intergenic	13	22094045	22101610	7566	2	54373	uc007prz.1	12171	ENSMUSG00000006179	Prss16	protease, serine 16 (thymus)
chr13	22097723	22098114	392	*	SRR8208099_peak_1362	54	.	3.23429	8.56375	5.45467	226	Promoter (3-4kb)	13	22094045	22101610	7566	2	54373	uc007prz.1	3496	ENSMUSG00000006179	Prss16	protease, serine 16 (thymus)
chr13	23362308	23362614	307	*	SRR8208099_peak_1363	50	.	4.19611	8.13087	5.04824	75	Distal Intergenic	13	23341107	23342192	1086	1	100036518	uc007ptm.1	21201	ENSMUSG00000069280	Vmn1r223	vomeronasal 1 receptor 223
chr13	23377800	23378984	1185	*	SRR8208099_peak_1364	237	.	5.15112	27.7342	23.7072	554	Distal Intergenic	13	23341107	23342192	1086	1	100036518	uc007ptm.1	36693	ENSMUSG00000069280	Vmn1r223	vomeronasal 1 receptor 223
chr13	23401419	23402148	730	*	SRR8208099_peak_1365	142	.	3.76525	17.8326	14.2635	378	Distal Intergenic	13	23444973	23461071	16099	2	218100	uc007ptn.2	58923	ENSMUSG00000046351	Zfp322a	zinc finger protein 322A
chr13	23404817	23405802	986	*	SRR8208099_peak_1366	218	.	4.59982	25.7826	21.8482	561	Distal Intergenic	13	23444973	23461071	16099	2	218100	uc007ptn.2	55269	ENSMUSG00000046351	Zfp322a	zinc finger protein 322A
chr13	23487137	23488634	1498	*	SRR8208099_peak_1367	243	.	4.82222	28.4015	24.3425	1218	Distal Intergenic	13	23444973	23461071	16099	2	218100	uc011yxd.1	-26066	ENSMUSG00000046351	Zfp322a	zinc finger protein 322A
chr13	23504454	23504791	338	*	SRR8208099_peak_1368	41	.	2.84968	7.212	4.18622	206	Distal Intergenic	13	23510230	23515735	5506	2	30946	uc007pto.1	10944	ENSMUSG00000036376	Abt1	activator of basal transcription 1
chr13	23529917	23530210	294	*	SRR8208099_peak_1369	45	.	3.33449	7.57075	4.52142	150	Distal Intergenic	13	23519845	23522886	3042	2	320842	uc007ptp.1	-7031	ENSMUSG00000085024	C230035I16Rik	RIKEN cDNA C230035I16 gene
chr13	23802328	23802676	349	*	SRR8208099_peak_1370	66	.	4.29615	9.82202	6.64251	115	Promoter (<=1kb)	13	23795710	23802680	6971	2	15216	uc007pup.1	4	ENSMUSG00000006611	Hfe	homeostatic iron regulator
chr13	24025125	24025681	557	*	SRR8208099_peak_1371	51	.	3.55771	8.19247	5.10599	177	Promoter (<=1kb)	13	24025642	24026025	384	2	319177	uc007pvi.1	344	ENSMUSG00000050799	H2bc1	H2B clustered histone 1
chr13	24730533	24731286	754	*	SRR8208099_peak_1372	132	.	4.62823	16.792	13.2711	228	Promoter (<=1kb)	13	24730517	24825675	95159	1	193385	uc007pwe.1	16	ENSMUSG00000036006	Ripor2	RHO family interacting cell polarization regulator 2
chr13	25147686	25148407	722	*	SRR8208099_peak_1373	139	.	5.26373	17.5522	13.9958	272	Promoter (<=1kb)	13	25147873	25213390	65518	1	195208	uc007pwv.1	0	ENSMUSG00000035910	Dcdc2a	doublecortin domain containing 2a
chr13	29043470	29044860	1391	*	SRR8208099_peak_1374	376	.	5.74781	42.3295	37.6742	1015	Promoter (<=1kb)	13	29042599	29045551	2953	2	20677	uc007pyk.1	691	ENSMUSG00000076431	Sox4	SRY (sex determining region Y)-box 4
chr13	29050556	29051203	648	*	SRR8208099_peak_1375	92	.	4.1191	12.5485	9.22967	375	Distal Intergenic	13	29042599	29045551	2953	2	20677	uc007pyk.1	-5005	ENSMUSG00000076431	Sox4	SRY (sex determining region Y)-box 4
chr13	29051283	29051650	368	*	SRR8208099_peak_1376	41	.	3.11377	7.13826	4.11711	34	Distal Intergenic	13	29042599	29045551	2953	2	20677	uc007pyk.1	-5732	ENSMUSG00000076431	Sox4	SRY (sex determining region Y)-box 4
chr13	29947385	29947750	366	*	SRR8208099_peak_1377	126	.	5.42906	16.1645	12.6724	189	Promoter (<=1kb)	13	29417175	29947457	530283	2	68916	uc007pyn.1	0	ENSMUSG00000006191	Cdkal1	CDK5 regulatory subunit associated protein 1-like 1
chr13	30227995	30228522	528	*	SRR8208099_peak_1378	80	.	4.5015	11.2554	8.00131	263	Promoter (<=1kb)	13	30228359	30338563	110205	1	218121	uc007pyt.1	0	ENSMUSG00000038732	Mboat1	membrane bound O-acyltransferase domain containing 1
chr13	30428458	30428790	333	*	SRR8208099_peak_1379	51	.	3.87693	8.24899	5.1592	75	Promoter (<=1kb)	13	30428225	30474736	46512	1	11607	uc007pyu.2	233	ENSMUSG00000049115	Agtr1a	angiotensin II receptor, type 1a
chr13	30841347	30842690	1344	*	SRR8208099_peak_1380	117	.	4.44603	15.1743	11.7283	385	Promoter (<=1kb)	13	30841127	30858796	17670	1	16364	uc007pza.1	220	ENSMUSG00000021356	Irf4	interferon regulatory factor 4
chr13	31650159	31651866	1708	*	SRR8208099_peak_1381	321	.	5.16367	36.5434	32.1205	756	Promoter (<=1kb)	13	31650039	31652843	2805	1	15220	uc007pzj.2	120	ENSMUSG00000038415	Foxq1	forkhead box Q1
chr13	31711663	31712839	1177	*	SRR8208099_peak_1382	101	.	3.20326	13.5004	10.1351	930	Promoter (4-5kb)	13	31670025	31717661	47637	2	71307	uc007pzn.1	4822	ENSMUSG00000038408	1700018A04Rik	RIKEN cDNA 1700018A04 gene
chr13	31718121	31719186	1066	*	SRR8208099_peak_1383	313	.	3.74722	35.7352	31.3467	503	Promoter (<=1kb)	13	31717685	31723275	5591	1	14238	uc007pzo.2	436	ENSMUSG00000038402	Foxf2	forkhead box F2
chr13	31720739	31721850	1112	*	SRR8208099_peak_1384	157	.	2.89097	19.4043	15.7638	566	Promoter (3-4kb)	13	31717685	31723275	5591	1	14238	uc007pzo.2	3054	ENSMUSG00000038402	Foxf2	forkhead box F2
chr13	31893371	31894058	688	*	SRR8208099_peak_1385	108	.	3.28967	14.2027	10.8035	280	Promoter (4-5kb)	13	31898515	31902504	3990	1	17300	uc007pzp.1	-4457	ENSMUSG00000050295	Foxc1	forkhead box C1
chr13	31897792	31898097	306	*	SRR8208099_peak_1386	50	.	2.0922	8.1211	5.03869	212	Promoter (<=1kb)	13	31898515	31902504	3990	1	17300	uc007pzp.1	-418	ENSMUSG00000050295	Foxc1	forkhead box C1
chr13	31899867	31900849	983	*	SRR8208099_peak_1387	242	.	3.44708	28.2641	24.2112	532	Promoter (1-2kb)	13	31898515	31902504	3990	1	17300	uc007pzp.1	1352	ENSMUSG00000050295	Foxc1	forkhead box C1
chr13	31902640	31903197	558	*	SRR8208099_peak_1388	86	.	2.47909	11.9273	8.63922	192	Promoter (4-5kb)	13	31898515	31902504	3990	1	17300	uc007pzp.1	4125	ENSMUSG00000050295	Foxc1	forkhead box C1
chr13	32893949	32894389	441	*	SRR8208099_peak_1389	62	.	4.02979	9.44659	6.28789	160	Promoter (<=1kb)	13	32893899	32914479	20581	1	78903	uc007pzt.2	50	ENSMUSG00000021400	Wrnip1	Werner helicase interacting protein 1
chr13	34435828	34436477	650	*	SRR8208099_peak_1390	208	.	6.11726	24.7461	20.8595	464	Promoter (<=1kb)	13	34271027	34437051	166025	2	73102	uc007qbh.1	574	ENSMUSG00000038267	Slc22a23	solute carrier family 22, member 23
chr13	34743334	34745186	1853	*	SRR8208099_peak_1391	381	.	5.31765	42.8109	38.1338	998	Promoter (<=1kb)	13	34719710	34744550	24841	2	66895	uc007qbi.1	0	ENSMUSG00000021411	Pxdc1	PX domain containing 1
chr13	34838399	34839304	906	*	SRR8208099_peak_1392	113	.	5.325	14.7596	11.3339	592	5' UTR	13	34831511	34839491	7981	1	108161	uc007qbm.1	6888	ENSMUSG00000038246	Fam50b	family with sequence similarity 50, member B
chr13	35997791	35998108	318	*	SRR8208099_peak_1393	80	.	4.5015	11.2554	8.00131	132	Promoter (<=1kb)	13	35986973	35998216	11244	2	208366	uc011yyj.1	108	ENSMUSG00000021418	Rpp40	ribonuclease P 40 subunit
chr13	36060191	36061672	1482	*	SRR8208099_peak_1394	202	.	5.23974	24.12	20.2629	764	Promoter (<=1kb)	13	36059775	36062257	2483	1	76487	uc007qci.2	416	ENSMUSG00000050423	Ppp1r3g	protein phosphatase 1, regulatory subunit 3G
chr13	36816527	36816952	426	*	SRR8208099_peak_1395	65	.	2.69516	9.70863	6.53545	247	Distal Intergenic	13	36817495	36826323	8829	2	68404	uc007qcm.1	9371	ENSMUSG00000039114	Nrn1	neuritin 1
chr13	36818294	36819572	1279	*	SRR8208099_peak_1396	263	.	4.53853	30.5523	26.3918	238	3' UTR	13	36817495	36826323	8829	2	68404	uc007qcm.1	6751	ENSMUSG00000039114	Nrn1	neuritin 1
chr13	36825762	36826405	644	*	SRR8208099_peak_1397	126	.	3.36391	16.1907	12.6974	406	Promoter (<=1kb)	13	36817495	36826323	8829	2	68404	uc007qcm.1	0	ENSMUSG00000039114	Nrn1	neuritin 1
chr13	36826532	36827833	1302	*	SRR8208099_peak_1398	121	.	3.30015	15.5733	12.1086	264	Promoter (<=1kb)	13	36817495	36826323	8829	2	68404	uc007qcm.1	-209	ENSMUSG00000039114	Nrn1	neuritin 1
chr13	37814949	37815406	458	*	SRR8208099_peak_1399	125	.	5.66853	16.0279	12.5423	236	Distal Intergenic	13	37917907	38027403	109497	1	68750	uc007qcw.2	-102501	ENSMUSG00000039087	Rreb1	ras responsive element binding protein 1
chr13	38128863	38129274	412	*	SRR8208099_peak_1400	200	.	7.18794	23.9448	20.0955	146	Promoter (<=1kb)	13	38112780	38128938	16159	2	71213	uc007qdf.1	0	ENSMUSG00000044566	Cage1	cancer antigen 1
chr13	38243680	38244720	1041	*	SRR8208099_peak_1401	270	.	5.40114	31.2716	27.0777	425	Promoter (<=1kb)	13	38243163	38290446	47284	1	109620	uc007qdk.2	517	ENSMUSG00000054889	Dsp	desmoplakin
chr13	38286907	38287380	474	*	SRR8208099_peak_1402	63	.	3.58021	9.47106	6.31095	244	Exon (uc007qdk.2/109620, exon 24 of 24)	13	38296808	38306310	9503	1	67797	uc007qdm.1	-9428	ENSMUSG00000021431	Snrnp48	small nuclear ribonucleoprotein 48 (U11/U12)
chr13	38436898	38437704	807	*	SRR8208099_peak_1403	509	.	5.89927	56.0614	50.9294	532	Promoter (<=1kb)	13	38437585	38591597	154013	1	12161	uc007qdp.1	0	ENSMUSG00000039004	Bmp6	bone morphogenetic protein 6
chr13	38437947	38438996	1050	*	SRR8208099_peak_1404	318	.	4.69947	36.3071	31.8938	267	Promoter (<=1kb)	13	38437585	38591597	154013	1	12161	uc007qdp.1	362	ENSMUSG00000039004	Bmp6	bone morphogenetic protein 6
chr13	40798779	40799118	340	*	SRR8208099_peak_1405	40	.	3.04081	7.11251	4.093	270	Distal Intergenic	13	40811044	40820556	9513	2	21418	uc007qed.2	21438	ENSMUSG00000021359	Tfap2a	transcription factor AP-2, alpha
chr13	41065080	41065413	334	*	SRR8208099_peak_1406	70	.	4.13654	10.2951	7.09034	168	Intron (uc007qep.1/uc007qep.1, intron 1 of 4)	13	41096379	41103973	7595	1	68083	uc007qeq.2	-30966	ENSMUSG00000038683	Pak1ip1	PAK1 interacting protein 1
chr13	41344881	41345262	382	*	SRR8208099_peak_1407	161	.	6.18389	19.8591	16.1984	152	Promoter (<=1kb)	13	41345213	41371946	26734	1	108934	uc007qfc.2	0	ENSMUSG00000091264	Smim13	small integral membrane protein 13
chr13	43011398	43011858	461	*	SRR8208099_peak_1408	79	.	4.1647	11.2427	7.98928	275	Intron (uc007qfm.1/218194, intron 3 of 3)	13	42961616	43233881	272266	1	218194	uc007qfr.1	49782	ENSMUSG00000054728	Phactr1	phosphatase and actin regulator 1
chr13	43398182	43399600	1419	*	SRR8208099_peak_1409	170	.	4.56763	20.7604	17.0584	915	Promoter (<=1kb)	13	43290888	43399541	108654	2	328232	uc007qfx.1	0	ENSMUSG00000051335	Gfod1	glucose-fructose oxidoreductase domain containing 1
chr13	43880144	43881264	1121	*	SRR8208099_peak_1410	313	.	6.56216	35.6921	31.3054	472	Promoter (<=1kb)	13	43880476	43898501	18026	1	12522	uc007qgk.2	0	ENSMUSG00000015396	Cd83	CD83 antigen
chr13	44964745	44965387	643	*	SRR8208099_peak_1411	273	.	7.29756	31.5314	27.3266	257	Intron (uc007qgr.1/16468, intron 4 of 18)	13	44936145	45009745	73601	1	16468	uc007qgv.1	28600	ENSMUSG00000038518	Jarid2	jumonji, AT rich interactive domain 2
chr13	45450326	45450663	338	*	SRR8208099_peak_1412	38	.	3.71027	6.8408	3.83928	89	Distal Intergenic	13	45485111	45507309	22199	1	218203	uc007qgz.1	-34448	ENSMUSG00000038175	Mylip	myosin regulatory light chain interacting protein
chr13	45602986	45603469	484	*	SRR8208099_peak_1413	60	.	4.13892	9.15143	6.00903	191	Promoter (<=1kb)	13	45602838	45641750	38913	1	66355	uc007qha.1	148	ENSMUSG00000000253	Gmpr	guanosine monophosphate reductase
chr13	46059237	46059689	453	*	SRR8208099_peak_1414	78	.	3.84382	11.0853	7.84001	228	Promoter (<=1kb)	13	45650262	46060345	410084	2	20238	uc011yyv.1	656	ENSMUSG00000046876	Atxn1	ataxin 1
chr13	46060611	46060904	294	*	SRR8208099_peak_1415	40	.	3.092	7.07256	4.05597	117	Promoter (<=1kb)	13	45650262	46060345	410084	2	20238	uc011yyx.1	-266	ENSMUSG00000046876	Atxn1	ataxin 1
chr13	46060972	46061488	517	*	SRR8208099_peak_1416	55	.	3.41297	8.70731	5.59026	278	Promoter (<=1kb)	13	45650262	46060345	410084	2	20238	uc011yyx.1	-627	ENSMUSG00000046876	Atxn1	ataxin 1
chr13	46513510	46514084	575	*	SRR8208099_peak_1417	161	.	5.25959	19.7591	16.1029	315	Promoter (<=1kb)	13	46513669	46526468	12800	1	666794	uc007qhe.1	0	ENSMUSG00000038132	Rbm24	RNA binding motif protein 24
chr13	46514465	46514780	316	*	SRR8208099_peak_1418	84	.	3.9603	11.7403	8.46196	124	Promoter (<=1kb)	13	46513669	46526468	12800	1	666794	uc007qhe.1	796	ENSMUSG00000038132	Rbm24	RNA binding motif protein 24
chr13	47218318	47218611	294	*	SRR8208099_peak_1419	59	.	3.88259	9.06395	5.92628	172	Promoter (<=1kb)	13	47218089	47343360	125272	1	218215	uc007qhx.2	229	ENSMUSG00000038068	Rnf144b	ring finger protein 144B
chr13	48357475	48357991	517	*	SRR8208099_peak_1420	52	.	3.61826	8.35783	5.26071	179	Promoter (<=1kb)	13	48356796	48359405	2610	1	15904	uc007qid.1	679	ENSMUSG00000021379	Id4	inhibitor of DNA binding 4
chr13	48753877	48755149	1273	*	SRR8208099_peak_1421	84	.	2.66769	11.7611	8.48144	908	Promoter (3-4kb)	13	48758405	48761876	3472	1	12022	uc007qil.1	-3256	ENSMUSG00000021381	Barx1	BarH-like homeobox 1
chr13	48758595	48759404	810	*	SRR8208099_peak_1422	124	.	2.60999	15.8848	12.4059	213	Promoter (<=1kb)	13	48758405	48761876	3472	1	12022	uc007qil.1	190	ENSMUSG00000021381	Barx1	BarH-like homeobox 1
chr13	48760326	48760798	473	*	SRR8208099_peak_1423	118	.	2.63004	15.3246	11.8719	253	Promoter (1-2kb)	13	48758405	48761876	3472	1	12022	uc007qil.1	1921	ENSMUSG00000021381	Barx1	BarH-like homeobox 1
chr13	48761064	48761484	421	*	SRR8208099_peak_1424	70	.	2.28583	10.2841	7.07982	253	Promoter (2-3kb)	13	48758405	48761876	3472	1	12022	uc007qil.1	2659	ENSMUSG00000021381	Barx1	BarH-like homeobox 1
chr13	48764278	48764845	568	*	SRR8208099_peak_1425	135	.	3.07035	17.0742	13.54	290	Distal Intergenic	13	48758405	48761876	3472	1	12022	uc007qil.1	5873	ENSMUSG00000021381	Barx1	BarH-like homeobox 1
chr13	49242611	49243224	614	*	SRR8208099_peak_1426	221	.	6.13142	26.0686	22.1203	266	Promoter (<=1kb)	13	49131671	49243383	111713	2	75607	uc009val.1	159	ENSMUSG00000037989	Wnk2	WNK lysine deficient protein kinase 2
chr13	49342744	49343528	785	*	SRR8208099_peak_1427	179	.	5.93856	21.6422	17.9008	525	Promoter (<=1kb)	13	49326202	49343532	17331	2	66329	uc007qiz.1	4	ENSMUSG00000021384	Susd3	sushi domain containing 3
chr13	49436574	49436963	390	*	SRR8208099_peak_1428	86	.	4.39805	11.9118	8.62435	195	Promoter (<=1kb)	13	49436918	49482394	45477	1	76895	uc007qjg.1	0	ENSMUSG00000037933	Bicd2	BICD cargo adaptor 2
chr13	49701283	49701594	312	*	SRR8208099_peak_1429	58	.	4.20361	9.01432	5.88012	161	Promoter (1-2kb)	13	49703440	49719869	16430	1	18295	uc007qjr.1	-1846	ENSMUSG00000021390	Ogn	osteoglycin
chr13	51662581	51663591	1011	*	SRR8208099_peak_1430	621	.	6.65988	67.5486	62.1784	311	Promoter (<=1kb)	13	51526411	51662453	136043	2	20418	uc011yzj.1	-128	ENSMUSG00000021448	Shc3	src homology 2 domain-containing transforming protein C3
chr13	51663935	51664692	758	*	SRR8208099_peak_1431	119	.	3.14846	15.4387	11.9802	571	Promoter (1-2kb)	13	51526411	51662453	136043	2	20418	uc011yzj.1	-1482	ENSMUSG00000021448	Shc3	src homology 2 domain-containing transforming protein C3
chr13	51942112	51943776	1665	*	SRR8208099_peak_1432	247	.	4.56132	28.7802	24.7035	665	Promoter (<=1kb)	13	51942044	51943843	1800	1	23882	uc007qmq.2	68	ENSMUSG00000021453	Gadd45g	growth arrest and DNA-damage-inducible 45 gamma
chr13	52071066	52071429	364	*	SRR8208099_peak_1433	67	.	4.36507	9.98795	6.79917	223	Distal Intergenic	13	51942044	51943843	1800	1	23882	uc007qmq.2	129022	ENSMUSG00000021453	Gadd45g	growth arrest and DNA-damage-inducible 45 gamma
chr13	52625642	52626044	403	*	SRR8208099_peak_1434	41	.	3.51841	7.13562	4.11465	199	Promoter (<=1kb)	13	52599744	52626205	26462	2	68203	uc007qmv.1	161	ENSMUSG00000047842	Diras2	DIRAS family, GTP-binding RAS-like 2
chr13	53075527	53075964	438	*	SRR8208099_peak_1435	62	.	3.47978	9.38666	6.2314	198	Promoter (<=1kb)	13	53062578	53076408	13831	2	18030	uc007qni.1	444	ENSMUSG00000056749	Nfil3	nuclear factor, interleukin 3, regulated
chr13	53076755	53077127	373	*	SRR8208099_peak_1436	124	.	4.65918	15.9188	12.4384	96	Promoter (<=1kb)	13	53062578	53076408	13831	2	18030	uc007qni.1	-347	ENSMUSG00000056749	Nfil3	nuclear factor, interleukin 3, regulated
chr13	54397654	54398315	662	*	SRR8208099_peak_1437	59	.	3.44717	9.04684	5.91121	491	Distal Intergenic	13	54472713	54485278	12566	1	12890	uc007qoc.1	-74398	ENSMUSG00000025867	Cplx2	complexin 2
chr13	54795655	54796175	521	*	SRR8208099_peak_1438	384	.	8.114	43.1608	38.4703	266	Promoter (<=1kb)	13	54780760	54795321	14562	2	105239	uc007qoy.2	-334	ENSMUSG00000034928	Rnf44	ring finger protein 44
chr13	54839623	54839916	294	*	SRR8208099_peak_1439	85	.	4.37918	11.8584	8.57384	188	Exon (uc007qpa.1/26913, exon 3 of 3)	13	54838034	54851030	12997	2	26913	uc007qpa.1	11114	ENSMUSG00000069227	Gprin1	G protein-regulated inducer of neurite outgrowth 1
chr13	54839987	54840340	354	*	SRR8208099_peak_1440	41	.	3.37184	7.22636	4.19967	205	Exon (uc007qpa.1/26913, exon 3 of 3)	13	54838034	54851030	12997	2	26913	uc007qpa.1	10690	ENSMUSG00000069227	Gprin1	G protein-regulated inducer of neurite outgrowth 1
chr13	54867192	54867851	660	*	SRR8208099_peak_1441	107	.	4.71999	14.1307	10.7351	423	Promoter (<=1kb)	13	54860221	54867801	7581	2	104069	uc007qpc.1	0	ENSMUSG00000034891	Sncb	synuclein, beta
chr13	54965526	54965859	334	*	SRR8208099_peak_1442	46	.	3.63228	7.65518	4.6004	123	Distal Intergenic	13	54890766	54898136	7371	1	74257	uc007qpl.2	74760	ENSMUSG00000025875	Tspan17	tetraspanin 17
chr13	55049816	55050520	705	*	SRR8208099_peak_1443	46	.	3.38763	7.72053	4.66195	173	Promoter (<=1kb)	13	55050793	55107379	56587	1	107448	uc007qpp.1	-273	ENSMUSG00000025876	Unc5a	unc-5 netrin receptor A
chr13	55051002	55051372	371	*	SRR8208099_peak_1444	67	.	3.82303	9.96079	6.77321	170	Promoter (<=1kb)	13	55050793	55107379	56587	1	107448	uc007qpq.1	209	ENSMUSG00000025876	Unc5a	unc-5 netrin receptor A
chr13	55254155	55254448	294	*	SRR8208099_peak_1445	39	.	3.52448	6.91357	3.90719	81	Promoter (<=1kb)	13	55254179	55270120	15942	1	14186	uc007qqb.1	0	ENSMUSG00000005320	Fgfr4	fibroblast growth factor receptor 4
chr13	55521783	55522726	944	*	SRR8208099_peak_1446	83	.	4.10709	11.6477	8.37394	591	Exon (uc007qqv.2/58992, exon 8 of 14)	13	55516049	55516593	545	2	75477	uc007qqu.1	-5190	ENSMUSG00000044444	Pfn3	profilin 3
chr13	55572926	55574354	1429	*	SRR8208099_peak_1447	136	.	4.64763	17.1913	13.6515	510	5' UTR	13	55565628	55574516	8889	1	432763	uc007qrb.2	7298	ENSMUSG00000034686	Prr7	proline rich 7 (synaptic)
chr13	55588514	55589015	502	*	SRR8208099_peak_1448	150	.	5.50797	18.6906	15.0818	287	Promoter (<=1kb)	13	55574789	55589437	14649	2	56320	uc007qrc.2	422	ENSMUSG00000034675	Dbn1	drebrin 1
chr13	55637763	55638194	432	*	SRR8208099_peak_1449	274	.	7.32562	31.6263	27.4161	211	Promoter (<=1kb)	13	55631771	55638019	6249	2	72935	uc007qro.2	0	ENSMUSG00000021494	Ddx41	DEAD box helicase 41
chr13	55694253	55694582	330	*	SRR8208099_peak_1450	75	.	4.57139	10.7954	7.5643	171	Promoter (<=1kb)	13	55694313	55699055	4743	1	67511	uc007qrr.1	0	ENSMUSG00000058569	Tmed9	transmembrane p24 trafficking protein 9
chr13	55926721	55927131	411	*	SRR8208099_peak_1451	45	.	2.00078	7.62859	4.57551	233	3' UTR	13	55926415	55932786	6372	2	18740	uc007qsd.1	5655	ENSMUSG00000021506	Pitx1	paired-like homeodomain transcription factor 1
chr13	55927469	55928259	791	*	SRR8208099_peak_1452	113	.	2.38368	14.812	11.3837	236	Promoter (4-5kb)	13	55926415	55932786	6372	2	18740	uc007qsd.1	4527	ENSMUSG00000021506	Pitx1	paired-like homeodomain transcription factor 1
chr13	55929601	55929964	364	*	SRR8208099_peak_1453	48	.	1.88388	7.95026	4.87778	179	Promoter (2-3kb)	13	55926415	55932786	6372	2	18740	uc007qsd.1	2822	ENSMUSG00000021506	Pitx1	paired-like homeodomain transcription factor 1
chr13	55931605	55932528	924	*	SRR8208099_peak_1454	234	.	2.9172	27.4605	23.4458	278	Promoter (<=1kb)	13	55926415	55932786	6372	2	18740	uc007qsd.1	258	ENSMUSG00000021506	Pitx1	paired-like homeodomain transcription factor 1
chr13	55936787	55937678	892	*	SRR8208099_peak_1455	431	.	4.8803	48.0408	43.16	309	Promoter (4-5kb)	13	55926415	55932786	6372	2	18740	uc007qsd.1	-4001	ENSMUSG00000021506	Pitx1	paired-like homeodomain transcription factor 1
chr13	56143738	56144031	294	*	SRR8208099_peak_1456	44	.	4.02757	7.50234	4.45734	199	Intron (uc007qse.1/uc007qse.1, intron 2 of 2)	13	56174983	56236911	61929	2	26914	uc007qsf.2	92880	ENSMUSG00000015937	Macroh2a1	macroH2A.1 histone
chr13	56323139	56324133	995	*	SRR8208099_peak_1457	95	.	3.88996	12.8553	9.52139	705	Distal Intergenic	13	56351860	56353524	1665	2	18014	uc007qsl.1	29391	ENSMUSG00000048904	Neurog1	neurogenin 1
chr13	56352566	56353924	1359	*	SRR8208099_peak_1458	467	.	6.15938	51.7807	46.7678	605	Promoter (<=1kb)	13	56351860	56353524	1665	2	18014	uc007qsl.1	0	ENSMUSG00000048904	Neurog1	neurogenin 1
chr13	56359431	56360475	1045	*	SRR8208099_peak_1459	340	.	5.52708	38.538	34.0352	698	Distal Intergenic	13	56351860	56353524	1665	2	18014	uc007qsl.1	-5907	ENSMUSG00000048904	Neurog1	neurogenin 1
chr13	56396865	56398136	1272	*	SRR8208099_peak_1460	147	.	4.61184	18.3598	14.7666	230	Promoter (<=1kb)	13	56390006	56397912	7907	2	57266	uc007qsm.1	0	ENSMUSG00000021508	Cxcl14	chemokine (C-X-C motif) ligand 14
chr13	56539530	56540752	1223	*	SRR8208099_peak_1461	163	.	5.03884	20.0383	16.3689	572	Promoter (<=1kb)	13	56539716	56573724	34009	1	328258	uc007qsn.2	0	ENSMUSG00000021509	Slc25a48	solute carrier family 25, member 48
chr13	56710770	56711301	532	*	SRR8208099_peak_1462	49	.	3.28392	8.07957	4.99946	247	Promoter (<=1kb)	13	56710964	56740700	29737	1	21810	uc011zae.1	0	ENSMUSG00000035493	Tgfbi	transforming growth factor, beta induced
chr13	56853860	56855416	1557	*	SRR8208099_peak_1463	506	.	6.41137	55.762	50.6368	824	Distal Intergenic	13	56805029	56843739	38711	1	17129	uc007qta.2	48831	ENSMUSG00000021540	Smad5	SMAD family member 5
chr13	58008850	58009599	750	*	SRR8208099_peak_1464	98	.	4.52576	13.2237	9.87211	170	Promoter (<=1kb)	13	57522556	58009693	487138	2	20745	uc007qtc.2	94	ENSMUSG00000056222	Spock1	sparc/osteonectin, cwcv and kazal-like domains proteoglycan 1
chr13	58375730	58376061	332	*	SRR8208099_peak_1465	44	.	3.47674	7.50126	4.45639	215	Promoter (<=1kb)	13	58334712	58375549	40838	2	56278	uc007qtn.1	-181	ENSMUSG00000021552	Gkap1	G kinase anchoring protein 1
chr13	58554229	58554626	398	*	SRR8208099_peak_1466	29	.	2.81479	5.8706	2.94367	122	Distal Intergenic	13	58506427	58512510	6084	1	74386	uc007quc.2	47802	ENSMUSG00000035367	Rmi1	RecQ mediated genome instability 1
chr13	58908270	58909559	1290	*	SRR8208099_peak_1467	278	.	4.97894	32.121	27.8898	698	Promoter (<=1kb)	13	58909194	59231328	322135	1	18212	uc007quj.1	0	ENSMUSG00000055254	Ntrk2	neurotrophic tyrosine kinase, receptor, type 2
chr13	58909635	58910273	639	*	SRR8208099_peak_1468	156	.	3.83919	19.305	15.6689	263	Promoter (<=1kb)	13	58909642	59038392	128751	1	18212	uc007quk.1	0	ENSMUSG00000055254	Ntrk2	neurotrophic tyrosine kinase, receptor, type 2
chr13	59459260	59459738	479	*	SRR8208099_peak_1469	183	.	6.22341	22.1088	18.3455	241	Distal Intergenic	13	59550896	59658283	107388	2	67269	uc007qum.1	198545	ENSMUSG00000021557	Agtpbp1	ATP/GTP binding protein 1
chr13	59657735	59658272	538	*	SRR8208099_peak_1470	100	.	4.71156	13.4422	10.0796	194	Promoter (<=1kb)	13	59550896	59658283	107388	2	67269	uc007qum.1	11	ENSMUSG00000021557	Agtpbp1	ATP/GTP binding protein 1
chr13	60277364	60277945	582	*	SRR8208099_peak_1471	279	.	5.72173	32.1461	27.9135	228	Promoter (<=1kb)	13	60275766	60278896	3131	2	14451	uc007qvi.2	951	ENSMUSG00000052957	Gas1	growth arrest specific 1
chr13	60278320	60278837	518	*	SRR8208099_peak_1472	135	.	4.1008	17.0771	13.5427	175	Promoter (<=1kb)	13	60275766	60278896	3131	2	14451	uc007qvi.2	59	ENSMUSG00000052957	Gas1	growth arrest specific 1
chr13	60543738	60544147	410	*	SRR8208099_peak_1473	59	.	4.50471	9.07239	5.93438	264	Distal Intergenic	13	60703308	60823341	120034	1	69635	uc007qvl.1	-159161	ENSMUSG00000021559	Dapk1	death associated protein kinase 1
chr13	62813856	62814218	363	*	SRR8208099_peak_1474	51	.	4.40485	8.2604	5.16902	274	Intron (uc007qxd.1/uc007qxd.1, intron 2 of 4)	13	62862099	62862206	108	1	751548	uc011zau.1	-47881	ENSMUSG00000119111	Mir713	microRNA 713
chr13	63353383	63353688	306	*	SRR8208099_peak_1475	58	.	4.07426	8.99632	5.86328	230	Intron (uc007qxi.1/72061, intron 12 of 14)	13	63341351	63403592	62242	1	72061	uc007qxk.1	12032	ENSMUSG00000021458	Aopep	aminopeptidase O
chr13	63666052	63666482	431	*	SRR8208099_peak_1476	25	.	2.57819	5.46059	2.56745	61	Promoter (<=1kb)	13	63644392	63666582	22191	2	19206	uc007qxy.1	100	ENSMUSG00000021466	Ptch1	patched 1
chr13	63673448	63674548	1101	*	SRR8208099_peak_1477	410	.	6.02683	45.7966	41.0042	831	Distal Intergenic	13	63612840	63666828	53989	2	19206	uc007qxv.1	-6620	ENSMUSG00000021466	Ptch1	patched 1
chr13	63916597	63917038	442	*	SRR8208099_peak_1478	33	.	3.34825	6.27629	3.3153	284	Promoter (<=1kb)	13	63916628	63955117	38490	1	76251	uc007qyb.2	0	ENSMUSG00000021470	Ercc6l2	excision repair cross-complementing rodent repair deficiency, complementation group 6 like 2
chr13	64559546	64560206	661	*	SRR8208099_peak_1479	41	.	3.61821	7.13103	4.11048	552	Distal Intergenic	13	64533861	64541029	7169	1	105278	uc007qyx.1	25685	ENSMUSG00000021483	Cdk20	cyclin-dependent kinase 20
chr13	66035480	66035833	354	*	SRR8208099_peak_1480	44	.	4.16014	7.49003	4.44613	335	Distal Intergenic	13	66214389	66223772	9384	1	628709	uc011zbc.1	-178556	ENSMUSG00000095909	Zfp997	zinc finger protein 997
chr13	66532200	66532584	385	*	SRR8208099_peak_1481	44	.	3.30854	7.4972	4.45279	221	Intron (uc007qzp.1/uc007qzp.1, intron 4 of 6)	13	66214389	66223772	9384	1	628709	uc011zbc.1	317811	ENSMUSG00000095909	Zfp997	zinc finger protein 997
chr13	66692835	66693130	296	*	SRR8208099_peak_1482	54	.	4.25134	8.53715	5.42981	106	Intron (uc007qzp.1/uc007qzp.1, intron 2 of 6)	13	67005850	67009450	3601	1	100038538	uc007qzv.1	-312720	ENSMUSG00000074826	Gm10767	predicted gene 10767
chr13	66767399	66767743	345	*	SRR8208099_peak_1483	44	.	4.16014	7.49003	4.44613	182	Intron (uc007qzp.1/uc007qzp.1, intron 2 of 6)	13	67005850	67009450	3601	1	100038538	uc007qzv.1	-238107	ENSMUSG00000074826	Gm10767	predicted gene 10767
chr13	67407088	67407466	379	*	SRR8208099_peak_1484	37	.	3.68792	6.7933	3.79467	243	Promoter (<=1kb)	13	67393387	67407348	13962	2	431706	uc007ran.1	0	ENSMUSG00000055341	Zfp457	zinc finger protein 457
chr13	67825060	67825356	297	*	SRR8208099_peak_1485	73	.	4.7698	10.6049	7.38384	181	Promoter (4-5kb)	13	67806243	67830110	23868	2	235907	uc007rbk.2	4754	ENSMUSG00000071281	Zfp65	zinc finger protein 65
chr13	67964265	67964569	305	*	SRR8208099_peak_1486	42	.	3.58913	7.3059	4.27381	56	Promoter (<=1kb)	13	67964274	67964854	581	1	408058	uc007rbt.1	0	ENSMUSG00000064063	BC048507	cDNA sequence BC048507
chr13	68597500	68597793	294	*	SRR8208099_peak_1487	51	.	4.40485	8.2604	5.16902	126	Distal Intergenic	13	68699657	68720998	21342	2	210009	uc007rby.1	123205	ENSMUSG00000034617	Mtrr	5-methyltetrahydrofolate-homocysteine methyltransferase reductase
chr13	69137572	69137905	334	*	SRR8208099_peak_1488	70	.	4.13654	10.2951	7.09034	237	Promoter (<=1kb)	13	68758920	69138419	379500	2	210044	uc007rcf.1	514	ENSMUSG00000021536	Adcy2	adenylate cyclase 2
chr13	69877111	69877727	617	*	SRR8208099_peak_1489	207	.	5.27465	24.6421	20.7607	370	Promoter (1-2kb)	13	69841710	69878775	37066	2	76980	uc007rcp.2	1048	ENSMUSG00000052981	Ube2ql1	ubiquitin-conjugating enzyme E2Q family-like 1
chr13	69878075	69878642	568	*	SRR8208099_peak_1490	239	.	5.68401	27.9761	23.9367	232	Promoter (<=1kb)	13	69841710	69878775	37066	2	76980	uc007rcp.2	133	ENSMUSG00000052981	Ube2ql1	ubiquitin-conjugating enzyme E2Q family-like 1
chr13	72096632	72097776	1145	*	SRR8208099_peak_1491	89	.	2.47023	12.2628	8.95857	253	Promoter (3-4kb)	13	72095680	72101171	5492	2	16371	uc007rdd.1	3395	ENSMUSG00000060969	Irx1	Iroquois homeobox 1
chr13	72099343	72100747	1405	*	SRR8208099_peak_1492	286	.	3.84613	32.8897	28.6243	1100	Promoter (<=1kb)	13	72095680	72101171	5492	2	16371	uc007rdd.1	424	ENSMUSG00000060969	Irx1	Iroquois homeobox 1
chr13	72761198	72761939	742	*	SRR8208099_peak_1493	84	.	3.10358	11.7298	8.45193	471	Promoter (4-5kb)	13	72760914	72766012	5099	2	328287	uc011zbn.1	4073	NA	Gm20554	predicted gene, 20554
chr13	72767928	72769388	1461	*	SRR8208099_peak_1494	114	.	2.98968	14.9238	11.4901	642	Promoter (1-2kb)	13	72766426	72771642	5217	1	16372	uc007rde.1	1502	ENSMUSG00000001504	Irx2	Iroquois homeobox 2
chr13	72776045	72776470	426	*	SRR8208099_peak_1495	57	.	2.98922	8.85329	5.72843	274	Distal Intergenic	13	72766426	72771642	5217	1	16372	uc007rde.1	9619	ENSMUSG00000001504	Irx2	Iroquois homeobox 2
chr13	72776617	72777522	906	*	SRR8208099_peak_1496	112	.	3.81524	14.6835	11.261	366	Distal Intergenic	13	72766426	72771642	5217	1	16372	uc007rde.1	10191	ENSMUSG00000001504	Irx2	Iroquois homeobox 2
chr13	73398371	73398846	476	*	SRR8208099_peak_1497	130	.	3.03403	16.5947	13.0828	205	Promoter (<=1kb)	13	73397945	73407068	9124	1	50916	uc007rdf.2	426	ENSMUSG00000021604	Irx4	Iroquois homeobox 4
chr13	73400452	73401735	1284	*	SRR8208099_peak_1498	67	.	2.3927	9.91052	6.72591	1179	Promoter (2-3kb)	13	73397945	73407068	9124	1	50916	uc007rdf.2	2507	ENSMUSG00000021604	Irx4	Iroquois homeobox 4
chr13	73408433	73409539	1107	*	SRR8208099_peak_1499	99	.	3.60982	13.2604	9.90706	976	Distal Intergenic	13	73397945	73407068	9124	1	50916	uc007rdf.2	10488	ENSMUSG00000021604	Irx4	Iroquois homeobox 4
chr13	73673452	73674431	980	*	SRR8208099_peak_1500	61	.	3.61299	9.3279	6.1755	214	Promoter (<=1kb)	13	73674195	73716120	41926	1	13162	uc007rdn.1	0	ENSMUSG00000021609	Slc6a3	solute carrier family 6 (neurotransmitter transporter, dopamine), member 3
chr13	73984214	73984714	501	*	SRR8208099_peak_1501	79	.	4.3485	11.1623	7.91286	306	Promoter (<=1kb)	13	73956776	73985079	28304	2	72293	uc007ref.2	365	ENSMUSG00000021567	Nkd2	naked cuticle 2
chr13	74147040	74147844	805	*	SRR8208099_peak_1502	127	.	4.75692	16.2533	12.7572	322	Promoter (<=1kb)	13	74146867	74173201	26335	1	72948	uc007reo.2	173	ENSMUSG00000021573	Tppp	tubulin polymerization promoting protein
chr13	74258610	74259267	658	*	SRR8208099_peak_1503	62	.	4.1435	9.44958	6.29073	119	Promoter (<=1kb)	13	74258963	74303508	44546	1	105243	uc007res.1	0	ENSMUSG00000036123	Slc9a3	solute carrier family 9 (sodium/hydrogen exchanger), member 3
chr13	74397200	74397514	315	*	SRR8208099_peak_1504	31	.	3.16386	6.05188	3.10705	197	Promoter (2-3kb)	13	74353515	74395017	41503	2	11624	uc007rex.1	-2183	ENSMUSG00000021575	Ahrr	aryl-hydrocarbon receptor repressor
chr13	76080690	76080996	307	*	SRR8208099_peak_1505	52	.	4.01253	8.29427	5.20112	167	Promoter (<=1kb)	13	76006985	76081272	74288	2	73296	uc007rfy.1	276	ENSMUSG00000021589	Rhobtb3	Rho-related BTB domain containing 3
chr13	76192800	76194260	1461	*	SRR8208099_peak_1506	164	.	5.05444	20.0978	16.4257	900	Promoter (<=1kb)	13	76192299	76194444	2146	2	238725	uc007rgg.1	184	ENSMUSG00000045509	Gpr150	G protein-coupled receptor 150
chr13	76521746	76522484	739	*	SRR8208099_peak_1507	98	.	4.88202	13.2382	9.88589	202	Promoter (<=1kb)	13	76522409	77171071	648663	1	78771	uc007rgn.1	0	ENSMUSG00000021596	Mctp1	multiple C2 domains, transmembrane 1
chr13	77577921	77578540	620	*	SRR8208099_peak_1508	275	.	8.98043	31.7559	27.5404	351	Intron (uc007rgx.2/72371, intron 19 of 19)	13	77847951	78305501	457551	1	68675	uc007rgy.2	-269411	ENSMUSG00000064138	Fam172a	family with sequence similarity 172, member A
chr13	78302700	78303431	732	*	SRR8208099_peak_1509	206	.	6.74238	24.5594	20.6813	310	3' UTR	13	78328236	78338243	10008	2	13865	uc007rhe.1	34812	ENSMUSG00000069171	Nr2f1	nuclear receptor subfamily 2, group F, member 1
chr13	78334044	78334981	938	*	SRR8208099_peak_1510	209	.	4.38089	24.8151	20.9254	458	Promoter (3-4kb)	13	78328236	78338243	10008	2	13865	uc007rhe.1	3262	ENSMUSG00000069171	Nr2f1	nuclear receptor subfamily 2, group F, member 1
chr13	78342054	78342907	854	*	SRR8208099_peak_1511	177	.	4.38641	21.4503	17.7174	583	Promoter (3-4kb)	13	78328236	78338243	10008	2	13865	uc007rhe.1	-3811	ENSMUSG00000069171	Nr2f1	nuclear receptor subfamily 2, group F, member 1
chr13	78348992	78350306	1315	*	SRR8208099_peak_1512	108	.	4.27894	14.2748	10.872	632	Intron (uc007rhf.1/uc007rhf.1, intron 1 of 2)	13	78328236	78338243	10008	2	13865	uc007rhe.1	-10749	ENSMUSG00000069171	Nr2f1	nuclear receptor subfamily 2, group F, member 1
chr13	81102256	81102772	517	*	SRR8208099_peak_1513	44	.	3.54621	7.44176	4.40168	330	Promoter (<=1kb)	13	81103335	81218856	115522	1	319983	uc011zce.1	-563	ENSMUSG00000097098	9330111N05Rik	RIKEN cDNA 9330111N05 gene
chr13	81849938	81850294	357	*	SRR8208099_peak_1514	73	.	4.35613	10.5738	7.35427	251	Promoter (<=1kb)	13	81812836	81850012	37177	2	67486	uc007rhy.1	0	ENSMUSG00000035834	Polr3g	polymerase (RNA) III (DNA directed) polypeptide G
chr13	83662870	83663422	553	*	SRR8208099_peak_1515	42	.	3.57119	7.26284	4.23412	408	Promoter (<=1kb)	13	83663910	83773490	109581	1	17260	uc007rif.1	-488	ENSMUSG00000005583	Mef2c	myocyte enhancer factor 2C
chr13	83855157	83855460	304	*	SRR8208099_peak_1516	33	.	2.74451	6.32877	3.36416	206	Distal Intergenic	13	83867711	83875274	7564	1	320203	uc007ril.1	-12251	ENSMUSG00000050334	C130071C03Rik	RIKEN cDNA C130071C03 gene
chr13	83860568	83860861	294	*	SRR8208099_peak_1517	52	.	3.17584	8.36333	5.26599	106	Distal Intergenic	13	83867711	83875274	7564	1	320203	uc007ril.1	-6850	ENSMUSG00000050334	C130071C03Rik	RIKEN cDNA C130071C03 gene
chr13	83867105	83867595	491	*	SRR8208099_peak_1518	26	.	2.35308	5.60287	2.69772	444	Promoter (<=1kb)	13	83867711	83875274	7564	1	320203	uc007ril.1	-116	ENSMUSG00000050334	C130071C03Rik	RIKEN cDNA C130071C03 gene
chr13	83872303	83872649	347	*	SRR8208099_peak_1519	81	.	3.36124	11.4642	8.19935	267	Promoter (<=1kb)	13	83872174	83875274	3101	1	320203	uc007rim.1	129	ENSMUSG00000050334	C130071C03Rik	RIKEN cDNA C130071C03 gene
chr13	84354532	84354841	310	*	SRR8208099_peak_1520	44	.	4.16014	7.49003	4.44613	231	Distal Intergenic	13	84361901	84435571	73671	1	72745	uc007rip.2	-7060	ENSMUSG00000035762	Tmem161b	transmembrane protein 161B
chr13	84485321	84485930	610	*	SRR8208099_peak_1521	67	.	3.80827	9.91692	6.73193	228	Distal Intergenic	13	84361901	84435571	73671	1	72745	uc007rir.2	123420	ENSMUSG00000035762	Tmem161b	transmembrane protein 161B
chr13	85428542	85428992	451	*	SRR8208099_peak_1522	145	.	6.34103	18.1259	14.5431	210	Promoter (<=1kb)	13	85354304	85428735	74432	2	218397	uc011zci.1	0	ENSMUSG00000021549	Rasa1	RAS p21 protein activator 1
chr13	86186341	86186663	323	*	SRR8208099_peak_1523	74	.	4.95518	10.6711	7.44646	97	Promoter (<=1kb)	13	86184403	86186400	1998	2	12867	uc007riy.1	0	ENSMUSG00000017778	Cox7c	cytochrome c oxidase subunit 7C
chr13	88961186	88961808	623	*	SRR8208099_peak_1524	77	.	4.1794	10.9935	7.75275	285	Promoter (<=1kb)	13	88961077	89462830	501754	1	13612	uc007rje.2	109	ENSMUSG00000034488	Edil3	EGF-like repeats and discoidin I-like domains 3
chr13	89881470	89882054	585	*	SRR8208099_peak_1525	59	.	3.33862	9.13979	5.99809	418	Promoter (<=1kb)	13	89794915	89882117	87203	2	13003	uc007rjg.1	63	ENSMUSG00000021614	Vcan	versican
chr13	90575839	90576136	298	*	SRR8208099_peak_1526	26	.	3.44701	5.5929	2.68814	273	Distal Intergenic	13	90229272	90254526	25255	1	66074	uc007rjo.2	346567	ENSMUSG00000012422	Tmem167	transmembrane protein 167
chr13	91601548	91601841	294	*	SRR8208099_peak_1527	61	.	3.76359	9.26598	6.11699	112	Promoter (<=1kb)	13	91600702	91845780	245079	1	66970	uc007rjw.2	846	ENSMUSG00000003992	Ssbp2	single-stranded DNA binding protein 2
chr13	91880743	91881295	553	*	SRR8208099_peak_1528	51	.	3.76087	8.22666	5.13804	396	Promoter (<=1kb)	13	91881126	91925753	44628	1	74156	uc007rka.1	0	ENSMUSG00000021620	Acot12	acyl-CoA thioesterase 12
chr13	92901037	92902322	1286	*	SRR8208099_peak_1529	312	.	6.76325	35.6602	31.2747	475	Promoter (<=1kb)	13	92020012	92901449	881438	2	19418	uc007rke.2	0	ENSMUSG00000021708	Rasgrf2	RAS protein-specific guanine nucleotide-releasing factor 2
chr13	93195943	93196371	429	*	SRR8208099_peak_1530	151	.	4.78615	18.7184	15.1085	239	Promoter (<=1kb)	13	93195924	93211613	15690	1	218440	uc007rkn.2	19	ENSMUSG00000045034	Ankrd34b	ankyrin repeat domain 34B
chr13	93196657	93197321	665	*	SRR8208099_peak_1531	240	.	6.00815	28.121	24.0751	260	Promoter (<=1kb)	13	93196613	93211613	15001	1	218440	uc007rko.2	44	ENSMUSG00000045034	Ankrd34b	ankyrin repeat domain 34B
chr13	93300330	93300804	475	*	SRR8208099_peak_1532	84	.	4.68522	11.7228	8.44529	223	Promoter (<=1kb)	13	93257704	93300765	43062	2	218441	uc007rkq.2	0	ENSMUSG00000021706	Zfyve16	zinc finger, FYVE domain containing 16
chr13	94541785	94542144	360	*	SRR8208099_peak_1533	94	.	4.72381	12.8132	9.48139	214	Promoter (<=1kb)	13	94541634	94712971	171338	1	11881	uc007rlo.1	151	ENSMUSG00000042082	Arsb	arylsulfatase B
chr13	95055519	95055812	294	*	SRR8208099_peak_1534	47	.	3.7042	7.83169	4.76673	145	Promoter (<=1kb)	13	94971388	95055786	84399	2	107767	uc007rlt.1	0	ENSMUSG00000021687	Scamp1	secretory carrier membrane protein 1
chr13	95365446	95366677	1232	*	SRR8208099_peak_1535	122	.	4.25154	15.6703	12.2012	590	Distal Intergenic	13	95558898	95612854	53957	1	21371	uc007rlx.1	-192221	ENSMUSG00000042043	Tbca	tubulin cofactor A
chr13	95472503	95473302	800	*	SRR8208099_peak_1536	100	.	4.19482	13.3863	10.0263	606	Distal Intergenic	13	95558898	95612854	53957	1	21371	uc007rlx.1	-85596	ENSMUSG00000042043	Tbca	tubulin cofactor A
chr13	95479728	95480845	1118	*	SRR8208099_peak_1537	319	.	5.82457	36.3185	31.9042	760	Distal Intergenic	13	95558898	95612854	53957	1	21371	uc007rlx.1	-78053	ENSMUSG00000042043	Tbca	tubulin cofactor A
chr13	95643095	95644087	993	*	SRR8208099_peak_1538	130	.	2.9385	16.5783	13.067	775	Promoter (1-2kb)	13	95645582	95653636	8055	1	18420	uc007rly.1	-1495	ENSMUSG00000021685	Otp	orthopedia homeobox
chr13	95646625	95647500	876	*	SRR8208099_peak_1539	72	.	2.48497	10.4543	7.24119	709	Promoter (1-2kb)	13	95645582	95653636	8055	1	18420	uc007rly.1	1043	ENSMUSG00000021685	Otp	orthopedia homeobox
chr13	95652591	95653091	501	*	SRR8208099_peak_1540	145	.	3.35931	18.1753	14.5901	221	Exon (uc007rly.1/18420, exon 3 of 3)	13	95645582	95653636	8055	1	18420	uc007rly.1	7009	ENSMUSG00000021685	Otp	orthopedia homeobox
chr13	95654097	95654462	366	*	SRR8208099_peak_1541	74	.	2.69791	10.6892	7.46382	109	Distal Intergenic	13	95645582	95653636	8055	1	18420	uc007rly.1	8515	ENSMUSG00000021685	Otp	orthopedia homeobox
chr13	95655078	95656040	963	*	SRR8208099_peak_1542	246	.	4.23358	28.6726	24.6008	487	Distal Intergenic	13	95645582	95653636	8055	1	18420	uc007rly.1	9496	ENSMUSG00000021685	Otp	orthopedia homeobox
chr13	95937091	95937384	294	*	SRR8208099_peak_1543	44	.	4.16014	7.49003	4.44613	70	Intron (uc007rmb.2/218461, intron 1 of 18)	13	95794060	95993005	198946	2	218461	uc007rmb.2	55621	ENSMUSG00000021684	Pde8b	phosphodiesterase 8B
chr13	95992444	95992851	408	*	SRR8208099_peak_1544	99	.	4.65116	13.2691	9.91532	167	Promoter (<=1kb)	13	95794060	95993005	198946	2	218461	uc007rmb.2	154	ENSMUSG00000021684	Pde8b	phosphodiesterase 8B
chr13	96145237	96145635	399	*	SRR8208099_peak_1545	126	.	5.5563	16.1253	12.6351	178	Promoter (<=1kb)	13	96120672	96145289	24618	2	66549	uc007rmi.1	0	ENSMUSG00000021681	Aggf1	angiogenic factor with G patch and FHA domains 1
chr13	96213686	96214277	592	*	SRR8208099_peak_1546	70	.	4.13654	10.2951	7.09034	283	Promoter (<=1kb)	13	96201331	96214786	13456	2	12919	uc007rmk.2	509	ENSMUSG00000021680	Crhbp	corticotropin releasing hormone binding protein
chr13	96901234	96902743	1510	*	SRR8208099_peak_1547	311	.	5.29358	35.5435	31.1625	1248	Promoter (<=1kb)	13	96729398	96902532	173135	2	75209	uc007rmt.2	0	ENSMUSG00000051111	Sv2c	synaptic vesicle glycoprotein 2c
chr13	97157808	97158233	426	*	SRR8208099_peak_1548	117	.	5.49139	15.1875	11.7409	187	Promoter (<=1kb)	13	97158249	97169671	11423	1	67463	uc007rmv.2	-16	ENSMUSG00000021671	Poc5	POC5 centriolar protein
chr13	97312243	97312604	362	*	SRR8208099_peak_1549	86	.	4.78282	11.967	8.67692	189	Promoter (<=1kb)	13	97250644	97312440	61797	2	27015	uc007rne.1	0	ENSMUSG00000021668	Polk	polymerase (DNA directed), kappa
chr13	97694230	97695592	1363	*	SRR8208099_peak_1550	515	.	6.95151	56.7133	51.5695	784	Promoter (<=1kb)	13	97694644	97720869	26226	1	218476	uc007rno.2	0	ENSMUSG00000091387	Gcnt4	glucosaminyl (N-acetyl) transferase 4, core 2 (beta-1,6-N-acetylglucosaminyltransferase)
chr13	97816675	97817036	362	*	SRR8208099_peak_1551	51	.	4.40421	8.25913	5.16859	201	Distal Intergenic	13	97792090	97804317	12228	2	66479	uc007rnq.1	-12358	ENSMUSG00000052075	1700029F12Rik	RIKEN cDNA 1700029F12 gene
chr13	97960260	97960812	553	*	SRR8208099_peak_1552	499	.	10.7774	55.0809	49.9714	278	Intron (uc007roc.2/15212, intron 3 of 13)	13	97946286	97968312	22027	2	15212	uc007roc.2	7500	ENSMUSG00000021665	Hexb	hexosaminidase B
chr13	98971377	98971756	380	*	SRR8208099_peak_1553	128	.	5.23256	16.3518	12.8511	148	Promoter (4-5kb)	13	98668550	98976120	307571	2	110596	uc007roh.1	4364	ENSMUSG00000021662	Arhgef28	Rho guanine nucleotide exchange factor (GEF) 28
chr13	99123961	99124697	737	*	SRR8208099_peak_1554	282	.	4.33456	32.4582	28.2109	444	Promoter (<=1kb)	13	99124200	99126660	2461	1	15229	uc009van.1	0	ENSMUSG00000078302	Foxd1	forkhead box D1
chr13	99125813	99126324	512	*	SRR8208099_peak_1555	206	.	3.75497	24.4879	20.6132	256	Promoter (1-2kb)	13	99124200	99126660	2461	1	15229	uc009van.1	1613	ENSMUSG00000078302	Foxd1	forkhead box D1
chr13	99135718	99137305	1588	*	SRR8208099_peak_1556	476	.	6.29043	52.7099	47.6676	663	Distal Intergenic	13	99124200	99126660	2461	1	15229	uc009van.1	11518	ENSMUSG00000078302	Foxd1	forkhead box D1
chr13	99160469	99161697	1229	*	SRR8208099_peak_1557	224	.	5.68505	26.3885	22.425	963	Distal Intergenic	13	99124200	99126660	2461	1	15229	uc009van.1	36269	ENSMUSG00000078302	Foxd1	forkhead box D1
chr13	99199818	99200475	658	*	SRR8208099_peak_1558	56	.	3.58718	8.76069	5.64044	411	Distal Intergenic	13	99124200	99126660	2461	1	15229	uc009van.1	75618	ENSMUSG00000078302	Foxd1	forkhead box D1
chr13	99272427	99273396	970	*	SRR8208099_peak_1559	190	.	4.01121	22.8137	19.0177	507	Distal Intergenic	13	99404933	99407365	2433	2	68344	uc011zdk.1	133969	ENSMUSG00000046082	Tmem174	transmembrane protein 174
chr13	99274050	99274450	401	*	SRR8208099_peak_1560	98	.	3.10721	13.1545	9.80645	225	Distal Intergenic	13	99404933	99407365	2433	2	68344	uc011zdk.1	132915	ENSMUSG00000046082	Tmem174	transmembrane protein 174
chr13	99274723	99275138	416	*	SRR8208099_peak_1561	139	.	3.54531	17.5441	13.9881	191	Distal Intergenic	13	99404933	99407365	2433	2	68344	uc011zdk.1	132227	ENSMUSG00000046082	Tmem174	transmembrane protein 174
chr13	99342672	99343938	1267	*	SRR8208099_peak_1562	464	.	7.74541	51.4026	46.4009	413	Distal Intergenic	13	99404933	99407365	2433	2	68344	uc011zdk.1	63427	ENSMUSG00000046082	Tmem174	transmembrane protein 174
chr13	99464247	99464987	741	*	SRR8208099_peak_1563	41	.	3.20867	7.21155	4.18581	585	Promoter (<=1kb)	13	99456193	99464786	8594	2	380863	uc007roy.1	0	ENSMUSG00000052485	Tmem171	transmembrane protein 171
chr13	99754261	99754609	349	*	SRR8208099_peak_1564	34	.	3.72717	6.37744	3.4094	60	Promoter (<=1kb)	13	99754045	99754520	476	2	69382	uc011zdm.1	0	ENSMUSG00000045022	H2bl1	H2B.L histone variant 1
chr13	99805604	99805897	294	*	SRR8208099_peak_1565	104	.	5.10169	13.8156	10.4349	144	Distal Intergenic	13	99754045	99754520	476	2	69382	uc011zdm.1	-51084	ENSMUSG00000045022	H2bl1	H2B.L histone variant 1
chr13	100284703	100285111	409	*	SRR8208099_peak_1566	80	.	4.38858	11.27	8.01505	201	Promoter (1-2kb)	13	100191419	100286557	95139	2	17755	uc007rpr.2	1446	ENSMUSG00000052727	Map1b	microtubule-associated protein 1B
chr13	100560809	100561225	417	*	SRR8208099_peak_1567	71	.	4.82731	10.3984	7.18813	139	Distal Intergenic	13	100668439	100670638	2200	2	27220	uc007rpw.1	109413	ENSMUSG00000021647	Cartpt	CART prepropeptide
chr13	100877853	100878341	489	*	SRR8208099_peak_1568	78	.	4.11432	11.0956	7.84935	235	Promoter (<=1kb)	13	100877974	100880964	2991	1	20365	uc007rqe.2	0	ENSMUSG00000021643	Serf1	small EDRK-rich factor 1
chr13	100894492	100895103	612	*	SRR8208099_peak_1569	199	.	7.49395	23.7637	19.9225	231	Promoter (<=1kb)	13	100894810	100897097	2288	1	20595	uc007rqg.1	0	ENSMUSG00000021645	Smn1	survival motor neuron 1
chr13	101321063	101322610	1548	*	SRR8208099_peak_1570	184	.	4.73075	22.1802	18.414	333	Promoter (<=1kb)	13	101267322	101322436	55115	2	18260	uc011zdx.1	0	ENSMUSG00000021638	Ocln	occludin
chr13	101500768	101501229	462	*	SRR8208099_peak_1571	214	.	7.34917	25.3466	21.4321	214	Promoter (<=1kb)	13	101466980	101500897	33918	2	12572	uc007rrk.2	0	ENSMUSG00000069089	Cdk7	cyclin-dependent kinase 7
chr13	104123755	104125200	1446	*	SRR8208099_peak_1572	195	.	4.8359	23.354	19.5321	617	Promoter (<=1kb)	13	103522569	104124572	602004	2	328329	uc007rsb.2	0	ENSMUSG00000034751	Mast4	microtubule associated serine/threonine kinase family member 4
chr13	105653642	105654206	565	*	SRR8208099_peak_1573	93	.	4.44235	12.6603	9.33578	175	Promoter (<=1kb)	13	105635363	105653973	18611	2	77803	uc007rto.1	0	ENSMUSG00000042655	Shisal2b	shisa like 2B
chr13	105843764	105845180	1417	*	SRR8208099_peak_1574	293	.	5.62011	33.6058	29.3096	794	Promoter (<=1kb)	13	105737233	105845010	107778	2	52882	uc007rtp.1	0	ENSMUSG00000021719	Rgs7bp	regulator of G-protein signalling 7 binding protein
chr13	107529476	107529994	519	*	SRR8208099_peak_1575	42	.	4.07166	7.31665	4.28413	293	Distal Intergenic	13	107584519	107626506	41988	2	76582	uc007rtv.1	96512	ENSMUSG00000042590	Ipo11	importin 11
chr13	108435265	108435687	423	*	SRR8208099_peak_1576	106	.	4.30819	14.0757	10.6828	231	Distal Intergenic	13	108514697	108524107	9411	2	67263	uc007ruo.2	88420	ENSMUSG00000032846	Zswim6	zinc finger SWIM-type containing 6
chr13	108435993	108436407	415	*	SRR8208099_peak_1577	37	.	2.98754	6.75449	3.75828	149	Distal Intergenic	13	108514697	108524107	9411	2	67263	uc007ruo.2	87700	ENSMUSG00000032846	Zswim6	zinc finger SWIM-type containing 6
chr13	108681717	108682100	384	*	SRR8208099_peak_1578	63	.	3.52633	9.53935	6.37546	128	Promoter (1-2kb)	13	108514697	108680258	165562	2	67263	uc007ruq.2	-1459	ENSMUSG00000032846	Zswim6	zinc finger SWIM-type containing 6
chr13	109004763	109005248	486	*	SRR8208099_peak_1579	48	.	3.47058	7.95212	4.87944	153	Promoter (<=1kb)	13	109004598	109077301	72704	1	74559	uc007rvb.2	165	ENSMUSG00000021696	Elovl7	ELOVL family member 7, elongation of long chain fatty acids (yeast)
chr13	110612441	110612791	351	*	SRR8208099_peak_1580	50	.	3.70741	8.09223	5.01171	124	Intron (uc007rvg.2/238871, intron 7 of 16)	13	110535469	110538057	2589	1	238871	uc007rvk.1	76972	ENSMUSG00000021699	Pde4d	phosphodiesterase 4D, cAMP specific
chr13	110811003	110811497	495	*	SRR8208099_peak_1581	167	.	5.44675	20.4103	16.7244	214	Distal Intergenic	13	110717052	110746177	29126	1	238871	uc007rvn.2	93951	ENSMUSG00000021699	Pde4d	phosphodiesterase 4D, cAMP specific
chr13	111070251	111070544	294	*	SRR8208099_peak_1582	50	.	3.94603	8.14241	5.05859	209	Promoter (<=1kb)	13	110844396	111070414	226019	2	67295	uc007rvo.2	0	ENSMUSG00000021700	Rab3c	RAB3C, member RAS oncogene family
chr13	111185208	111185997	790	*	SRR8208099_peak_1583	79	.	3.79151	11.1744	7.92447	342	Promoter (<=1kb)	13	111185252	111191051	5800	1	20620	uc007rvs.2	0	ENSMUSG00000021701	Plk2	polo like kinase 2
chr13	111393266	111393560	295	*	SRR8208099_peak_1584	80	.	4.77683	11.2849	8.02935	28	Distal Intergenic	13	111185256	111188094	2839	1	20620	uc007rvr.1	208010	ENSMUSG00000021701	Plk2	polo like kinase 2
chr13	111757534	111757879	346	*	SRR8208099_peak_1585	51	.	3.99012	8.24322	5.15379	107	Distal Intergenic	13	112045221	112047957	2737	1	238880	uc007rvu.1	-287342	ENSMUSG00000055194	Actbl2	actin, beta-like 2
chr13	113201157	113201541	385	*	SRR8208099_peak_1586	115	.	5.28332	15.0205	11.5821	136	Distal Intergenic	13	113254278	113273821	19544	1	16195	uc007rwf.2	-52737	ENSMUSG00000021756	Il6st	interleukin 6 signal transducer
chr13	113368162	113368690	529	*	SRR8208099_peak_1587	97	.	5.11995	13.1474	9.79969	255	Promoter (2-3kb)	13	113313016	113370870	57855	2	218624	uc007rwi.1	2180	ENSMUSG00000050377	Il31ra	interleukin 31 receptor A
chr13	113442343	113442740	398	*	SRR8208099_peak_1588	66	.	4.29615	9.82202	6.64251	206	Promoter (<=1kb)	13	113388541	113442518	53978	2	13206	uc007rwm.2	0	ENSMUSG00000021758	Ddx4	DEAD box helicase 4
chr13	113450687	113451087	401	*	SRR8208099_peak_1589	71	.	4.38289	10.336	7.12897	248	Promoter (<=1kb)	13	113450974	113528960	77987	1	268706	uc007rwo.2	0	ENSMUSG00000047789	Slc38a9	solute carrier family 38, member 9
chr13	113717443	113717867	425	*	SRR8208099_peak_1590	179	.	6.54065	21.7198	17.975	240	Promoter (<=1kb)	13	113657988	113717588	59601	2	72198	uc007rws.1	0	ENSMUSG00000016018	Mtrex	Mtr4 exosome RNA helicase
chr13	113777111	113777562	452	*	SRR8208099_peak_1591	77	.	2.60026	10.9817	7.74142	200	Promoter (<=1kb)	13	113778010	113780986	2977	1	218630	uc007rwz.1	-448	ENSMUSG00000042417	Ccno	cyclin O
chr13	113777776	113778706	931	*	SRR8208099_peak_1592	277	.	4.19914	31.9464	27.7229	598	Promoter (<=1kb)	13	113778010	113780986	2977	1	218630	uc007rwz.1	0	ENSMUSG00000042417	Ccno	cyclin O
chr13	113779024	113779376	353	*	SRR8208099_peak_1593	86	.	2.53777	11.9868	8.69598	226	Promoter (1-2kb)	13	113778010	113780986	2977	1	218630	uc007rwz.1	1014	ENSMUSG00000042417	Ccno	cyclin O
chr13	113783678	113784631	954	*	SRR8208099_peak_1594	309	.	4.56823	35.2699	30.901	591	Promoter (<=1kb)	13	113784076	113790602	6527	1	622408	uc007rxa.1	0	ENSMUSG00000074651	Mcidas	multiciliate differentiation and DNA synthesis associated cell cycle protein
chr13	113788651	113789418	768	*	SRR8208099_peak_1595	71	.	2.94095	10.3223	7.11583	201	Promoter (4-5kb)	13	113784076	113790602	6527	1	622408	uc007rxa.1	4575	ENSMUSG00000074651	Mcidas	multiciliate differentiation and DNA synthesis associated cell cycle protein
chr13	113822276	113822833	558	*	SRR8208099_peak_1596	71	.	2.86927	10.317	7.11095	176	Promoter (3-4kb)	13	113826191	113826299	109	1	735309	uc011zer.1	-3358	ENSMUSG00000076146	Mir449c	microRNA 449c
chr13	113824666	113825729	1064	*	SRR8208099_peak_1597	321	.	5.33887	36.5787	32.1543	640	Promoter (<=1kb)	13	113826191	113826299	109	1	735309	uc011zer.1	-462	ENSMUSG00000076146	Mir449c	microRNA 449c
chr13	114671064	114671451	388	*	SRR8208099_peak_1598	80	.	4.30714	11.3519	8.09244	218	Intron (uc007rxj.1/218639, intron 1 of 4)	13	114584716	114947669	362954	1	218639	uc011zev.1	86348	ENSMUSG00000042348	Arl15	ADP-ribosylation factor-like 15
chr13	115178085	115178578	494	*	SRR8208099_peak_1599	361	.	9.74112	40.7713	36.1801	214	Promoter (<=1kb)	13	115078003	115178302	100300	2	17993	uc007rxm.2	0	ENSMUSG00000021764	Ndufs4	NADH:ubiquinone oxidoreductase core subunit S4
chr13	115237337	115237686	350	*	SRR8208099_peak_1600	61	.	4.18319	9.2569	6.10837	178	Distal Intergenic	13	115242470	115248938	6469	2	14313	uc007rxn.1	11252	ENSMUSG00000021765	Fst	follistatin
chr13	115247261	115247999	739	*	SRR8208099_peak_1601	107	.	3.88713	14.1931	10.7945	447	Promoter (<=1kb)	13	115242470	115248938	6469	2	14313	uc007rxn.1	939	ENSMUSG00000021765	Fst	follistatin
chr13	115249809	115250104	296	*	SRR8208099_peak_1602	82	.	3.54674	11.5338	8.26574	146	Promoter (<=1kb)	13	115242498	115248938	6441	2	14313	uc007rxp.1	-871	ENSMUSG00000021765	Fst	follistatin
chr13	115891518	115892368	851	*	SRR8208099_peak_1603	76	.	4.14428	10.8939	7.6581	331	Promoter (<=1kb)	13	115878563	115892172	13610	2	105083	uc007ryd.2	0	ENSMUSG00000042275	Pelo	pelota mRNA surveillance and ribosome rescue factor
chr13	117084017	117084358	342	*	SRR8208099_peak_1604	73	.	3.84806	10.5669	7.34782	81	Distal Intergenic	13	117088478	117099896	11419	2	16392	uc007rye.2	15538	ENSMUSG00000042258	Isl1	ISL1 transcription factor, LIM/homeodomain
chr13	117087357	117087740	384	*	SRR8208099_peak_1605	44	.	3.17759	7.53748	4.49024	165	Distal Intergenic	13	117088478	117099896	11419	2	16392	uc007rye.2	12156	ENSMUSG00000042258	Isl1	ISL1 transcription factor, LIM/homeodomain
chr13	117099593	117100866	1274	*	SRR8208099_peak_1606	305	.	5.56571	34.8752	30.5234	843	Promoter (<=1kb)	13	117088478	117099896	11419	2	16392	uc007rye.2	0	ENSMUSG00000042258	Isl1	ISL1 transcription factor, LIM/homeodomain
chr13	117812958	117814312	1355	*	SRR8208099_peak_1607	287	.	6.07365	33.0238	28.7519	893	Promoter (<=1kb)	13	117643631	117814084	170454	2	52552	uc007ryi.1	0	ENSMUSG00000021725	Parp8	poly (ADP-ribose) polymerase family, member 8
chr13	118009231	118010211	981	*	SRR8208099_peak_1608	132	.	5.00552	16.7323	13.2139	718	Promoter (<=1kb)	13	118009380	118063222	53843	1	13723	uc007rym.2	0	ENSMUSG00000021728	Emb	embigin
chr13	118391471	118391886	416	*	SRR8208099_peak_1609	73	.	4.89041	10.5334	7.31597	194	Promoter (<=1kb)	13	118391127	118769835	378709	1	15165	uc007ryo.2	344	ENSMUSG00000021730	Hcn1	hyperpolarization activated cyclic nucleotide gated potassium channel 1
chr13	119175813	119176277	465	*	SRR8208099_peak_1610	211	.	6.89423	25.0101	21.1114	238	Promoter (<=1kb)	13	119168917	119176059	7143	2	59054	uc007ryr.1	0	ENSMUSG00000021731	Mrps30	mitochondrial ribosomal protein S30
chr13	119502177	119502797	621	*	SRR8208099_peak_1611	74	.	3.57486	10.6709	7.44625	389	Promoter (<=1kb)	13	119503506	119581380	77875	1	14165	uc007ryv.2	-709	ENSMUSG00000021732	Fgf10	fibroblast growth factor 10
chr13	119503575	119504424	850	*	SRR8208099_peak_1612	127	.	4.40158	16.2564	12.76	601	Promoter (<=1kb)	13	119503506	119581380	77875	1	14165	uc007ryv.2	69	ENSMUSG00000021732	Fgf10	fibroblast growth factor 10
chr14	3034543	3034836	294	*	SRR8208099_peak_1613	37	.	3.66584	6.74625	3.75054	273	Distal Intergenic	14	3049286	3077025	27740	1	100040671	uc007sam.2	-14450	ENSMUSG00000079410	Gm2897	predicted gene 2897
chr14	3651309	3651828	520	*	SRR8208099_peak_1614	163	.	7.58614	20.0385	16.369	268	Intron (uc007sbb.1/100040880, intron 1 of 2)	14	3740223	3748663	8441	1	100038846	uc011zfe.1	-88395	NA	NA	NA
chr14	4138272	4138649	378	*	SRR8208099_peak_1615	135	.	6.85199	17.0712	13.5373	269	Intron (uc007sbj.1/545007, intron 5 of 5)	14	4126977	4144402	17426	1	545007	uc007sbl.1	11295	ENSMUSG00000096775	Gm5796	predicted gene 5796
chr14	4213150	4214340	1191	*	SRR8208099_peak_1616	173	.	7.83085	21.0556	17.3406	935	Exon (uc007sbm.1/uc007sbm.1, exon 1 of 5)	14	4126977	4144402	17426	1	545007	uc007sbl.1	86173	ENSMUSG00000096775	Gm5796	predicted gene 5796
chr14	4256274	4256939	666	*	SRR8208099_peak_1617	173	.	7.83085	21.0556	17.3406	269	Intron (uc007sbj.1/545007, intron 5 of 5)	14	4126977	4144402	17426	1	545007	uc007sbl.1	129297	ENSMUSG00000096775	Gm5796	predicted gene 5796
chr14	6036341	6036646	306	*	SRR8208099_peak_1618	65	.	3.84003	9.74609	6.57092	39	Intron (uc007scg.1/uc007scg.1, intron 2 of 6)	14	5153654	5162268	8615	1	108978	uc007sca.2	882687	ENSMUSG00000095686	4930555G01Rik	RIKEN cDNA 4930555G01 gene
chr14	6041491	6042003	513	*	SRR8208099_peak_1619	134	.	6.41711	17.0074	13.4768	270	Intron (uc007scg.1/uc007scg.1, intron 2 of 6)	14	5153654	5162268	8615	1	108978	uc007sca.2	887837	ENSMUSG00000095686	4930555G01Rik	RIKEN cDNA 4930555G01 gene
chr14	7469576	7470118	543	*	SRR8208099_peak_1620	265	.	10.0333	30.7642	26.5939	268	Intron (uc007sdn.1/uc007sdn.1, intron 2 of 2)	14	7838629	7859963	21335	2	100038847	uc011zfq.1	389845	ENSMUSG00000093985	Gm10406	predicted gene 10406
chr14	7764842	7765278	437	*	SRR8208099_peak_1621	36	.	3.38421	6.58322	3.60037	287	Distal Intergenic	14	7838629	7859963	21335	2	100038847	uc011zfq.1	94685	ENSMUSG00000093985	Gm10406	predicted gene 10406
chr14	7859624	7859935	312	*	SRR8208099_peak_1622	66	.	4.89428	9.86901	6.68655	134	Promoter (<=1kb)	14	7838629	7859963	21335	2	100038847	uc011zfq.1	28	ENSMUSG00000093985	Gm10406	predicted gene 10406
chr14	7860096	7860389	294	*	SRR8208099_peak_1623	82	.	5.38371	11.5611	8.29139	243	Promoter (<=1kb)	14	7838629	7859963	21335	2	100038847	uc011zfq.1	-133	ENSMUSG00000093985	Gm10406	predicted gene 10406
chr14	8076989	8077488	500	*	SRR8208099_peak_1624	135	.	6.85199	17.0712	13.5373	246	5' UTR	14	7838629	8147551	308923	2	100038847	uc011zfr.1	70063	ENSMUSG00000093985	Gm10406	predicted gene 10406
chr14	8250788	8251095	308	*	SRR8208099_peak_1625	74	.	5.139	10.7051	7.47837	40	Intron (uc007see.1/68308, intron 1 of 1)	14	8244987	8255199	10213	1	68308	uc007see.1	5801	ENSMUSG00000090585	4933406F09Rik	RIKEN cDNA 4933406F09 gene
chr14	8254981	8255346	366	*	SRR8208099_peak_1626	59	.	4.64957	9.05378	5.9168	217	Exon (uc007see.1/68308, exon 2 of 2)	14	8244987	8255199	10213	1	68308	uc007see.1	9994	ENSMUSG00000090585	4933406F09Rik	RIKEN cDNA 4933406F09 gene
chr14	8873459	8873844	386	*	SRR8208099_peak_1627	63	.	4.04898	9.49594	6.3345	233	Exon (uc007sen.1/66082, exon 4 of 9)	14	8835480	8889069	53590	1	66082	uc011zfu.1	37979	ENSMUSG00000025277	Abhd6	abhydrolase domain containing 6
chr14	9118949	9119486	538	*	SRR8208099_peak_1628	157	.	7.06714	19.3825	15.743	253	Distal Intergenic	14	9128792	9142290	13499	2	268709	uc007sfa.1	22804	ENSMUSG00000021750	Fam107a	family with sequence similarity 107, member A
chr14	9149674	9150528	855	*	SRR8208099_peak_1629	115	.	4.67821	14.9943	11.5571	311	Promoter (<=1kb)	14	9128792	9150079	21288	2	268709	uc007sfc.1	0	ENSMUSG00000021750	Fam107a	family with sequence similarity 107, member A
chr14	13176696	13179273	2578	*	SRR8208099_peak_1630	191	.	2.98549	22.9885	19.184	573	Promoter (<=1kb)	14	13174406	13178358	3953	2	54713	uc007sft.2	0	ENSMUSG00000021743	Fezf2	Fez family zinc finger 2
chr14	13655205	13655619	415	*	SRR8208099_peak_1631	85	.	4.70925	11.7832	8.50255	162	Promoter (<=1kb)	14	13205077	13655593	450517	2	27062	uc007sfu.1	0	ENSMUSG00000054423	Cadps	Ca2+-dependent secretion activator
chr14	16270732	16271360	629	*	SRR8208099_peak_1632	78	.	4.30915	11.056	7.81185	289	Promoter (<=1kb)	14	16190031	16271501	81471	2	218763	uc007sgu.2	141	ENSMUSG00000045201	Lrrc3b	leucine rich repeat containing 3B
chr14	18492529	18493125	597	*	SRR8208099_peak_1633	82	.	4.16745	11.542	8.27359	318	Promoter (<=1kb)	14	18493474	18870602	377129	1	21834	uc007shk.2	-349	ENSMUSG00000021779	Thrb	thyroid hormone receptor beta
chr14	18832537	18832878	342	*	SRR8208099_peak_1634	44	.	4.16014	7.49003	4.44613	255	Intron (uc007shk.2/21834, intron 4 of 9)	14	18814158	18870602	56445	1	21834	uc007sho.2	18379	ENSMUSG00000021779	Thrb	thyroid hormone receptor beta
chr14	20429374	20430238	865	*	SRR8208099_peak_1635	129	.	5.69732	16.4966	12.9888	245	Distal Intergenic	14	20413360	20421809	8450	2	432825	uc011zgi.1	-7565	ENSMUSG00000095024	Gm5458	predicted gene 5458
chr14	20902222	20902515	294	*	SRR8208099_peak_1636	40	.	3.50117	7.09385	4.07549	111	Promoter (<=1kb)	14	20894858	20902394	7537	2	67509	uc007siy.2	0	ENSMUSG00000045107	Saysd1	SAYSVFN motif domain containing 1
chr14	21113584	21114120	537	*	SRR8208099_peak_1637	621	.	11.3781	67.5607	62.1891	329	Promoter (<=1kb)	14	21113912	21127021	13110	1	67725	uc011zgm.1	0	ENSMUSG00000021809	Nudt13	nudix (nucleoside diphosphate linked moiety X)-type motif 13
chr14	21526458	21526751	294	*	SRR8208099_peak_1638	43	.	3.43099	7.38186	4.3453	200	Promoter (<=1kb)	14	21526774	21542840	16067	1	268721	uc007sko.1	-23	ENSMUSG00000021819	Zswim8	zinc finger SWIM-type containing 8
chr14	22801953	22802312	360	*	SRR8208099_peak_1639	40	.	1.98873	7.09908	4.08041	208	Distal Intergenic	14	22803184	22808823	5640	2	218820	uc007slv.1	6511	ENSMUSG00000039081	Zfp503	zinc finger protein 503
chr14	22804022	22805003	982	*	SRR8208099_peak_1640	118	.	2.40682	15.3381	11.8849	149	Promoter (3-4kb)	14	22803184	22808823	5640	2	218820	uc007slv.1	3820	ENSMUSG00000039081	Zfp503	zinc finger protein 503
chr14	22806328	22806812	485	*	SRR8208099_peak_1641	46	.	1.84068	7.70196	4.64449	259	Promoter (2-3kb)	14	22803184	22808823	5640	2	218820	uc007slv.1	2011	ENSMUSG00000039081	Zfp503	zinc finger protein 503
chr14	22813240	22813773	534	*	SRR8208099_peak_1642	62	.	2.51103	9.36962	6.21487	427	Promoter (4-5kb)	14	22803184	22808823	5640	2	218820	uc007slv.1	-4417	ENSMUSG00000039081	Zfp503	zinc finger protein 503
chr14	22814310	22814718	409	*	SRR8208099_peak_1643	69	.	2.79636	10.1015	6.90662	139	Distal Intergenic	14	22803184	22808823	5640	2	218820	uc007slv.1	-5487	ENSMUSG00000039081	Zfp503	zinc finger protein 503
chr14	24822548	24823453	906	*	SRR8208099_peak_1644	136	.	4.26243	17.2109	13.6701	493	Promoter (<=1kb)	14	24117983	24823427	705445	2	16531	uc007smg.1	0	ENSMUSG00000063142	Kcnma1	potassium large conductance calcium-activated channel, subfamily M, alpha member 1
chr14	24823931	24824343	413	*	SRR8208099_peak_1645	93	.	3.63492	12.6256	9.30303	137	Promoter (<=1kb)	14	24255172	24823427	568256	2	16531	uc011zhk.1	-504	ENSMUSG00000063142	Kcnma1	potassium large conductance calcium-activated channel, subfamily M, alpha member 1
chr14	25130474	25130849	376	*	SRR8208099_peak_1646	99	.	5.87314	13.3294	9.97238	232	Distal Intergenic	14	25112586	25129181	16596	1	105418	uc007sqk.1	17888	ENSMUSG00000038925	E330034G19Rik	RIKEN cDNA E330034G19 gene
chr14	25306093	25306438	346	*	SRR8208099_peak_1647	100	.	4.83649	13.4564	10.093	155	Promoter (<=1kb)	14	25267916	25306268	38353	2	218832	uc007sqy.1	0	ENSMUSG00000025280	Polr3a	polymerase (RNA) III (DNA directed) polypeptide A
chr14	26278939	26280642	1704	*	SRR8208099_peak_1648	378	.	4.92066	42.528	37.8644	794	Promoter (<=1kb)	14	26278778	26484195	205418	1	328365	uc007sro.1	161	ENSMUSG00000007817	Zmiz1	zinc finger, MIZ-type containing 1
chr14	27159786	27160250	465	*	SRR8208099_peak_1649	142	.	5.61798	17.8533	14.2833	265	Distal Intergenic	14	27081744	27088920	7177	1	100039227	uc011zhr.1	78042	NA	NA	NA
chr14	29317977	29319904	1928	*	SRR8208099_peak_1650	229	.	3.26077	26.899	22.912	1105	Promoter (<=1kb)	14	29318659	29338620	19962	1	22418	uc007sug.1	0	ENSMUSG00000021994	Wnt5a	wingless-type MMTV integration site family, member 5A
chr14	29323623	29324152	530	*	SRR8208099_peak_1651	52	.	2.16477	8.29745	5.20384	254	Promoter (<=1kb)	14	29324591	29338620	14030	1	22418	uc007suh.1	-439	ENSMUSG00000021994	Wnt5a	wingless-type MMTV integration site family, member 5A
chr14	30535271	30536480	1210	*	SRR8208099_peak_1652	385	.	6.2334	43.2503	38.5561	509	Promoter (<=1kb)	14	29718129	30535050	816922	2	12294	uc007sui.1	-221	ENSMUSG00000021991	Cacna2d3	calcium channel, voltage-dependent, alpha2/delta subunit 3
chr14	31165421	31166202	782	*	SRR8208099_peak_1653	45	.	3.18862	7.57139	4.52179	647	Promoter (<=1kb)	14	30853125	31166672	313548	2	12289	uc007suu.1	470	ENSMUSG00000015968	Cacna1d	calcium channel, voltage-dependent, L type, alpha 1D subunit
chr14	31528010	31528815	806	*	SRR8208099_peak_1654	139	.	5.13387	17.5045	13.9505	347	Promoter (<=1kb)	14	31528035	31635907	107873	1	54650	uc007svr.2	0	ENSMUSG00000006527	Sfmbt1	Scm-like with four mbt domains 1
chr14	31944493	31944882	390	*	SRR8208099_peak_1655	67	.	3.90298	9.92666	6.74104	165	Promoter (2-3kb)	14	31937847	31942116	4270	2	66487	uc007sws.1	-2377	ENSMUSG00000058351	Smim4	small integral membrane protein 4
chr14	32064200	32064494	295	*	SRR8208099_peak_1656	46	.	3.53966	7.66428	4.60891	77	Promoter (<=1kb)	14	32050882	32064404	13523	2	71838	uc007sxf.1	0	ENSMUSG00000021902	Phf7	PHD finger protein 7
chr14	32248539	32249329	791	*	SRR8208099_peak_1657	80	.	3.89721	11.2601	8.0057	216	Promoter (<=1kb)	14	32173066	32249219	76154	2	24056	uc007sxo.1	0	ENSMUSG00000021892	Sh3bp5	SH3-domain binding protein 5 (BTK-associated)
chr14	32730821	32731285	465	*	SRR8208099_peak_1658	253	.	7.59186	29.5037	25.3923	166	Distal Intergenic	14	32513201	32643601	130401	2	105522	uc007sya.1	-87220	ENSMUSG00000014496	Ankrd28	ankyrin repeat domain 28
chr14	33275986	33277976	1991	*	SRR8208099_peak_1659	449	.	5.18912	49.8864	44.9345	1005	Promoter (<=1kb)	14	33275623	33278036	2414	2	20508	uc007szb.1	60	ENSMUSG00000100241	Slc18a3	solute carrier family 18 (vesicular monoamine), member 3
chr14	33410960	33411539	580	*	SRR8208099_peak_1660	66	.	3.08504	9.84246	6.66185	364	Promoter (1-2kb)	14	33412594	33443539	30946	1	107751	uc011zin.1	-1055	ENSMUSG00000041730	Prrxl1	paired related homeobox protein-like 1
chr14	33412570	33413585	1016	*	SRR8208099_peak_1661	166	.	4.47113	20.3079	16.6267	309	Promoter (<=1kb)	14	33412594	33443539	30946	1	107751	uc011zin.1	0	ENSMUSG00000041730	Prrxl1	paired related homeobox protein-like 1
chr14	33670259	33670807	549	*	SRR8208099_peak_1662	72	.	4.31363	10.4654	7.25162	117	Promoter (<=1kb)	14	33669942	33752675	82734	1	320736	uc007szj.1	317	ENSMUSG00000050666	Vstm4	V-set and transmembrane domain containing 4
chr14	34133738	34134042	305	*	SRR8208099_peak_1663	27	.	3.17203	5.6606	2.75067	282	Promoter (<=1kb)	14	34132954	34183122	50169	1	239027	uc007szo.2	784	ENSMUSG00000063506	Arhgap22	Rho GTPase activating protein 22
chr14	34736290	34737358	1069	*	SRR8208099_peak_1664	148	.	5.09587	18.4584	14.8608	142	Promoter (<=1kb)	14	34736773	34748468	11696	1	14560	uc007tab.1	0	ENSMUSG00000021943	Gdf10	growth differentiation factor 10
chr14	35192183	35192646	464	*	SRR8208099_peak_1665	62	.	3.81044	9.39811	6.24184	269	Promoter (3-4kb)	14	35188690	35217472	28783	1	105450	uc007tav.1	3493	ENSMUSG00000041445	Mmrn2	multimerin 2
chr14	35632442	35632764	323	*	SRR8208099_peak_1666	49	.	2.72381	8.06688	4.98761	223	Promoter (<=1kb)	14	35633322	36394301	760980	1	14803	uc007tbj.1	-558	ENSMUSG00000041078	Grid1	glutamate receptor, ionotropic, delta 1
chr14	35633443	35634181	739	*	SRR8208099_peak_1667	165	.	4.21644	20.2666	16.5871	424	Promoter (<=1kb)	14	35633322	36394301	760980	1	14803	uc007tbj.1	121	ENSMUSG00000041078	Grid1	glutamate receptor, ionotropic, delta 1
chr14	39667634	39667990	357	*	SRR8208099_peak_1668	75	.	4.71828	10.8179	7.58569	176	Intron (uc007tbz.2/18183, intron 2 of 9)	14	39182137	40286376	1104240	2	18183	uc007tbz.2	618386	ENSMUSG00000041014	Nrg3	neuregulin 3
chr14	40285167	40285906	740	*	SRR8208099_peak_1669	95	.	3.51854	12.8532	9.51944	217	Promoter (<=1kb)	14	39182137	40286376	1104240	2	18183	uc007tbz.2	470	ENSMUSG00000041014	Nrg3	neuregulin 3
chr14	40286521	40287410	890	*	SRR8208099_peak_1670	166	.	4.41621	20.3588	16.6752	443	Promoter (<=1kb)	14	39822475	40286376	463902	2	18183	uc007tca.1	-145	ENSMUSG00000041014	Nrg3	neuregulin 3
chr14	43800681	43801153	473	*	SRR8208099_peak_1671	98	.	5.27756	13.1651	9.81627	187	Distal Intergenic	14	44020917	44026344	5428	2	71826	uc007tcz.1	225191	ENSMUSG00000095384	1700001F09Rik	RIKEN cDNA 1700001F09 gene
chr14	43998002	43998582	581	*	SRR8208099_peak_1672	87	.	4.56635	12.0615	8.76683	287	Distal Intergenic	14	44020917	44026344	5428	2	71826	uc007tcz.1	27762	ENSMUSG00000095384	1700001F09Rik	RIKEN cDNA 1700001F09 gene
chr14	44010021	44010316	296	*	SRR8208099_peak_1673	55	.	4.06654	8.69689	5.58049	146	Distal Intergenic	14	44020917	44026344	5428	2	71826	uc007tcz.1	16028	ENSMUSG00000095384	1700001F09Rik	RIKEN cDNA 1700001F09 gene
chr14	44085516	44085809	294	*	SRR8208099_peak_1674	28	.	3.34211	5.82271	2.89906	255	Distal Intergenic	14	44020917	44026344	5428	2	71826	uc007tcz.1	-59172	ENSMUSG00000095384	1700001F09Rik	RIKEN cDNA 1700001F09 gene
chr14	44110103	44110506	404	*	SRR8208099_peak_1675	99	.	5.87314	13.3294	9.97238	230	Distal Intergenic	14	44180292	44185678	5387	2	100042342	uc007tda.2	75172	ENSMUSG00000095528	Gm10375	predicted gene 10375
chr14	45452876	45453243	368	*	SRR8208099_peak_1676	192	.	6.86928	23.0822	19.2733	179	Distal Intergenic	14	45470910	45479050	8141	2	19214	uc007ter.1	25807	ENSMUSG00000071489	Ptgdr	prostaglandin D receptor
chr14	45478607	45478990	384	*	SRR8208099_peak_1677	32	.	3.23918	6.23526	3.27749	101	Promoter (<=1kb)	14	45470910	45479050	8141	2	19214	uc007ter.1	60	ENSMUSG00000071489	Ptgdr	prostaglandin D receptor
chr14	45608481	45609206	726	*	SRR8208099_peak_1678	80	.	3.92446	11.3488	8.08965	174	Promoter (<=1kb)	14	45607786	45623495	15710	1	19217	uc007tgd.2	695	ENSMUSG00000037759	Ptger2	prostaglandin E receptor 2 (subtype EP2)
chr14	46291614	46291950	337	*	SRR8208099_peak_1679	111	.	5.3986	14.5737	11.1563	215	Distal Intergenic	14	46212849	46277818	64970	2	114874	uc007tha.1	-13796	ENSMUSG00000037697	Ddhd1	DDHD domain containing 1
chr14	47441672	47442139	468	*	SRR8208099_peak_1680	323	.	8.7722	36.7615	32.331	256	Promoter (<=1kb)	14	47427824	47441917	14094	2	63985	uc007thh.2	0	ENSMUSG00000062014	Gmfb	glia maturation factor, beta
chr14	47451686	47452000	315	*	SRR8208099_peak_1681	70	.	3.91405	10.2293	7.02788	160	Promoter (<=1kb)	14	47451919	47460087	8169	1	68755	uc007thi.1	0	ENSMUSG00000055128	Cgrrf1	cell growth regulator with ring finger domain 1
chr14	47501885	47502265	381	*	SRR8208099_peak_1682	46	.	2.38687	7.68142	4.62528	189	Promoter (<=1kb)	14	47502640	47725492	222853	1	74480	uc007thn.2	-375	ENSMUSG00000021838	Samd4	sterile alpha motif domain containing 4
chr14	47502623	47503440	818	*	SRR8208099_peak_1683	312	.	4.83024	35.6152	31.2311	640	Promoter (<=1kb)	14	47502640	47725492	222853	1	74480	uc007thn.2	0	ENSMUSG00000021838	Samd4	sterile alpha motif domain containing 4
chr14	47503862	47504679	818	*	SRR8208099_peak_1684	246	.	4.3207	28.7043	24.6313	542	Promoter (<=1kb)	14	47503850	47703290	199441	1	74480	uc007thp.1	12	ENSMUSG00000021838	Samd4	sterile alpha motif domain containing 4
chr14	47808570	47808869	300	*	SRR8208099_peak_1685	62	.	4.25139	9.41832	6.26108	210	Promoter (<=1kb)	14	47773570	47809077	35508	2	14528	uc007tht.1	208	ENSMUSG00000037580	Gch1	GTP cyclohydrolase 1
chr14	47896685	47896991	307	*	SRR8208099_peak_1686	72	.	4.71234	10.4767	7.2627	201	Promoter (<=1kb)	14	47896818	47911266	14449	1	67296	uc007thx.1	0	ENSMUSG00000048379	Socs4	suppressor of cytokine signaling 4
chr14	48740799	48741528	730	*	SRR8208099_peak_1687	65	.	4.66812	9.73142	6.55697	222	Promoter (<=1kb)	14	48740544	48880558	140015	1	93834	uc007tji.1	255	ENSMUSG00000021846	Peli2	pellino 2
chr14	49285653	49286693	1041	*	SRR8208099_peak_1688	126	.	3.68248	16.1055	12.6163	393	Promoter (<=1kb)	14	49277859	49287181	9323	2	18424	uc007tjs.2	488	ENSMUSG00000021848	Otx2	orthodenticle homeobox 2
chr14	49685959	49686294	336	*	SRR8208099_peak_1689	82	.	5.38371	11.5611	8.29139	221	Promoter (<=1kb)	14	49686170	49695716	9547	1	74385	uc007tjx.2	0	ENSMUSG00000036291	Ap5m1	adaptor-related protein complex 5, mu 1 subunit
chr14	52360633	52360954	322	*	SRR8208099_peak_1690	59	.	4.64957	9.05378	5.9168	137	Distal Intergenic	14	52331319	52336807	5489	2	545047	uc007tnc.1	-23826	ENSMUSG00000068506	Gm5800	predicted gene 5800
chr14	55050674	55051587	914	*	SRR8208099_peak_1691	100	.	4.92918	13.3634	10.0045	630	Promoter (<=1kb)	14	55050441	55060095	9655	1	17387	uc007twc.2	233	ENSMUSG00000000957	Mmp14	matrix metallopeptidase 14 (membrane-inserted)
chr14	55400503	55400796	294	*	SRR8208099_peak_1692	55	.	4.45654	8.66603	5.55122	143	Promoter (<=1kb)	14	55341052	55400723	59672	2	50934	uc007txa.1	0	ENSMUSG00000022180	Slc7a8	solute carrier family 7 (cationic amino acid transporter, y+ system), member 8
chr14	55530926	55531509	584	*	SRR8208099_peak_1693	36	.	3.85933	6.63544	3.64893	471	Promoter (<=1kb)	14	55525564	55531570	6007	2	59049	uc007txk.2	61	ENSMUSG00000022199	Slc22a17	solute carrier family 22 (organic cation transporter), member 17
chr14	55531568	55531954	387	*	SRR8208099_peak_1694	24	.	3.40103	5.2833	2.41209	59	Promoter (<=1kb)	14	55525141	55531940	6800	2	59049	uc007txj.1	0	ENSMUSG00000022199	Slc22a17	solute carrier family 22 (organic cation transporter), member 17
chr14	55544676	55545214	539	*	SRR8208099_peak_1695	76	.	4.03302	10.856	7.6219	261	Promoter (<=1kb)	14	55535380	55545625	10246	2	13644	uc007txm.2	411	ENSMUSG00000022203	Efs	embryonal Fyn-associated substrate
chr14	55545314	55545660	347	*	SRR8208099_peak_1696	64	.	3.80932	9.65741	6.48709	202	Promoter (<=1kb)	14	55535380	55545625	10246	2	13644	uc007txm.2	0	ENSMUSG00000022203	Efs	embryonal Fyn-associated substrate
chr14	55732423	55732754	332	*	SRR8208099_peak_1697	42	.	3.29146	7.23073	4.20383	216	Promoter (1-2kb)	14	55730137	55734282	4146	2	319984	uc007tyi.1	1528	ENSMUSG00000022208	Jph4	junctophilin 4
chr14	55733024	55734086	1063	*	SRR8208099_peak_1698	92	.	4.42429	12.6069	9.28507	777	Promoter (<=1kb)	14	55730137	55734282	4146	2	319984	uc007tyi.1	196	ENSMUSG00000022208	Jph4	junctophilin 4
chr14	56290744	56291253	510	*	SRR8208099_peak_1699	460	.	12.604	51.0869	46.096	275	Promoter (<=1kb)	14	56291072	56292904	1833	1	105446	uc007uad.1	0	ENSMUSG00000002326	Gmpr2	guanosine monophosphate reductase 2
chr14	56380708	56381614	907	*	SRR8208099_peak_1700	110	.	5.51017	14.47	11.0577	412	Promoter (<=1kb)	14	56380761	56381843	1083	1	57260	uc011zlo.1	0	ENSMUSG00000040432	Ltb4r2	leukotriene B4 receptor 2
chr14	56386502	56386927	426	*	SRR8208099_peak_1701	48	.	4.11594	7.96314	4.88986	252	Promoter (1-2kb)	14	56384799	56387329	2531	1	16995	uc007uar.2	1703	ENSMUSG00000046908	Ltb4r1	leukotriene B4 receptor 1
chr14	56530349	56530661	313	*	SRR8208099_peak_1702	82	.	5.38371	11.5611	8.29139	158	Distal Intergenic	14	56516122	56519069	2948	2	654795	uc007ubd.1	-11280	ENSMUSG00000022223	Sdr39u1	short chain dehydrogenase/reductase family 39U, member 1
chr14	56983811	56984202	392	*	SRR8208099_peak_1703	43	.	4.12982	7.43079	4.39156	149	Promoter (<=1kb)	14	56983905	57007388	23484	1	192113	uc007ubw.2	0	ENSMUSG00000022229	Atp12a	ATPase, H+/K+ transporting, nongastric, alpha polypeptide
chr14	57453493	57453921	429	*	SRR8208099_peak_1704	117	.	6.36163	15.1659	11.7206	245	Distal Intergenic	14	57416014	57430553	14540	2	219105	uc007ucp.1	-22940	ENSMUSG00000040123	Zmym5	zinc finger, MYM-type 5
chr14	57483701	57484033	333	*	SRR8208099_peak_1705	39	.	3.88039	6.93646	3.92853	138	Distal Intergenic	14	57505490	57522705	17216	1	76007	uc007ucr.1	-21457	ENSMUSG00000021945	Zmym2	zinc finger, MYM-type 2
chr14	57676499	57676914	416	*	SRR8208099_peak_1706	56	.	3.99112	8.79507	5.67302	187	Promoter (<=1kb)	14	57654497	57676560	22064	2	14611	uc007ucv.1	0	ENSMUSG00000048582	Gja3	gap junction protein, alpha 3
chr14	57722529	57723622	1094	*	SRR8208099_peak_1707	243	.	6.65451	28.3765	24.3185	597	Promoter (<=1kb)	14	57717439	57723539	6101	2	14619	uc007ucx.2	0	ENSMUSG00000046352	Gjb2	gap junction protein, beta 2
chr14	58161240	58161538	299	*	SRR8208099_peak_1708	56	.	3.99112	8.79507	5.67302	185	3' UTR	14	58143666	58162003	18338	1	239114	uc007udc.1	17574	ENSMUSG00000050222	Il17d	interleukin 17D
chr14	58690156	58690479	324	*	SRR8208099_peak_1709	32	.	2.15446	6.24658	3.288	121	Promoter (1-2kb)	14	58691523	58731557	40035	1	14180	uc007udx.2	-1044	ENSMUSG00000021974	Fgf9	fibroblast growth factor 9
chr14	58693380	58694767	1388	*	SRR8208099_peak_1710	117	.	3.02435	15.1726	11.7266	684	Promoter (<=1kb)	14	58693952	58731557	37606	1	14180	uc007udy.2	0	ENSMUSG00000021974	Fgf9	fibroblast growth factor 9
chr14	60244377	60245416	1040	*	SRR8208099_peak_1711	137	.	5.56552	17.3133	13.7678	680	Promoter (<=1kb)	14	60244118	60250497	6380	1	219134	uc007uer.2	259	ENSMUSG00000044461	Shisa2	shisa family member 2
chr14	60997294	60998204	911	*	SRR8208099_peak_1712	176	.	6.13085	21.4029	17.6718	272	Promoter (<=1kb)	14	60997123	60999840	2718	1	72125	uc011zmz.1	171	ENSMUSG00000021986	Amer2	APC membrane recruitment 2
chr14	62308279	62308610	332	*	SRR8208099_peak_1713	45	.	2.80686	7.57458	4.52487	247	Distal Intergenic	14	62294850	62301210	6361	2	668253	uc007ugi.2	-7069	ENSMUSG00000097589	Dleu2	deleted in lymphocytic leukemia, 2
chr14	62656303	62656671	369	*	SRR8208099_peak_1714	116	.	6.12189	15.0762	11.6351	154	Distal Intergenic	14	62895066	62911816	16751	2	239133	uc007ugk.2	255145	ENSMUSG00000048281	Dleu7	deleted in lymphocytic leukemia, 7
chr14	63174710	63175003	294	*	SRR8208099_peak_1715	24	.	3.426	5.33014	2.4483	67	Distal Intergenic	14	63011513	63075126	63614	2	239134	uc011znh.1	-99584	ENSMUSG00000021933	Gucy1b2	guanylate cyclase 1, soluble, beta 2
chr14	63859620	63860069	450	*	SRR8208099_peak_1716	87	.	3.40126	12.0934	8.79731	259	Promoter (4-5kb)	14	63817752	63864097	46346	2	14463	uc007uhn.1	4028	ENSMUSG00000021944	Gata4	GATA binding protein 4
chr14	63863363	63864284	922	*	SRR8208099_peak_1717	92	.	3.1527	12.5985	9.27714	570	Promoter (<=1kb)	14	63817752	63864097	46346	2	14463	uc007uhn.1	0	ENSMUSG00000021944	Gata4	GATA binding protein 4
chr14	63887534	63888227	694	*	SRR8208099_peak_1718	77	.	4.39382	10.9766	7.7364	326	Promoter (2-3kb)	14	63859373	63890529	31157	2	14463	uc007uhp.1	2302	ENSMUSG00000021944	Gata4	GATA binding protein 4
chr14	64561297	64562326	1030	*	SRR8208099_peak_1719	138	.	4.52186	17.3554	13.808	601	Promoter (<=1kb)	14	64562543	64569569	7027	1	20680	uc007uhy.1	-217	ENSMUSG00000063060	Sox7	SRY (sex determining region Y)-box 7
chr14	64562433	64563113	681	*	SRR8208099_peak_1720	236	.	5.79755	27.662	23.6382	232	Promoter (<=1kb)	14	64562543	64569569	7027	1	20680	uc007uhy.1	0	ENSMUSG00000063060	Sox7	SRY (sex determining region Y)-box 7
chr14	65059493	65060003	511	*	SRR8208099_peak_1721	95	.	5.2951	12.8391	9.50596	270	Promoter (<=1kb)	14	64741462	65059863	318402	2	110265	uc007uih.1	0	ENSMUSG00000054733	Msra	methionine sulfoxide reductase A
chr14	65206131	65206685	555	*	SRR8208099_peak_1722	100	.	4.48218	13.4081	10.0471	67	Promoter (<=1kb)	14	65206952	65212798	5847	1	100526520	uc007uil.1	-267	ENSMUSG00000092972	Mir3078	microRNA 3078
chr14	65568529	65569181	653	*	SRR8208099_peak_1723	583	.	9.78987	63.681	58.383	241	Promoter (<=1kb)	14	65568882	65629637	60756	1	210925	uc007uiu.1	0	ENSMUSG00000021975	Ints9	integrator complex subunit 9
chr14	66424427	66424921	495	*	SRR8208099_peak_1724	242	.	7.20586	28.3237	24.2679	245	Promoter (<=1kb)	14	66424748	66436659	11912	1	52033	uc007ujo.1	0	ENSMUSG00000022033	Pbk	PDZ binding kinase
chr14	66453585	66454010	426	*	SRR8208099_peak_1725	201	.	6.16064	24.0448	20.1909	180	Promoter (<=1kb)	14	66437864	66452806	14943	2	71988	uc007ujp.2	-779	ENSMUSG00000022034	Esco2	establishment of sister chromatid cohesion N-acetyltransferase 2
chr14	66572182	66572863	682	*	SRR8208099_peak_1726	94	.	4.36727	12.7441	9.41555	261	Promoter (<=1kb)	14	66538232	66572581	34350	2	219151	uc007ujr.1	0	ENSMUSG00000034463	Scara3	scavenger receptor class A, member 3
chr14	67254168	67254709	542	*	SRR8208099_peak_1727	95	.	3.83237	12.9035	9.56698	281	Promoter (<=1kb)	14	67254095	67352166	98072	1	11549	uc007ukl.1	73	ENSMUSG00000045875	Adra1a	adrenergic receptor, alpha 1a
chr14	67254970	67255611	642	*	SRR8208099_peak_1728	76	.	3.51524	10.9325	7.6948	141	Promoter (<=1kb)	14	67254095	67352166	98072	1	11549	uc007ukl.1	875	ENSMUSG00000045875	Adra1a	adrenergic receptor, alpha 1a
chr14	67528872	67530402	1531	*	SRR8208099_peak_1729	135	.	4.52826	17.0611	13.5277	1317	Promoter (<=1kb)	14	67530045	67538898	8854	1	239157	uc007ukq.2	0	ENSMUSG00000046204	Pnma2	paraneoplastic antigen MA2
chr14	67851291	67851783	493	*	SRR8208099_peak_1730	74	.	2.00515	10.6958	7.47017	220	Promoter (<=1kb)	14	67852129	68048604	196476	1	13592	uc007ukw.1	-346	ENSMUSG00000022053	Ebf2	early B cell factor 2
chr14	67852872	67853260	389	*	SRR8208099_peak_1731	86	.	2.06418	11.8883	8.60256	249	Promoter (<=1kb)	14	67853481	68048604	195124	1	13592	uc007ukx.1	-221	ENSMUSG00000022053	Ebf2	early B cell factor 2
chr14	67853825	67855230	1406	*	SRR8208099_peak_1732	147	.	2.43089	18.3885	14.7939	334	Promoter (<=1kb)	14	67853481	68048604	195124	1	13592	uc007ukx.1	344	ENSMUSG00000022053	Ebf2	early B cell factor 2
chr14	68262689	68262982	294	*	SRR8208099_peak_1733	29	.	3.59264	5.87431	2.94681	125	Distal Intergenic	14	68294411	68333667	39257	2	108912	uc007ulc.2	70685	ENSMUSG00000048922	Cdca2	cell division cycle associated 2
chr14	68701720	68702972	1253	*	SRR8208099_peak_1734	366	.	5.70886	41.2751	36.6629	347	Promoter (<=1kb)	14	68701941	68705794	3854	1	18039	uc007uln.1	0	ENSMUSG00000022055	Nefl	neurofilament, light polypeptide
chr14	68741807	68742987	1181	*	SRR8208099_peak_1735	253	.	6.02503	29.4454	25.3367	727	Promoter (<=1kb)	14	68737602	68743061	5460	2	18040	uc007ulo.1	74	ENSMUSG00000022054	Nefm	neurofilament, medium polypeptide
chr14	69792445	69793496	1052	*	SRR8208099_peak_1736	345	.	6.80248	39.0676	34.5441	647	Promoter (2-3kb)	14	69790076	69793597	3522	1	18092	uc007umc.1	2369	ENSMUSG00000044186	Nkx2-6	NK2 homeobox 6
chr14	69808596	69809140	545	*	SRR8208099_peak_1737	122	.	5.25632	15.6844	12.2147	280	Promoter (<=1kb)	14	69808749	69812715	3967	1	18095	uc007umd.1	0	ENSMUSG00000022061	Nkx3-1	NK3 homeobox 1
chr14	70009120	70009557	438	*	SRR8208099_peak_1738	44	.	3.49226	7.5416	4.494	209	Promoter (<=1kb)	14	70009283	70095641	86359	1	94352	uc007umo.2	0	ENSMUSG00000034205	Loxl2	lysyl oxidase-like 2
chr14	70132099	70132648	550	*	SRR8208099_peak_1739	228	.	6.88667	26.8493	22.8644	258	Promoter (<=1kb)	14	70116786	70132377	15592	2	105513	uc007ums.2	0	ENSMUSG00000034190	Chmp7	charged multivesicular body protein 7
chr14	70478125	70480240	2116	*	SRR8208099_peak_1740	304	.	3.33818	34.8262	30.4764	401	Promoter (<=1kb)	14	70478546	70482421	3876	1	13655	uc007und.1	0	ENSMUSG00000033730	Egr3	early growth response 3
chr14	70576394	70577344	951	*	SRR8208099_peak_1741	147	.	5.06061	18.3362	14.7439	231	Promoter (<=1kb)	14	70564025	70577479	13455	2	213019	uc007uni.1	135	ENSMUSG00000022090	Pdlim2	PDZ and LIM domain 2
chr14	70591580	70592054	475	*	SRR8208099_peak_1742	55	.	3.85035	8.71416	5.59663	261	Exon (uc007unk.1/20410, exon 12 of 21)	14	70595730	70602810	7081	2	20410	uc007unn.1	10756	ENSMUSG00000022091	Sorbs3	sorbin and SH3 domain containing 3
chr14	70605310	70606395	1086	*	SRR8208099_peak_1743	74	.	3.7289	10.7045	7.47816	524	Promoter (<=1kb)	14	70580275	70605829	25555	2	20410	uc007unk.1	0	ENSMUSG00000022091	Sorbs3	sorbin and SH3 domain containing 3
chr14	70688573	70689127	555	*	SRR8208099_peak_1744	183	.	5.48221	22.0709	18.3098	344	Promoter (<=1kb)	14	70617705	70689256	71552	2	19057	uc007unp.1	129	ENSMUSG00000022092	Ppp3cc	protein phosphatase 3, catalytic subunit, gamma isoform
chr14	70857225	70858058	834	*	SRR8208099_peak_1745	81	.	4.21633	11.3925	8.13119	576	Promoter (<=1kb)	14	70857324	70868631	11308	1	105653	uc007uoa.1	0	ENSMUSG00000003469	Phyhip	phytanoyl-CoA hydroxylase interacting protein
chr14	70919183	70919811	629	*	SRR8208099_peak_1746	133	.	4.40723	16.8992	13.3734	397	Promoter (<=1kb)	14	70874362	70920067	45706	2	12153	uc007uoc.2	256	ENSMUSG00000022098	Bmp1	bone morphogenetic protein 1
chr14	70920115	70920820	706	*	SRR8208099_peak_1747	127	.	4.3236	16.2575	12.761	259	Promoter (<=1kb)	14	70874362	70920067	45706	2	12153	uc007uod.2	-48	ENSMUSG00000022098	Bmp1	bone morphogenetic protein 1
chr14	70929981	70931181	1201	*	SRR8208099_peak_1748	140	.	5.0525	17.5955	14.0373	480	Promoter (<=1kb)	14	70930492	70938131	7640	1	213469	uc007uof.2	0	ENSMUSG00000033595	Lgi3	leucine-rich repeat LGI family, member 3
chr14	70954103	70955261	1159	*	SRR8208099_peak_1749	318	.	6.31419	36.3108	31.8973	776	Promoter (<=1kb)	14	70953863	70973349	19487	1	15460	uc007uoj.1	240	ENSMUSG00000022096	Hr	lysine demethylase and nuclear receptor corepressor
chr14	71041822	71042149	328	*	SRR8208099_peak_1750	43	.	3.28299	7.42452	4.38541	238	Promoter (<=1kb)	14	71036012	71042075	6064	2	14171	uc007uos.1	0	ENSMUSG00000022101	Fgf17	fibroblast growth factor 17
chr14	71288719	71291005	2287	*	SRR8208099_peak_1751	196	.	3.94427	23.4767	19.6489	1660	Promoter (<=1kb)	14	71289937	71379645	89709	1	14586	uc007uoz.1	0	ENSMUSG00000022103	Gfra2	glial cell line derived neurotrophic factor family receptor alpha 2
chr14	72931691	72932510	820	*	SRR8208099_peak_1752	92	.	4.63793	12.5791	9.25883	276	Distal Intergenic	14	72937760	72956166	18407	2	319448	uc011zog.1	23656	ENSMUSG00000033487	Fndc3a	fibronectin type III domain containing 3A
chr14	73726182	73726482	301	*	SRR8208099_peak_1753	34	.	3.33444	6.46457	3.49028	143	Promoter (<=1kb)	14	73595309	73725598	130290	2	19645	uc007upp.2	-584	ENSMUSG00000022105	Rb1	RB transcriptional corepressor 1
chr14	76410526	76410974	449	*	SRR8208099_peak_1754	463	.	9.69969	51.3578	46.3575	218	Promoter (<=1kb)	14	76296744	76410672	113929	2	68705	uc007urb.1	0	ENSMUSG00000067995	Gtf2f2	general transcription factor IIF, polypeptide 2
chr14	76483912	76484448	537	*	SRR8208099_peak_1755	316	.	8.35879	36.0299	31.63	250	Distal Intergenic	14	76486039	76510622	24584	2	67467	uc007urd.1	26174	ENSMUSG00000022008	Gpalpp1	GPALPP motifs containing 1
chr14	76655145	76655447	303	*	SRR8208099_peak_1756	37	.	3.25328	6.69672	3.70611	130	Distal Intergenic	14	76510698	76537186	26489	1	27275	uc007ure.1	144447	ENSMUSG00000022009	Nufip1	nuclear fragile X mental retardation protein interacting protein 1
chr14	76956345	76956907	563	*	SRR8208099_peak_1757	121	.	4.85883	15.5694	12.1049	274	Promoter (<=1kb)	14	76932619	76956494	23876	2	72661	uc011zor.1	0	ENSMUSG00000052584	Serp2	stress-associated endoplasmic reticulum protein family member 2
chr14	77556397	77557547	1151	*	SRR8208099_peak_1758	92	.	3.96987	12.6007	9.27926	223	Promoter (<=1kb)	14	77556623	77994126	437504	1	239188	uc007urv.1	0	ENSMUSG00000022012	Enox1	ecto-NOX disulfide-thiol exchanger 1
chr14	78274484	78274997	514	*	SRR8208099_peak_1759	231	.	7.29927	27.1533	23.1539	185	Promoter (<=1kb)	14	78226024	78274724	48701	2	66148	uc007usc.1	0	ENSMUSG00000022013	Dnajc15	DnaJ heat shock protein family (Hsp40) member C15
chr14	78707206	78708025	820	*	SRR8208099_peak_1760	150	.	5.03882	18.6158	15.0109	455	Promoter (<=1kb)	14	78677253	78707850	30598	2	21943	uc007ush.1	0	ENSMUSG00000022015	Tnfsf11	tumor necrosis factor (ligand) superfamily, member 11
chr14	79131750	79132151	402	*	SRR8208099_peak_1761	72	.	3.82018	10.4797	7.26551	206	Distal Intergenic	14	78969416	79124896	155481	2	380921	uc007uso.1	-6854	ENSMUSG00000034731	Dgkh	diacylglycerol kinase, eta
chr14	79132657	79132975	319	*	SRR8208099_peak_1762	38	.	3.08079	6.83979	3.83835	123	Distal Intergenic	14	78969416	79124896	155481	2	380921	uc007uso.1	-7761	ENSMUSG00000034731	Dgkh	diacylglycerol kinase, eta
chr14	79825996	79826433	438	*	SRR8208099_peak_1763	311	.	8.3563	35.4843	31.1058	207	Promoter (<=1kb)	14	79826318	79830845	4528	1	211255	uc007usy.1	0	ENSMUSG00000043881	Kbtbd7	kelch repeat and BTB (POZ) domain containing 7
chr14	79851445	79851814	370	*	SRR8208099_peak_1764	68	.	3.83791	10.0049	6.81494	142	Promoter (<=1kb)	14	79851642	79854623	2982	1	432879	uc007usz.1	0	ENSMUSG00000075502	Kbtbd6	kelch repeat and BTB (POZ) domain containing 6
chr14	79880696	79881107	412	*	SRR8208099_peak_1765	184	.	6.27682	22.2707	18.4999	157	Promoter (<=1kb)	14	79881001	79982283	101283	1	13709	uc007utb.1	0	ENSMUSG00000036461	Elf1	E74 like ETS transcription factor 1
chr14	80169782	80171075	1294	*	SRR8208099_peak_1766	146	.	3.40609	18.2758	14.6863	832	Promoter (<=1kb)	14	80166582	80171119	4538	2	18530	uc007uti.2	44	ENSMUSG00000036422	Pcdh8	protocadherin 8
chr14	84843883	84844256	374	*	SRR8208099_peak_1767	105	.	2.59449	13.9353	10.5491	212	Promoter (<=1kb)	14	84843370	84936867	93498	1	219228	uc007utp.2	513	ENSMUSG00000035566	Pcdh17	protocadherin 17
chr14	84845256	84847036	1781	*	SRR8208099_peak_1768	291	.	3.79341	33.3982	29.1113	826	Promoter (1-2kb)	14	84843370	84936867	93498	1	219228	uc007utp.2	1886	ENSMUSG00000035566	Pcdh17	protocadherin 17
chr14	86726010	86726305	296	*	SRR8208099_peak_1769	81	.	4.67878	11.3794	8.11872	172	Distal Intergenic	14	87056130	87189721	133592	2	56419	uc007uua.1	463416	ENSMUSG00000022021	Diaph3	diaphanous related formin 3
chr14	87210218	87210668	451	*	SRR8208099_peak_1770	78	.	4.58182	11.1405	7.89242	260	Exon (uc007uub.1/56419, exon 25 of 28)	14	87171868	87189721	17854	2	56419	uc007uuc.1	-20497	ENSMUSG00000022021	Diaph3	diaphanous related formin 3
chr14	87784310	87784635	326	*	SRR8208099_peak_1771	66	.	4.89428	9.86901	6.68655	156	Distal Intergenic	14	87816390	87913461	97072	1	219249	uc007uuf.2	-31755	ENSMUSG00000022019	Tdrd3	tudor domain containing 3
chr14	94289932	94291042	1111	*	SRR8208099_peak_1772	122	.	4.70378	15.7401	12.2678	635	Promoter (<=1kb)	14	93412920	94289888	876969	2	211712	uc007uuo.1	-44	ENSMUSG00000055421	Pcdh9	protocadherin 9
chr14	98567003	98568584	1582	*	SRR8208099_peak_1773	332	.	6.33168	37.7057	33.2355	688	Promoter (<=1kb)	14	98186066	98568762	382697	2	13134	uc007uur.1	178	ENSMUSG00000055639	Dach1	dachshund family transcription factor 1
chr14	102006822	102008183	1362	*	SRR8208099_peak_1774	340	.	6.32791	38.5603	34.0564	706	Promoter (<=1kb)	14	101841577	102008408	166832	2	210789	uc007uvn.2	225	ENSMUSG00000033083	Tbc1d4	TBC1 domain family, member 4
chr14	103131002	103131400	399	*	SRR8208099_peak_1775	151	.	6.23242	18.7109	15.1013	168	Distal Intergenic	14	103375798	103381854	6057	2	239217	uc007uwe.1	250454	ENSMUSG00000098557	Kctd12	potassium channel tetramerisation domain containing 12
chr14	103380301	103381664	1364	*	SRR8208099_peak_1776	141	.	4.44848	17.6915	14.1287	981	Promoter (<=1kb)	14	103375798	103381854	6057	2	239217	uc007uwe.1	190	ENSMUSG00000098557	Kctd12	potassium channel tetramerisation domain containing 12
chr14	103482253	103482670	418	*	SRR8208099_peak_1777	64	.	3.98333	9.60243	6.43507	180	Exon (uc007uwh.1/50789, exon 5 of 5)	14	103470851	103472629	1779	1	211286	uc011zpk.1	11402	ENSMUSG00000022125	Cln5	ceroid-lipofuscinosis, neuronal 5
chr14	103494403	103494818	416	*	SRR8208099_peak_1778	120	.	5.20897	15.5512	12.0877	170	Promoter (3-4kb)	14	103479456	103498214	18759	2	50789	uc007uwh.1	3396	ENSMUSG00000022124	Fbxl3	F-box and leucine-rich repeat protein 3
chr14	104242402	104242811	410	*	SRR8208099_peak_1779	56	.	3.58718	8.76069	5.64044	188	Promoter (<=1kb)	14	104213842	104242913	29072	2	13618	uc007uww.2	102	ENSMUSG00000022122	Ednrb	endothelin receptor type B
chr14	104864947	104865372	426	*	SRR8208099_peak_1780	102	.	4.44185	13.5958	10.2257	260	Promoter (1-2kb)	14	104861541	104867216	5676	2	18996	uc007uxb.1	1844	ENSMUSG00000048349	Pou4f1	POU domain, class 4, transcription factor 1
chr14	104865931	104866275	345	*	SRR8208099_peak_1781	97	.	4.48955	13.115	9.76865	124	Promoter (<=1kb)	14	104861541	104867216	5676	2	18996	uc007uxb.1	941	ENSMUSG00000048349	Pou4f1	POU domain, class 4, transcription factor 1
chr14	104872273	104873421	1149	*	SRR8208099_peak_1782	143	.	4.84315	17.9124	14.3392	262	Distal Intergenic	14	104861541	104867216	5676	2	18996	uc007uxb.1	-5057	ENSMUSG00000048349	Pou4f1	POU domain, class 4, transcription factor 1
chr14	104921670	104922116	447	*	SRR8208099_peak_1783	251	.	7.68001	29.2623	25.1619	167	Promoter (<=1kb)	14	104876751	104921883	45133	2	72486	uc007uxc.1	0	ENSMUSG00000022120	Obi1	ORC ubiquitin ligase 1
chr14	108632647	108633168	522	*	SRR8208099_peak_1784	99	.	5.33892	13.3093	9.9534	265	Distal Intergenic	14	109309206	109313456	4251	2	76965	uc007uyc.1	680288	ENSMUSG00000075478	Slitrk1	SLIT and NTRK-like family, member 1
chr14	112074421	112075157	737	*	SRR8208099_peak_1785	164	.	4.80507	20.1499	16.4757	212	Promoter (<=1kb)	14	112074337	112082357	8021	1	75409	uc011zpr.1	84	ENSMUSG00000033214	Slitrk5	SLIT and NTRK-like family, member 5
chr14	112075265	112075626	362	*	SRR8208099_peak_1786	57	.	3.03081	8.82971	5.706	219	Promoter (<=1kb)	14	112074337	112082357	8021	1	75409	uc011zpr.1	928	ENSMUSG00000033214	Slitrk5	SLIT and NTRK-like family, member 5
chr14	112080436	112081317	882	*	SRR8208099_peak_1787	86	.	3.77914	11.9145	8.62687	497	3' UTR	14	112074337	112082357	8021	1	75409	uc011zpr.1	6099	ENSMUSG00000033214	Slitrk5	SLIT and NTRK-like family, member 5
chr14	115439293	115439816	524	*	SRR8208099_peak_1788	130	.	6.05942	16.5943	13.0824	282	Promoter (3-4kb)	14	115442893	115442976	84	1	723905	uc011zpt.1	-3077	ENSMUSG00000065508	Mir17	microRNA 17
chr14	115491224	115492061	838	*	SRR8208099_peak_1789	166	.	5.54268	20.3501	16.6668	570	Promoter (<=1kb)	14	115491437	115533432	41996	1	103978	uc007uyh.2	0	ENSMUSG00000022112	Gpc5	glypican 5
chr14	117324561	117326286	1726	*	SRR8208099_peak_1790	314	.	5.52624	35.8155	31.4239	904	Promoter (<=1kb)	14	117324537	118378751	1054215	1	23888	uc007uyl.1	24	ENSMUSG00000058571	Gpc6	glypican 6
chr14	118624902	118625270	369	*	SRR8208099_peak_1791	35	.	2.74751	6.50585	3.52862	167	Distal Intergenic	14	118632456	118636252	3797	2	223227	uc007uyt.2	10982	ENSMUSG00000061517	Sox21	SRY (sex determining region Y)-box 21
chr14	118633322	118634084	763	*	SRR8208099_peak_1792	110	.	3.06164	14.4581	11.0463	567	Promoter (2-3kb)	14	118632456	118636252	3797	2	223227	uc007uyt.2	2168	ENSMUSG00000061517	Sox21	SRY (sex determining region Y)-box 21
chr14	118634563	118635872	1310	*	SRR8208099_peak_1793	208	.	3.9641	24.7136	20.8286	216	Promoter (<=1kb)	14	118632456	118636252	3797	2	223227	uc007uyt.2	380	ENSMUSG00000061517	Sox21	SRY (sex determining region Y)-box 21
chr14	118836661	118836989	329	*	SRR8208099_peak_1794	44	.	3.5631	7.48383	4.4412	91	Distal Intergenic	14	118666380	118666992	613	1	668814	uc011zpy.1	170281	ENSMUSG00000092109	Gm9376	predicted gene 9376
chr14	119253792	119254676	885	*	SRR8208099_peak_1795	88	.	4.17246	12.1406	8.84231	473	Promoter (<=1kb)	14	119254172	119273747	19576	1	58187	uc007uyx.2	0	ENSMUSG00000022132	Cldn10	claudin 10
chr14	119321696	119322137	442	*	SRR8208099_peak_1796	34	.	2.94221	6.4291	3.457	85	Promoter (<=1kb)	14	119274742	119322389	47648	2	66573	uc007uyz.1	252	ENSMUSG00000042156	Dzip1	DAZ interacting protein 1
chr14	119498361	119498945	585	*	SRR8208099_peak_1797	147	.	5.79919	18.3698	14.7762	281	Promoter (<=1kb)	14	119384207	119498656	114450	2	66435	uc007uzj.2	0	ENSMUSG00000042104	Uggt2	UDP-glucose glycoprotein glucosyltransferase 2
chr14	119536715	119538582	1868	*	SRR8208099_peak_1798	242	.	4.85896	28.2721	24.2188	1117	Promoter (<=1kb)	14	119537487	120269037	731551	1	50787	uc007uzn.2	0	ENSMUSG00000053465	Hs6st3	heparan sulfate 6-O-sulfotransferase 3
chr14	121435320	121435780	461	*	SRR8208099_peak_1799	143	.	4.84315	17.9124	14.3392	187	Promoter (<=1kb)	14	121434796	121682948	248153	1	223254	uc007vaa.1	524	ENSMUSG00000025555	Farp1	FERM, RhoGEF (Arhgef) and pleckstrin domain protein 1 (chondrocyte-derived)
chr14	122805870	122806248	379	*	SRR8208099_peak_1800	60	.	3.64878	9.18774	6.04327	245	Promoter (<=1kb)	14	122764901	122805965	41065	2	328479	uc007vaz.2	0	ENSMUSG00000064052	Gm5089	predicted gene 5089
chr14	122849312	122850142	831	*	SRR8208099_peak_1801	108	.	4.03536	14.2402	10.8388	319	Promoter (<=1kb)	14	122764901	122850368	85468	2	328479	uc011zqj.1	226	ENSMUSG00000064052	Gm5089	predicted gene 5089
chr14	122875022	122876082	1061	*	SRR8208099_peak_1802	132	.	3.53455	16.7597	13.2402	511	Promoter (<=1kb)	14	122874606	122879550	4945	1	22772	uc007vbd.1	416	ENSMUSG00000061524	Zic2	zinc finger protein of the cerebellum 2
chr14	122889585	122890006	422	*	SRR8208099_peak_1803	23	.	2.7111	5.23571	2.36926	233	Distal Intergenic	14	122874606	122879550	4945	1	22772	uc007vbd.1	14979	ENSMUSG00000061524	Zic2	zinc finger protein of the cerebellum 2
chr15	3531945	3532481	537	*	SRR8208099_peak_1804	64	.	3.89116	9.62382	6.45529	386	Promoter (<=1kb)	15	3267760	3531842	264083	2	14600	uc007vcb.1	-103	ENSMUSG00000055737	Ghr	growth hormone receptor
chr15	3945754	3946107	354	*	SRR8208099_peak_1805	58	.	4.07426	8.99632	5.86328	134	Promoter (<=1kb)	15	3932035	3945752	13718	2	106064	uc007vch.1	-2	ENSMUSG00000041935	AW549877	expressed sequence AW549877
chr15	5192181	5193107	927	*	SRR8208099_peak_1806	152	.	3.96265	18.9182	15.2999	271	Promoter (<=1kb)	15	5183404	5193682	10279	2	19219	uc007vcz.2	575	ENSMUSG00000039942	Ptger4	prostaglandin E receptor 4 (subtype EP4)
chr15	5193491	5194164	674	*	SRR8208099_peak_1807	203	.	4.5577	24.2535	20.3901	401	Promoter (<=1kb)	15	5183404	5193682	10279	2	19219	uc007vcz.2	0	ENSMUSG00000039942	Ptger4	prostaglandin E receptor 4 (subtype EP4)
chr15	6336455	6337002	548	*	SRR8208099_peak_1808	48	.	3.65544	7.96067	4.88748	260	Promoter (<=1kb)	15	6336748	6390709	53962	1	13132	uc007vde.1	0	ENSMUSG00000022150	Dab2	disabled 2, mitogen-responsive phosphoprotein
chr15	6823671	6824766	1096	*	SRR8208099_peak_1809	233	.	5.54939	27.3792	23.3686	616	Promoter (<=1kb)	15	6763577	6824313	60737	2	18414	uc007vdt.2	0	ENSMUSG00000022146	Osmr	oncostatin M receptor
chr15	7347819	7348686	868	*	SRR8208099_peak_1810	210	.	5.63455	24.994	21.0962	423	Promoter (<=1kb)	15	7156120	7348304	192185	2	268780	uc007vea.1	0	ENSMUSG00000042961	Egflam	EGF-like, fibronectin type III and laminin G domains
chr15	7759977	7761536	1560	*	SRR8208099_peak_1811	358	.	4.19875	40.4633	35.883	870	Promoter (<=1kb)	15	7761011	7787575	26565	1	14573	uc007vee.1	0	ENSMUSG00000022144	Gdnf	glial cell line derived neurotrophic factor
chr15	8660179	8660513	335	*	SRR8208099_peak_1812	28	.	2.83433	5.75283	2.83516	239	Promoter (<=1kb)	15	8584124	8660807	76684	2	20512	uc007vey.2	294	ENSMUSG00000005360	Slc1a3	solute carrier family 1 (glial high affinity glutamate transporter), member 3
chr15	10709413	10709797	385	*	SRR8208099_peak_1813	37	.	3.91542	6.74391	3.74856	191	Intron (uc007vgs.1/uc007vgs.1, intron 5 of 6)	15	10523742	10644386	120645	2	75646	uc007vgo.2	-65027	ENSMUSG00000022246	Rai14	retinoic acid induced 14
chr15	10965556	10967140	1585	*	SRR8208099_peak_1814	159	.	4.39129	19.6194	15.9697	1171	Promoter (<=1kb)	15	10963472	10967723	4252	2	239336	uc007vgy.1	583	ENSMUSG00000060735	Rxfp3	relaxin family peptide receptor 3
chr15	11329436	11329809	374	*	SRR8208099_peak_1815	86	.	4.5038	11.8924	8.60608	159	Promoter (<=1kb)	15	11313418	11329413	15996	2	110960	uc007vhc.1	-23	ENSMUSG00000022241	Tars	threonyl-tRNA synthetase
chr15	11833512	11835437	1926	*	SRR8208099_peak_1816	413	.	4.6853	46.1136	41.3066	1630	Promoter (<=1kb)	15	11769652	11835429	65778	2	18162	uc007vhe.1	0	ENSMUSG00000022206	Npr3	natriuretic peptide receptor 3
chr15	11836377	11836670	294	*	SRR8208099_peak_1817	59	.	2.29624	9.07024	5.9323	148	Promoter (<=1kb)	15	11769652	11837042	67391	2	18162	uc007vhg.1	372	ENSMUSG00000022206	Npr3	natriuretic peptide receptor 3
chr15	13102100	13103411	1312	*	SRR8208099_peak_1818	128	.	4.26313	16.3152	12.8159	754	Promoter (<=1kb)	15	12963955	13103394	139440	2	12563	uc007vif.1	0	ENSMUSG00000039385	Cdh6	cadherin 6
chr15	21586246	21586559	314	*	SRR8208099_peak_1819	215	.	8.18777	25.4544	21.5351	275	Distal Intergenic	15	21041207	21519288	478082	1	215654	uc007vip.1	545039	ENSMUSG00000040452	Cdh12	cadherin 12
chr15	25294787	25295080	294	*	SRR8208099_peak_1820	61	.	4.08136	9.29593	6.14537	145	Intron (uc007vix.2/70350, intron 1 of 1)	15	25293032	25343519	50488	2	70350	uc007vix.2	48439	ENSMUSG00000045763	Basp1	brain abundant, membrane attached signal protein 1
chr15	26238535	26238913	379	*	SRR8208099_peak_1821	54	.	3.89184	8.55203	5.44379	217	Promoter (<=1kb)	15	26238827	26242126	3300	1	211147	uc007vjl.2	0	ENSMUSG00000022269	Marchf11	membrane associated ring-CH-type finger 11
chr15	26824578	26825037	460	*	SRR8208099_peak_1822	39	.	3.28684	7.00068	3.98855	205	Promoter (<=1kb)	15	26470214	26825319	355106	2	448987	uc007vjn.1	282	ENSMUSG00000043556	Fbxl7	F-box and leucine-rich repeat protein 7
chr15	26825402	26825764	363	*	SRR8208099_peak_1823	52	.	3.61826	8.35783	5.26071	71	Promoter (<=1kb)	15	26470214	26825319	355106	2	448987	uc007vjn.1	-83	ENSMUSG00000043556	Fbxl7	F-box and leucine-rich repeat protein 7
chr15	27610366	27611359	994	*	SRR8208099_peak_1824	100	.	4.59994	13.4449	10.0821	684	Promoter (<=1kb)	15	27586025	27611253	25229	2	223433	uc007vjs.1	0	ENSMUSG00000056069	Otulinl	OTU deubiquitinase with linear linkage specificity like
chr15	27814295	27814981	687	*	SRR8208099_peak_1825	72	.	4.21243	10.4985	7.28303	489	Intron (uc007vjw.1/223435, intron 9 of 56)	15	27676657	27771597	94941	2	223435	uc007vjx.1	-42698	ENSMUSG00000022263	Trio	triple functional domain (PTPRF interacting)
chr15	27953686	27955055	1370	*	SRR8208099_peak_1826	250	.	5.29085	29.1873	25.0905	1159	Promoter (<=1kb)	15	27660404	27955603	295200	2	223435	uc007vjw.1	548	ENSMUSG00000022263	Trio	triple functional domain (PTPRF interacting)
chr15	30102875	30103350	476	*	SRR8208099_peak_1827	59	.	3.79529	9.09436	5.955	183	Promoter (<=1kb)	15	30102348	30959098	856751	1	18163	uc011zrs.1	527	ENSMUSG00000022240	Ctnnd2	catenin (cadherin associated protein), delta 2
chr15	31296089	31297810	1722	*	SRR8208099_peak_1828	355	.	5.4694	40.0937	35.5291	1113	Promoter (<=1kb)	15	31221235	31297514	76280	2	67434	uc007vkd.2	0	ENSMUSG00000022237	Ankrd33b	ankyrin repeat domain 33B
chr15	32174640	32176158	1519	*	SRR8208099_peak_1829	147	.	5.06061	18.3362	14.7439	730	Promoter (<=1kb)	15	32174568	32626096	451529	1	20356	uc007vku.1	72	ENSMUSG00000022231	Sema5a	sema domain, seven thrombospondin repeats (type 1 and type 1-like), transmembrane domain (TM) and short cytoplasmic domain, (semaphorin) 5A
chr15	33616897	33617494	598	*	SRR8208099_peak_1830	72	.	4.08723	10.4465	7.23371	392	Promoter (<=1kb)	15	33613630	33617638	4009	2	239364	uc007vld.1	144	ENSMUSG00000038984	Tspyl5	testis-specific protein, Y-encoded-like 5
chr15	33996790	33997185	396	*	SRR8208099_peak_1831	186	.	6.80226	22.4381	18.6592	185	Distal Intergenic	15	34012474	34031001	18528	1	67154	uc007vlf.2	-15289	ENSMUSG00000022255	Mtdh	metadherin
chr15	34167883	34168279	397	*	SRR8208099_peak_1832	75	.	4.19526	10.7453	7.51671	184	Promoter (<=1kb)	15	34167781	34214050	46270	1	114128	uc007vlk.1	102	ENSMUSG00000022257	Laptm4b	lysosomal-associated protein transmembrane 4B
chr15	34168496	34168828	333	*	SRR8208099_peak_1833	58	.	3.84746	8.97152	5.83954	189	Promoter (<=1kb)	15	34167781	34214050	46270	1	114128	uc007vlk.1	715	ENSMUSG00000022257	Laptm4b	lysosomal-associated protein transmembrane 4B
chr15	34383400	34383706	307	*	SRR8208099_peak_1834	49	.	3.90291	8.04329	4.96546	88	Promoter (<=1kb)	15	34383067	34403647	20581	1	239368	uc007vls.2	333	ENSMUSG00000044726	Erich5	glutamate rich 5
chr15	34608212	34608634	423	*	SRR8208099_peak_1835	64	.	3.87475	9.57812	6.41209	175	Promoter (<=1kb)	15	34502554	34608461	105908	2	223473	uc007vlw.1	0	ENSMUSG00000038879	Nipal2	NIPA-like domain containing 2
chr15	35223387	35224475	1089	*	SRR8208099_peak_1836	188	.	3.15747	22.6656	18.8768	253	Promoter (1-2kb)	15	35225867	35233060	7194	1	107587	uc007vma.1	-1392	ENSMUSG00000022330	Osr2	odd-skipped related 2
chr15	35225901	35226980	1080	*	SRR8208099_peak_1837	165	.	2.6932	20.2271	16.5496	695	Promoter (<=1kb)	15	35225867	35233060	7194	1	107587	uc007vma.1	34	ENSMUSG00000022330	Osr2	odd-skipped related 2
chr15	35230108	35230544	437	*	SRR8208099_peak_1838	53	.	2.07061	8.41425	5.31403	216	Promoter (<=1kb)	15	35229944	35233059	3116	1	107587	uc007vmb.1	164	ENSMUSG00000022330	Osr2	odd-skipped related 2
chr15	35232283	35232722	440	*	SRR8208099_peak_1839	63	.	2.47212	9.53706	6.37336	254	Promoter (2-3kb)	15	35229944	35233059	3116	1	107587	uc007vmb.1	2339	ENSMUSG00000022330	Osr2	odd-skipped related 2
chr15	35867722	35868227	506	*	SRR8208099_peak_1840	379	.	8.38323	42.583	37.9168	237	Promoter (<=1kb)	15	35861731	35868001	6271	2	12864	uc007vmi.1	0	ENSMUSG00000014313	Cox6c	cytochrome c oxidase subunit 6C
chr15	35917625	35917977	353	*	SRR8208099_peak_1841	48	.	4.11594	7.96314	4.88986	118	Distal Intergenic	15	35861731	35868001	6271	2	12864	uc007vmi.1	-49624	ENSMUSG00000014313	Cox6c	cytochrome c oxidase subunit 6C
chr15	36319472	36319827	356	*	SRR8208099_peak_1842	91	.	4.96378	12.4128	9.10116	206	Intron (uc007vms.1/uc007vms.1, intron 1 of 3)	15	36194874	36212902	18029	2	30945	uc007vmr.1	-106570	ENSMUSG00000022280	Rnf19a	ring finger protein 19A
chr15	37010981	37011431	451	*	SRR8208099_peak_1843	62	.	4.49198	9.35533	6.20128	252	Distal Intergenic	15	36926782	36937157	10376	2	68036	uc007vnb.1	-73824	ENSMUSG00000062397	Zfp706	zinc finger protein 706
chr15	37162220	37164591	2372	*	SRR8208099_peak_1844	350	.	4.28649	39.5877	35.0427	1536	Promoter (<=1kb)	15	37162791	37293323	130533	1	252973	uc007vne.2	0	ENSMUSG00000022286	Grhl2	grainyhead like transcription factor 2
chr15	37720999	37722112	1114	*	SRR8208099_peak_1845	75	.	4.00139	10.762	7.53241	252	Promoter (<=1kb)	15	37295930	37721755	425826	2	52589	uc011zsg.1	0	ENSMUSG00000051359	Ncald	neurocalcin delta
chr15	38821540	38822310	771	*	SRR8208099_peak_1846	66	.	3.97538	9.8567	6.67516	522	Distal Intergenic	15	38837826	38869736	31911	1	14368	uc007vnz.2	-15516	ENSMUSG00000022297	Fzd6	frizzled class receptor 6
chr15	38837961	38838554	594	*	SRR8208099_peak_1847	63	.	3.94777	9.50731	6.34513	103	Promoter (<=1kb)	15	38837879	38869736	31858	1	14368	uc007vny.2	82	ENSMUSG00000022297	Fzd6	frizzled class receptor 6
chr15	38908396	38909077	682	*	SRR8208099_peak_1848	51	.	3.76087	8.22666	5.13804	258	Promoter (<=1kb)	15	38908478	38918665	10188	1	68588	uc007voa.1	0	ENSMUSG00000054196	Cthrc1	collagen triple helix repeat containing 1
chr15	38944194	38944558	365	*	SRR8208099_peak_1849	124	.	6.30659	15.9005	12.4209	174	Promoter (<=1kb)	15	38944420	38978401	33982	1	223499	uc007voc.2	0	ENSMUSG00000022300	Dcaf13	DDB1 and CUL4 associated factor 13
chr15	39311246	39311744	499	*	SRR8208099_peak_1850	99	.	5.87314	13.3294	9.97238	224	Intron (uc007vod.1/116838, intron 15 of 26)	15	39268543	39513486	244944	1	116838	uc007vog.1	42703	ENSMUSG00000037386	Rims2	regulating synaptic membrane exocytosis 2
chr15	40485991	40486662	672	*	SRR8208099_peak_1851	53	.	3.13658	8.43194	5.33088	385	Promoter (<=1kb)	15	40486588	40606805	120218	1	22762	uc007voq.1	0	ENSMUSG00000022306	Zfpm2	zinc finger protein, multitype 2
chr15	40486763	40487786	1024	*	SRR8208099_peak_1852	194	.	5.29298	23.2304	19.4149	283	Promoter (<=1kb)	15	40486588	40936138	449551	1	22762	uc007vos.1	175	ENSMUSG00000022306	Zfpm2	zinc finger protein, multitype 2
chr15	43001360	43002360	1001	*	SRR8208099_peak_1853	195	.	5.50976	23.3322	19.5116	725	Promoter (<=1kb)	15	42852341	43002364	150024	2	239405	uc007vpg.1	4	ENSMUSG00000051920	Rspo2	R-spondin 2
chr15	44259265	44259767	503	*	SRR8208099_peak_1854	373	.	8.83771	41.9901	37.3483	293	Promoter (<=1kb)	15	44259638	44269231	9594	1	223527	uc007vpu.1	0	ENSMUSG00000022338	Eny2	ENY2 transcription and export complex 2 subunit
chr15	44618950	44619672	723	*	SRR8208099_peak_1855	66	.	4.69883	9.79629	6.61839	387	Promoter (<=1kb)	15	44503403	44619609	116207	2	319613	uc007vqg.1	0	ENSMUSG00000022340	Sybu	syntabulin (syntaxin-interacting)
[truncated: 4,149 more rows]
