# Supplementary material for: Polycomb subunit Pcgf2 mediates ovulation and fertility through transcriptional regulation progesterone receptor
Source: Front Cell Dev Biol. 2022 Nov 3;10:1010601. doi: 10.3389/fcell.2022.1010601 (PMC9669581; doi:10.3389/fcell.2022.1010601)
Supplement: Supplementary file 2 [file DataSheet1.ZIP › Table S1-S4/Table_S2.xlsx]

## Sheet: Sheet1
	ID	Description	GeneRatio	BgRatio	pvalue	p.adjust	qvalue	geneID	Count
GO:0009755	GO:0009755	hormone-mediated signaling pathway	37/3822	162/23355	0.01975	0.0566586	0.0356225	Esr1/Tcf21/Zbtb7a/Igf1/Lgr5/Phb/Wbp2/Gcgr/Ncoa1/Foxa1/Esr2/Ntrk2/Crhbp/Isl1/Thrb/Zmiz1/Nkx3-1/Ghr/Dab2/Rarg/Calcoco1/Lbh/Ppargc1b/Nr5a1/Bdnf/Bmp7/Crh/Ghsr/Ufl1/Arid1a/Lancl2/Pparg/Sfrp1/Pou4f2/Pgr/Smarca4/Ar	37
GO:0008585	GO:0008585	female gonad development	36/3822	115/23355	5.25798e-05	0.000324417	0.000203968	Bcl2/Lhx9/Esr1/Kitl/Nefh/Ubb/Immp2l/Esr2/Foxc1/Fst/Ptger4/Zfpm2/Eif2b5/Adamts1/Runx1/Adcyap1/Nr5a1/Wt1/Bcl2l1/Ptx3/Bmpr1b/Lhx8/Dmrta1/Wnt4/Eif2b4/Pdgfra/Kdr/Vgf/Lfng/Bax/Fzd4/Arrb1/Plekha1/Csmd1/Sfrp1/Pgr	36
GO:0007292	GO:0007292	female gamete generation	35/3822	160/23355	0.0409933	0.105568	0.066373	Paqr8/Ihh/Nppc/Bcl2/Inhbb/Tdrd5/Igf1/Lgr5/Ubb/Meioc/Immp2l/4930447C04Rik/Hexb/Zmiz1/Mei1/Adamts1/Tdrd6/Fosl1/Dmrt1/Grb14/Mdk/Ptx3/Hormad1/Pde5a/Bmpr1b/Npr2/Wnt4/Ythdc1/Stag3/Pde3a/Meiosin/Ercc1/Bnc1/Insl3/Pgr	35
GO:0007618	GO:0007618	mating	26/3822	56/23355	1.38555e-07	1.48592e-06	9.34231e-07	Serpine2/Avpr1a/Pmp22/Slc6a4/Ppp1r1b/Ncoa1/Hexb/Thrb/Ednrb/Mapk8ip2/App/Oxt/Avp/P2ry1/Ube2q1/Nhlh2/Cnr1/Dmrta1/Drd5/Vgf/Tacr1/Oxtr/P2ry2/Drd4/Pgr/Ar	26
GO:0043401	GO:0043401	steroid hormone mediated signaling pathway	25/3822	115/23355	0.0791731	0.179722	0.112995	Esr1/Tcf21/Zbtb7a/Igf1/Phb/Wbp2/Foxa1/Esr2/Ntrk2/Isl1/Zmiz1/Nkx3-1/Dab2/Calcoco1/Lbh/Ppargc1b/Bdnf/Bmp7/Ufl1/Arid1a/Sfrp1/Pou4f2/Pgr/Smarca4/Ar	25
GO:0042698	GO:0042698	ovulation cycle	19/3822	61/23355	0.00308718	0.0116912	0.00735051	Kiss1/Esr1/Egfr/Esr2/Ptger4/Adamts1/Runx1/Egr1/Nr5a1/Mdk/Ptx3/Nhlh2/Bmpr1b/Pdgfra/Igf1r/Fzd4/Arrb1/Plekha1/Pgr	19
