# Supplementary material for: Polycomb subunit Pcgf2 mediates ovulation and fertility through transcriptional regulation progesterone receptor
Source: Front Cell Dev Biol. 2022 Nov 3;10:1010601. doi: 10.3389/fcell.2022.1010601 (PMC9669581; doi:10.3389/fcell.2022.1010601)
Supplement: Supplementary file 2 [file DataSheet1.ZIP › Table S1-S4/Table_S3.xlsx]

## Sheet: h2ak119zhushi5
seqnames	start	end	width	strand	V4	V5	V6	V7	V8	V9	V10	annotation	geneChr	geneStart	geneEnd	geneLength	geneStrand	geneId	transcriptId	distanceToTSS	ENSEMBL	SYMBOL	GENENAME	flank_txIds	flank_geneIds	flank_gene_distances
chr1	3673417	3673516	100	*	h2ak119ub2_peak_458	24	.	2.85429	2.43654	0	92	Promoter (1-2kb)	1	3214482	3671498	457017	2	497097	ENSMUST00000070533.4	-1919	ENSMUSG00000051951	Xkr4	X-linked Kx blood group related 4	ENSMUST00000070533.4	497097	-1919
chr1	3673779	3673860	82	*	h2ak119ub2_peak_459	18	.	2.35907	1.83821	0	38	Promoter (2-3kb)	1	3214482	3671498	457017	2	497097	ENSMUST00000070533.4	-2281	ENSMUSG00000051951	Xkr4	X-linked Kx blood group related 4	ENSMUST00000070533.4	497097	-2281
chr1	3674012	3674071	60	*	h2ak119ub2_peak_460	25	.	2.66548	2.58764	0	13	Promoter (2-3kb)	1	3214482	3671498	457017	2	497097	ENSMUST00000070533.4	-2514	ENSMUSG00000051951	Xkr4	X-linked Kx blood group related 4	ENSMUST00000070533.4	497097	-2514
chr1	4249848	4249912	65	*	h2ak119ub2_peak_461	49	.	4.03143	4.98931	0.994495	19	Intron (ENSMUST00000208660.1/19888, intron 8 of 29)	1	4344146	4360314	16169	2	19888	ENSMUST00000027032.5	110402	ENSMUSG00000025900	Rp1	retinitis pigmentosa 1 (human)	ENSMUST00000208660.1	19888	0
chr1	4490813	4490927	115	*	h2ak119ub2_peak_462	34	.	3.2783	3.41201	0	21	Promoter (2-3kb)	1	4492465	4493735	1271	2	20671	ENSMUST00000191939.1	2808	ENSMUSG00000025902	Sox17	SRY (sex determining region Y)-box 17	ENSMUST00000027035.9;ENSMUST00000195555.1;ENSMUST00000192650.5;ENSMUST00000116652.7;ENSMUST00000191647.1;ENSMUST00000191939.1;ENSMUST00000192913.1	20671;20671;20671;20671;20671;20671;20671	0;0;0;0;0;2808;0
chr1	4494342	4494494	153	*	h2ak119ub2_peak_463	25	.	2.97189	2.58764	0	45	Promoter (<=1kb)	1	4492465	4493735	1271	2	20671	ENSMUST00000191939.1	-607	ENSMUSG00000025902	Sox17	SRY (sex determining region Y)-box 17	ENSMUST00000027035.9;ENSMUST00000195555.1;ENSMUST00000192650.5;ENSMUST00000116652.7;ENSMUST00000191647.1;ENSMUST00000191939.1;ENSMUST00000192913.1	20671;20671;20671;20671;20671;20671;20671	0;0;0;0;0;-607;0
chr1	4494670	4494720	51	*	h2ak119ub2_peak_464	24	.	2.85429	2.43654	0	35	Promoter (<=1kb)	1	4492465	4493735	1271	2	20671	ENSMUST00000191939.1	-935	ENSMUSG00000025902	Sox17	SRY (sex determining region Y)-box 17	ENSMUST00000027035.9;ENSMUST00000195555.1;ENSMUST00000192650.5;ENSMUST00000116652.7;ENSMUST00000191647.1;ENSMUST00000191939.1;ENSMUST00000192913.1	20671;20671;20671;20671;20671;20671;20671	0;0;0;0;0;-935;0
chr1	4494797	4494874	78	*	h2ak119ub2_peak_465	25	.	2.97189	2.58764	0	37	Promoter (1-2kb)	1	4492465	4493735	1271	2	20671	ENSMUST00000191939.1	-1062	ENSMUSG00000025902	Sox17	SRY (sex determining region Y)-box 17	ENSMUST00000027035.9;ENSMUST00000195555.1;ENSMUST00000192650.5;ENSMUST00000116652.7;ENSMUST00000191647.1;ENSMUST00000191939.1;ENSMUST00000192913.1	20671;20671;20671;20671;20671;20671;20671	0;0;0;0;0;-1062;0
chr1	4495106	4495182	77	*	h2ak119ub2_peak_466	17	.	2.29524	1.78085	0	27	Promoter (1-2kb)	1	4492458	4496330	3873	2	20671	ENSMUST00000191647.1	1148	ENSMUSG00000025902	Sox17	SRY (sex determining region Y)-box 17	ENSMUST00000027035.9;ENSMUST00000195555.1;ENSMUST00000192650.5;ENSMUST00000116652.7;ENSMUST00000191647.1;ENSMUST00000191939.1;ENSMUST00000192913.1	20671;20671;20671;20671;20671;20671;20671	0;0;0;0;0;-1371;0
chr1	4496830	4496892	63	*	h2ak119ub2_peak_467	25	.	2.97189	2.58764	0	30	Promoter (<=1kb)	1	4491250	4496757	5508	2	20671	ENSMUST00000195555.1	-73	ENSMUSG00000025902	Sox17	SRY (sex determining region Y)-box 17	ENSMUST00000027035.9;ENSMUST00000195555.1;ENSMUST00000192650.5;ENSMUST00000116652.7;ENSMUST00000191647.1;ENSMUST00000191939.1;ENSMUST00000192913.1	20671;20671;20671;20671;20671;20671;20671	0;0;0;0;0;-3095;0
chr1	4497703	4497764	62	*	h2ak119ub2_peak_468	32	.	3.14857	3.22608	0	36	Promoter (<=1kb)	1	4491390	4497354	5965	2	20671	ENSMUST00000192650.5	-349	ENSMUSG00000025902	Sox17	SRY (sex determining region Y)-box 17	ENSMUST00000027035.9;ENSMUST00000195555.1;ENSMUST00000192650.5;ENSMUST00000116652.7;ENSMUST00000191647.1;ENSMUST00000191939.1;ENSMUST00000192913.1	20671;20671;20671;20671;20671;20671;20671	0;0;0;0;0;-3968;0
chr1	4497831	4498229	399	*	h2ak119ub2_peak_469	49	.	4.32572	4.98931	0.994495	374	Promoter (<=1kb)	1	4491390	4497354	5965	2	20671	ENSMUST00000192650.5	-477	ENSMUSG00000025902	Sox17	SRY (sex determining region Y)-box 17	ENSMUST00000027035.9;ENSMUST00000195555.1;ENSMUST00000192650.5;ENSMUST00000116652.7;ENSMUST00000191647.1;ENSMUST00000191939.1;ENSMUST00000192913.1	20671;20671;20671;20671;20671;20671;20671	0;0;0;0;0;-4096;0
chr1	4498434	4498484	51	*	h2ak119ub2_peak_470	24	.	2.82603	2.40059	0	36	Promoter (1-2kb)	1	4491390	4497354	5965	2	20671	ENSMUST00000192650.5	-1080	ENSMUSG00000025902	Sox17	SRY (sex determining region Y)-box 17	ENSMUST00000027035.9;ENSMUST00000195555.1;ENSMUST00000192650.5;ENSMUST00000116652.7;ENSMUST00000191647.1;ENSMUST00000191939.1;ENSMUST00000192913.1	20671;20671;20671;20671;20671;20671;20671	0;0;0;0;0;-4699;0
chr1	4592077	4592181	105	*	h2ak119ub2_peak_471	34	.	3.2783	3.41201	0	74	Distal Intergenic	1	4491390	4497354	5965	2	20671	ENSMUST00000192650.5	-94723	ENSMUSG00000025902	Sox17	SRY (sex determining region Y)-box 17	NA	NA	NA
chr1	4690233	4690500	268	*	h2ak119ub2_peak_472	52	.	4.19754	5.24557	1.12478	162	Distal Intergenic	1	4783572	4785692	2121	2	27395	ENSMUST00000132625.1	95192	ENSMUSG00000033845	Mrpl15	mitochondrial ribosomal protein L15	NA	NA	NA
chr1	5020714	5020779	66	*	h2ak119ub2_peak_473	25	.	2.97189	2.58764	0	46	Promoter (1-2kb)	1	4909576	5019539	109964	2	58175	ENSMUST00000002533.14	-1175	ENSMUSG00000002459	Rgs20	regulator of G-protein signaling 20	ENSMUST00000002533.14;ENSMUST00000118000.7;ENSMUST00000119256.7;ENSMUST00000170566.1;ENSMUST00000147158.1;ENSMUST00000156289.1	58175;58175;58175;58175;58175;58175	-1175;0;-1979;-1335;0;-1335
chr1	5021020	5021070	51	*	h2ak119ub2_peak_474	24	.	2.85429	2.43654	0	26	Promoter (1-2kb)	1	4909576	5019539	109964	2	58175	ENSMUST00000002533.14	-1481	ENSMUSG00000002459	Rgs20	regulator of G-protein signaling 20	ENSMUST00000002533.14;ENSMUST00000118000.7;ENSMUST00000119256.7;ENSMUST00000170566.1;ENSMUST00000147158.1;ENSMUST00000156289.1	58175;58175;58175;58175;58175;58175	-1481;0;-2285;-1641;0;-1641
chr1	5021260	5021348	89	*	h2ak119ub2_peak_475	30	.	3.32483	3.07324	0	23	Promoter (1-2kb)	1	4909576	5019539	109964	2	58175	ENSMUST00000002533.14	-1721	ENSMUSG00000002459	Rgs20	regulator of G-protein signaling 20	ENSMUST00000002533.14;ENSMUST00000118000.7;ENSMUST00000119256.7;ENSMUST00000170566.1;ENSMUST00000147158.1;ENSMUST00000156289.1	58175;58175;58175;58175;58175;58175	-1721;0;-2525;-1881;0;-1881
chr1	5022288	5022345	58	*	h2ak119ub2_peak_476	25	.	2.97189	2.58764	0	35	Promoter (2-3kb)	1	4909576	5019539	109964	2	58175	ENSMUST00000002533.14	-2749	ENSMUSG00000002459	Rgs20	regulator of G-protein signaling 20	ENSMUST00000002533.14;ENSMUST00000118000.7;ENSMUST00000119256.7;ENSMUST00000170566.1;ENSMUST00000147158.1;ENSMUST00000156289.1	58175;58175;58175;58175;58175;58175	-2749;0;-3553;-2909;0;-2909
chr1	5022471	5022565	95	*	h2ak119ub2_peak_477	25	.	2.66548	2.58764	0	23	Promoter (2-3kb)	1	4909576	5019539	109964	2	58175	ENSMUST00000002533.14	-2932	ENSMUSG00000002459	Rgs20	regulator of G-protein signaling 20	ENSMUST00000002533.14;ENSMUST00000118000.7;ENSMUST00000119256.7;ENSMUST00000170566.1;ENSMUST00000147158.1;ENSMUST00000156289.1	58175;58175;58175;58175;58175;58175	-2932;0;-3736;-3092;0;-3092
chr1	5023209	5023288	80	*	h2ak119ub2_peak_478	43	.	3.89113	4.30067	0.422715	33	Intron (ENSMUST00000118000.7/58175, intron 1 of 5)	1	4909576	5019539	109964	2	58175	ENSMUST00000002533.14	-3670	ENSMUSG00000002459	Rgs20	regulator of G-protein signaling 20	ENSMUST00000002533.14;ENSMUST00000118000.7;ENSMUST00000119256.7;ENSMUST00000170566.1;ENSMUST00000147158.1;ENSMUST00000156289.1	58175;58175;58175;58175;58175;58175	-3670;0;-4474;-3830;0;-3830
chr1	5045399	5045452	54	*	h2ak119ub2_peak_479	34	.	3.2783	3.41201	0	21	Intron (ENSMUST00000118000.7/58175, intron 1 of 5)	1	5070018	5162340	92323	1	108664	ENSMUST00000192847.5	-24566	ENSMUSG00000033793	Atp6v1h	ATPase, H+ transporting, lysosomal V1 subunit H	ENSMUST00000118000.7;ENSMUST00000147158.1	58175;58175	0;0
chr1	5047033	5047114	82	*	h2ak119ub2_peak_480	25	.	2.97189	2.58764	0	36	Intron (ENSMUST00000118000.7/58175, intron 1 of 5)	1	5070018	5162340	92323	1	108664	ENSMUST00000192847.5	-22904	ENSMUSG00000033793	Atp6v1h	ATPase, H+ transporting, lysosomal V1 subunit H	ENSMUST00000118000.7;ENSMUST00000147158.1	58175;58175	0;0
chr1	5915558	5915631	74	*	h2ak119ub2_peak_481	34	.	3.2783	3.41201	0	24	Promoter (1-2kb)	1	5913707	5917398	3692	2	226304	ENSMUST00000044180.4	1767	ENSMUSG00000033774	Npbwr1	neuropeptides B/W receptor 1	ENSMUST00000044180.4	226304	0
chr1	5915847	5916003	157	*	h2ak119ub2_peak_482	40	.	3.73715	4.07966	0.297602	109	Promoter (1-2kb)	1	5913707	5917398	3692	2	226304	ENSMUST00000044180.4	1395	ENSMUSG00000033774	Npbwr1	neuropeptides B/W receptor 1	ENSMUST00000044180.4	226304	0
chr1	5916148	5916309	162	*	h2ak119ub2_peak_483	43	.	3.89113	4.30067	0.422715	61	Promoter (1-2kb)	1	5913707	5917398	3692	2	226304	ENSMUST00000044180.4	1089	ENSMUSG00000033774	Npbwr1	neuropeptides B/W receptor 1	ENSMUST00000044180.4	226304	0
chr1	5916404	5916472	69	*	h2ak119ub2_peak_484	24	.	2.56	2.43654	0	28	Promoter (<=1kb)	1	5913707	5917398	3692	2	226304	ENSMUST00000044180.4	926	ENSMUSG00000033774	Npbwr1	neuropeptides B/W receptor 1	ENSMUST00000044180.4	226304	0
chr1	6171930	6171980	51	*	h2ak119ub2_peak_485	32	.	3.14857	3.22608	0	24	Distal Intergenic	1	6206197	6234311	28115	1	12421	ENSMUST00000159906.7	-34217	ENSMUSG00000025907	Rb1cc1	RB1-inducible coiled-coil 1	NA	NA	NA
chr1	6438131	6438242	112	*	h2ak119ub2_peak_486	25	.	2.97189	2.58764	0	26	Exon (ENSMUST00000194240.1/ENSMUST00000194240.1, exon 1 of 2)	1	6487231	6860934	373704	1	240690	ENSMUST00000140079.7	-48989	ENSMUSG00000033740	St18	suppression of tumorigenicity 18	NA	NA	NA
chr1	6440676	6440792	117	*	h2ak119ub2_peak_487	24	.	2.85429	2.43654	0	76	Exon (ENSMUST00000194240.1/ENSMUST00000194240.1, exon 1 of 2)	1	6487231	6860934	373704	1	240690	ENSMUST00000140079.7	-46439	ENSMUSG00000033740	St18	suppression of tumorigenicity 18	NA	NA	NA
chr1	7335231	7335281	51	*	h2ak119ub2_peak_488	25	.	2.97189	2.58764	0	19	Distal Intergenic	1	7160557	7172659	12103	1	319263	ENSMUST00000183204.1	174674	ENSMUSG00000051285	Pcmtd1	protein-L-isoaspartate (D-aspartate) O-methyltransferase domain containing 1	NA	NA	NA
chr1	7719939	7719989	51	*	h2ak119ub2_peak_489	17	.	2.26572	1.72152	0	3	Distal Intergenic	1	7160557	7172659	12103	1	319263	ENSMUST00000183204.1	559382	ENSMUSG00000051285	Pcmtd1	protein-L-isoaspartate (D-aspartate) O-methyltransferase domain containing 1	NA	NA	NA
chr1	7741696	7741746	51	*	h2ak119ub2_peak_490	32	.	3.14857	3.22608	0	22	Distal Intergenic	1	7160557	7172659	12103	1	319263	ENSMUST00000183204.1	581139	ENSMUSG00000051285	Pcmtd1	protein-L-isoaspartate (D-aspartate) O-methyltransferase domain containing 1	NA	NA	NA
chr1	7846476	7846526	51	*	h2ak119ub2_peak_491	25	.	2.66548	2.58764	0	5	Distal Intergenic	1	8363425	8470479	107055	2	71096	ENSMUST00000135046.3	623953	ENSMUSG00000025909	Sntg1	syntrophin, gamma 1	NA	NA	NA
chr1	7972587	7972661	75	*	h2ak119ub2_peak_492	24	.	2.85429	2.43654	0	36	Distal Intergenic	1	8363425	8470479	107055	2	71096	ENSMUST00000135046.3	497818	ENSMUSG00000025909	Sntg1	syntrophin, gamma 1	NA	NA	NA
chr1	7997718	7997770	53	*	h2ak119ub2_peak_493	23	.	2.47224	2.31259	0	8	Distal Intergenic	1	8363425	8470479	107055	2	71096	ENSMUST00000135046.3	472709	ENSMUSG00000025909	Sntg1	syntrophin, gamma 1	NA	NA	NA
chr1	8600690	8600740	51	*	h2ak119ub2_peak_494	34	.	3.58471	3.41201	0	30	Intron (ENSMUST00000132064.7/71096, intron 11 of 19)	1	8363183	8470520	107338	2	71096	ENSMUST00000115484.8	-130170	ENSMUSG00000025909	Sntg1	syntrophin, gamma 1	ENSMUST00000132064.7;ENSMUST00000191683.5;ENSMUST00000140295.7;ENSMUST00000140302.7;ENSMUST00000115488.2	71096;71096;71096;71096;71096	0;0;0;0;0
chr1	8689306	8689449	144	*	h2ak119ub2_peak_495	32	.	3.14857	3.22608	0	137	Intron (ENSMUST00000132064.7/71096, intron 5 of 19)	1	8363475	8803943	440469	2	71096	ENSMUST00000115488.2	114494	ENSMUSG00000025909	Sntg1	syntrophin, gamma 1	ENSMUST00000132064.7;ENSMUST00000191683.5;ENSMUST00000140295.7;ENSMUST00000140302.7;ENSMUST00000115488.2;ENSMUST00000144593.7	71096;71096;71096;71096;71096;71096	0;0;0;0;0;0
chr1	8711306	8711356	51	*	h2ak119ub2_peak_496	25	.	2.66548	2.58764	0	11	Intron (ENSMUST00000132064.7/71096, intron 5 of 19)	1	8363475	8803943	440469	2	71096	ENSMUST00000115488.2	92587	ENSMUSG00000025909	Sntg1	syntrophin, gamma 1	ENSMUST00000132064.7;ENSMUST00000191683.5;ENSMUST00000140295.7;ENSMUST00000140302.7;ENSMUST00000115488.2;ENSMUST00000144593.7	71096;71096;71096;71096;71096;71096	0;0;0;0;0;0
chr1	8718215	8718269	55	*	h2ak119ub2_peak_497	52	.	4.19754	5.24557	1.12478	12	Intron (ENSMUST00000132064.7/71096, intron 5 of 19)	1	8363475	8803943	440469	2	71096	ENSMUST00000115488.2	85674	ENSMUSG00000025909	Sntg1	syntrophin, gamma 1	ENSMUST00000132064.7;ENSMUST00000191683.5;ENSMUST00000140295.7;ENSMUST00000140302.7;ENSMUST00000115488.2;ENSMUST00000144593.7	71096;71096;71096;71096;71096;71096	0;0;0;0;0;0
chr1	9299050	9299106	57	*	h2ak119ub2_peak_498	34	.	3.2783	3.41201	0	27	Promoter (<=1kb)	1	8361475	9299238	937764	2	71096	ENSMUST00000140295.7	132	ENSMUSG00000025909	Sntg1	syntrophin, gamma 1	ENSMUST00000132064.7;ENSMUST00000191683.5;ENSMUST00000140295.7;ENSMUST00000140302.7;ENSMUST00000144593.7;ENSMUST00000134075.7;ENSMUST00000126083.1	71096;71096;71096;71096;71096;71096;71096	0;0;0;0;0;0;-814
chr1	9299225	9299275	51	*	h2ak119ub2_peak_499	34	.	3.2783	3.41201	0	38	Promoter (<=1kb)	1	8361475	9299238	937764	2	71096	ENSMUST00000140295.7	0	ENSMUSG00000025909	Sntg1	syntrophin, gamma 1	ENSMUST00000132064.7;ENSMUST00000191683.5;ENSMUST00000140295.7;ENSMUST00000140302.7;ENSMUST00000144593.7;ENSMUST00000134075.7;ENSMUST00000126083.1	71096;71096;71096;71096;71096;71096;71096	0;0;0;0;0;0;-989
chr1	9300098	9300158	61	*	h2ak119ub2_peak_500	32	.	3.44286	3.22608	0	40	Promoter (<=1kb)	1	8362678	9299878	937201	2	71096	ENSMUST00000140302.7	-220	ENSMUSG00000025909	Sntg1	syntrophin, gamma 1	ENSMUST00000132064.7;ENSMUST00000191683.5;ENSMUST00000140295.7;ENSMUST00000140302.7;ENSMUST00000144593.7;ENSMUST00000134075.7;ENSMUST00000126083.1	71096;71096;71096;71096;71096;71096;71096	0;0;0;0;0;0;-1862
chr1	9546256	9546370	115	*	h2ak119ub2_peak_501	49	.	3.75099	4.90362	0.978346	48	Promoter (<=1kb)	1	9545408	9547455	2048	1	59014	ENSMUST00000072079.8	848	ENSMUSG00000061024	Rrs1	ribosome biogenesis regulator 1	ENSMUST00000072079.8;ENSMUST00000144177.7;ENSMUST00000027044.14;ENSMUST00000130927.7;ENSMUST00000186467.1;ENSMUST00000190654.1	59014;76187;76187;76187;76187;76187	0;0;0;-1722;-1737;0
chr1	9546923	9547007	85	*	h2ak119ub2_peak_502	31	.	3.40877	3.18178	0	70	Promoter (<=1kb)	1	9547948	9577970	30023	1	76187	ENSMUST00000144177.7	-941	ENSMUSG00000025911	Adhfe1	alcohol dehydrogenase, iron containing, 1	ENSMUST00000072079.8;ENSMUST00000144177.7;ENSMUST00000027044.14;ENSMUST00000130927.7;ENSMUST00000186467.1;ENSMUST00000190654.1	59014;76187;76187;76187;76187;76187	0;0;0;-1085;-1100;0
chr1	9572951	9573001	51	*	h2ak119ub2_peak_503	25	.	2.66548	2.58764	0	1	Intron (ENSMUST00000144177.7/76187, intron 13 of 13)	1	9548119	9580673	32555	1	76187	ENSMUST00000190654.1	24832	ENSMUSG00000025911	Adhfe1	alcohol dehydrogenase, iron containing, 1	ENSMUST00000115480.7;ENSMUST00000145176.7;ENSMUST00000144177.7;ENSMUST00000027044.14;ENSMUST00000190654.1	72481;72481;76187;76187;76187	0;0;0;0;0
chr1	9605385	9605440	56	*	h2ak119ub2_peak_504	32	.	3.44286	3.22608	0	17	Intron (ENSMUST00000088666.3/76982, intron 1 of 5)	1	9601199	9627143	25945	1	76982	ENSMUST00000088666.3	4186	ENSMUSG00000067879	Vxn	vexin	ENSMUST00000115480.7;ENSMUST00000145176.7;ENSMUST00000148585.7;ENSMUST00000153239.7;ENSMUST00000148310.2;ENSMUST00000088666.3	72481;72481;72481;72481;72481;76982	0;0;0;0;0;0
chr1	9629305	9629369	65	*	h2ak119ub2_peak_505	24	.	2.85429	2.43654	0	63	Promoter (1-2kb)	1	9560832	9631092	70261	2	72481	ENSMUST00000115480.7	1723	ENSMUSG00000079671	2610203C22Rik	RIKEN cDNA 2610203C22 gene	ENSMUST00000115480.7;ENSMUST00000145176.7;ENSMUST00000148585.7;ENSMUST00000153239.7;ENSMUST00000148310.2;ENSMUST00000088666.3	72481;72481;72481;72481;72481;76982	0;0;0;0;0;0
chr1	9797014	9797073	60	*	h2ak119ub2_peak_506	32	.	3.14857	3.22608	0	23	Promoter (1-2kb)	1	9798107	9900843	102737	1	170755	ENSMUST00000166384.7	-1034	ENSMUSG00000025915	Sgk3	serum/glucocorticoid regulated kinase 3	ENSMUST00000166384.7;ENSMUST00000188782.6;ENSMUST00000168907.7;ENSMUST00000188625.1;ENSMUST00000188738.6;ENSMUST00000188298.6	170755;170755;170755;170755;170755;170755	0;0;0;-1085;0;0
chr1	9850024	9850101	78	*	h2ak119ub2_peak_507	16	.	2.24328	1.69381	0	64	Promoter (1-2kb)	1	9848397	9899853	51457	1	170755	ENSMUST00000097826.5	1627	ENSMUSG00000025915	Sgk3	serum/glucocorticoid regulated kinase 3	ENSMUST00000166384.7;ENSMUST00000188782.6;ENSMUST00000168907.7;ENSMUST00000188738.6;ENSMUST00000188298.6;ENSMUST00000171265.7;ENSMUST00000188830.6;ENSMUST00000189050.1;ENSMUST00000097826.5	170755;170755;170755;170755;170755;170755;170755;170755;170755	0;0;0;0;0;0;0;0;0
chr1	9874377	9874439	63	*	h2ak119ub2_peak_508	93	.	5.43429	9.31879	4.77047	35	Intron (ENSMUST00000166384.7/170755, intron 5 of 16)	1	9883467	9889077	5611	1	170755	ENSMUST00000191338.1	-9028	ENSMUSG00000025915	Sgk3	serum/glucocorticoid regulated kinase 3	ENSMUST00000166384.7;ENSMUST00000188782.6;ENSMUST00000168907.7;ENSMUST00000188738.6;ENSMUST00000188298.6;ENSMUST00000171265.7;ENSMUST00000189050.1;ENSMUST00000097826.5	170755;170755;170755;170755;170755;170755;170755;170755	0;0;0;0;0;0;0;0
chr1	9968903	9968968	66	*	h2ak119ub2_peak_509	25	.	2.97189	2.58764	0	18	Promoter (<=1kb)	1	9960163	9967932	7770	2	100039596	ENSMUST00000185184.1	-971	ENSMUSG00000099032	Tcf24	transcription factor 24	ENSMUST00000185184.1;ENSMUST00000147000.8;ENSMUST00000124874.7;ENSMUST00000027049.9;ENSMUST00000130102.7	100039596;69312;69312;69312;69312	-971;0;0;0;0
chr1	9998062	9998138	77	*	h2ak119ub2_peak_510	24	.	2.85429	2.43654	0	36	Intron (ENSMUST00000124874.7/69312, intron 3 of 7)	1	9968624	10003453	34830	2	69312	ENSMUST00000124874.7	5315	ENSMUSG00000025916	Ppp1r42	protein phosphatase 1, regulatory subunit 42	ENSMUST00000124874.7;ENSMUST00000027049.9;ENSMUST00000130102.7;ENSMUST00000176398.7;ENSMUST00000155163.1	69312;69312;69312;69312;69312	0;0;0;0;0
chr1	10233840	10233890	51	*	h2ak119ub2_peak_511	25	.	2.97189	2.58764	0	24	Promoter (1-2kb)	1	10173075	10232670	59596	2	211673	ENSMUST00000131556.1	-1170	ENSMUSG00000067851	Arfgef1	ADP-ribosylation factor guanine nucleotide-exchange factor 1(brefeldin A-inhibited)	ENSMUST00000088615.10;ENSMUST00000131556.1	211673;211673	-1170;-1170
chr1	10233942	10233992	51	*	h2ak119ub2_peak_512	32	.	3.44286	3.22608	0	27	Promoter (1-2kb)	1	10173075	10232670	59596	2	211673	ENSMUST00000131556.1	-1272	ENSMUSG00000067851	Arfgef1	ADP-ribosylation factor guanine nucleotide-exchange factor 1(brefeldin A-inhibited)	ENSMUST00000088615.10;ENSMUST00000131556.1	211673;211673	-1272;-1272
chr1	10396350	10396416	67	*	h2ak119ub2_peak_513	25	.	2.66548	2.58764	0	50	Intron (ENSMUST00000153695.7/329093, intron 7 of 9)	1	10472475	10477823	5349	2	329093	ENSMUST00000147575.1	81407	ENSMUSG00000042501	Cpa6	carboxypeptidase A6	ENSMUST00000153695.7;ENSMUST00000035577.6	329093;329093	0;0
chr1	10625416	10625466	51	*	h2ak119ub2_peak_514	17	.	2.26572	1.72152	0	28	Intron (ENSMUST00000153695.7/329093, intron 1 of 9)	1	10595366	10719905	124540	2	329093	ENSMUST00000140938.1	94439	ENSMUSG00000042501	Cpa6	carboxypeptidase A6	ENSMUST00000153695.7;ENSMUST00000035577.6;ENSMUST00000140938.1	329093;329093;329093	0;0;0
chr1	10806040	10806181	142	*	h2ak119ub2_peak_515	24	.	2.85429	2.43654	0	50	Exon (ENSMUST00000189483.1/ENSMUST00000189483.1, exon 1 of 1)	1	10324727	10719945	395219	2	329093	ENSMUST00000035577.6	-86095	ENSMUSG00000042501	Cpa6	carboxypeptidase A6	NA	NA	NA
chr1	10806506	10806641	136	*	h2ak119ub2_peak_516	25	.	2.97189	2.58764	0	112	Exon (ENSMUST00000189483.1/ENSMUST00000189483.1, exon 1 of 1)	1	10324727	10719945	395219	2	329093	ENSMUST00000035577.6	-86561	ENSMUSG00000042501	Cpa6	carboxypeptidase A6	NA	NA	NA
chr1	10885373	10885423	51	*	h2ak119ub2_peak_517	24	.	2.56	2.43654	0	37	Distal Intergenic	1	10993465	11303681	310217	1	109294	ENSMUST00000027056.11	-108042	ENSMUSG00000048960	Prex2	phosphatidylinositol-3,4,5-trisphosphate-dependent Rac exchange factor 2	NA	NA	NA
chr1	10927388	10927442	55	*	h2ak119ub2_peak_518	29	.	2.88381	2.9599	0	32	Distal Intergenic	1	10993465	11303681	310217	1	109294	ENSMUST00000027056.11	-66023	ENSMUSG00000048960	Prex2	phosphatidylinositol-3,4,5-trisphosphate-dependent Rac exchange factor 2	NA	NA	NA
chr1	10972508	10972571	64	*	h2ak119ub2_peak_519	25	.	2.66548	2.58764	0	44	Distal Intergenic	1	10993465	11303681	310217	1	109294	ENSMUST00000027056.11	-20894	ENSMUSG00000048960	Prex2	phosphatidylinositol-3,4,5-trisphosphate-dependent Rac exchange factor 2	NA	NA	NA
chr1	11625138	11625188	51	*	h2ak119ub2_peak_520	34	.	3.2783	3.41201	0	34	Intron (ENSMUST00000048613.13/320492, intron 7 of 13)	1	11579306	11596631	17326	1	320492	ENSMUST00000191437.1	45832	ENSMUSG00000057715	A830018L16Rik	RIKEN cDNA A830018L16 gene	ENSMUST00000048613.13;ENSMUST00000141512.7;ENSMUST00000137824.7;ENSMUST00000179089.7	320492;320492;320492;320492	0;0;0;0
chr1	11728685	11728735	51	*	h2ak119ub2_peak_521	34	.	3.58471	3.41201	0	25	Intron (ENSMUST00000048613.13/320492, intron 7 of 13)	1	11579306	11596631	17326	1	320492	ENSMUST00000191437.1	149379	ENSMUSG00000057715	A830018L16Rik	RIKEN cDNA A830018L16 gene	ENSMUST00000048613.13;ENSMUST00000141512.7;ENSMUST00000137824.7;ENSMUST00000179089.7	320492;320492;320492;320492	0;0;0;0
chr1	11806662	11806721	60	*	h2ak119ub2_peak_522	17	.	2.29524	1.78085	0	34	Intron (ENSMUST00000048613.13/320492, intron 9 of 13)	1	11579306	11596631	17326	1	320492	ENSMUST00000191437.1	227356	ENSMUSG00000057715	A830018L16Rik	RIKEN cDNA A830018L16 gene	ENSMUST00000048613.13;ENSMUST00000141512.7;ENSMUST00000137824.7;ENSMUST00000179089.7	320492;320492;320492;320492	0;0;0;0
chr1	12498573	12498641	69	*	h2ak119ub2_peak_523	25	.	2.66548	2.58764	0	43	Distal Intergenic	1	12425986	12426106	121	1	102465961	ENSMUST00000183490.1	72587	ENSMUSG00000098555	Mir6341	microRNA 6341	NA	NA	NA
chr1	12657489	12657539	51	*	h2ak119ub2_peak_524	52	.	4.41933	5.24534	1.12478	40	Distal Intergenic	1	12667563	12673090	5528	1	329096	ENSMUST00000181272.1	-10024	ENSMUSG00000097171	Gm17644	predicted gene, 17644	NA	NA	NA
chr1	12657607	12657826	220	*	h2ak119ub2_peak_525	41	.	3.19286	4.14638	0.357517	28	Distal Intergenic	1	12667563	12673090	5528	1	329096	ENSMUST00000181272.1	-9737	ENSMUSG00000097171	Gm17644	predicted gene, 17644	NA	NA	NA
chr1	12667644	12667737	94	*	h2ak119ub2_peak_526	17	.	2.26572	1.72152	0	68	Promoter (<=1kb)	1	12667563	12673090	5528	1	329096	ENSMUST00000181272.1	81	ENSMUSG00000097171	Gm17644	predicted gene, 17644	ENSMUST00000181272.1	329096	0
chr1	12693812	12693967	156	*	h2ak119ub2_peak_527	34	.	3.2783	3.41201	0	41	Promoter (1-2kb)	1	12692532	12852489	159958	1	240725	ENSMUST00000186051.6	1280	ENSMUSG00000016918	Sulf1	sulfatase 1	ENSMUST00000177608.7;ENSMUST00000180062.7;ENSMUST00000186051.6	240725;240725;240725	0;0;0
chr1	12807489	12807539	51	*	h2ak119ub2_peak_528	25	.	2.95276	2.56289	0	35	Intron (ENSMUST00000177608.7/240725, intron 6 of 21)	1	12785443	12788818	3376	1	240725	ENSMUST00000186674.1	22046	ENSMUSG00000016918	Sulf1	sulfatase 1	ENSMUST00000177608.7;ENSMUST00000180062.7;ENSMUST00000186051.6;ENSMUST00000187376.6;ENSMUST00000088585.9	240725;240725;240725;240725;240725	0;0;0;0;0
chr1	12876350	12876441	92	*	h2ak119ub2_peak_529	24	.	2.53466	2.40059	0	35	Exon (ENSMUST00000188454.6/240726, exon 9 of 10)	1	12842791	12861192	18402	1	240725	ENSMUST00000185780.1	33559	ENSMUSG00000016918	Sulf1	sulfatase 1	ENSMUST00000188454.6;ENSMUST00000115403.8;ENSMUST00000115402.7;ENSMUST00000136197.7;ENSMUST00000146763.7;ENSMUST00000147606.2;ENSMUST00000133201.2	240726;240726;240726;240726;240726;240726;240726	0;0;0;0;0;0;48602
chr1	12990684	12990749	66	*	h2ak119ub2_peak_530	24	.	2.56	2.43654	0	24	Promoter (<=1kb)	1	12879683	12990914	111232	2	240726	ENSMUST00000146763.7	165	ENSMUSG00000025938	Slco5a1	solute carrier organic anion transporter family, member 5A1	ENSMUST00000188454.6;ENSMUST00000115403.8;ENSMUST00000115402.7;ENSMUST00000136197.7;ENSMUST00000146763.7;ENSMUST00000147606.2;ENSMUST00000191566.1	240726;240726;240726;240726;240726;240726;240726	0;0;0;0;0;0;0
chr1	12990835	12990949	115	*	h2ak119ub2_peak_531	34	.	3.2783	3.41201	0	70	Promoter (<=1kb)	1	12879683	12990914	111232	2	240726	ENSMUST00000146763.7	0	ENSMUSG00000025938	Slco5a1	solute carrier organic anion transporter family, member 5A1	ENSMUST00000188454.6;ENSMUST00000115403.8;ENSMUST00000115402.7;ENSMUST00000136197.7;ENSMUST00000146763.7;ENSMUST00000147606.2;ENSMUST00000191566.1	240726;240726;240726;240726;240726;240726;240726	0;0;0;0;0;0;0
chr1	12991620	12991736	117	*	h2ak119ub2_peak_532	17	.	2.09905	1.78085	0	30	Promoter (<=1kb)	1	12975819	12991177	15359	2	240726	ENSMUST00000191566.1	-443	ENSMUSG00000025938	Slco5a1	solute carrier organic anion transporter family, member 5A1	ENSMUST00000188454.6;ENSMUST00000115403.8;ENSMUST00000115402.7;ENSMUST00000136197.7;ENSMUST00000146763.7;ENSMUST00000147606.2;ENSMUST00000191566.1	240726;240726;240726;240726;240726;240726;240726	0;0;0;0;0;0;0
chr1	12991851	12992043	193	*	h2ak119ub2_peak_533	32	.	3.44286	3.22608	0	114	Promoter (<=1kb)	1	12866549	12992650	126102	2	240726	ENSMUST00000188454.6	607	ENSMUSG00000025938	Slco5a1	solute carrier organic anion transporter family, member 5A1	ENSMUST00000188454.6;ENSMUST00000115403.8;ENSMUST00000115402.7;ENSMUST00000136197.7;ENSMUST00000146763.7;ENSMUST00000147606.2;ENSMUST00000191566.1	240726;240726;240726;240726;240726;240726;240726	0;0;0;0;0;0;0
chr1	12994927	12994986	60	*	h2ak119ub2_peak_534	40	.	3.73715	4.07966	0.297602	16	Promoter (2-3kb)	1	12866549	12992650	126102	2	240726	ENSMUST00000188454.6	-2277	ENSMUSG00000025938	Slco5a1	solute carrier organic anion transporter family, member 5A1	ENSMUST00000188454.6;ENSMUST00000115403.8;ENSMUST00000115402.7;ENSMUST00000136197.7;ENSMUST00000146763.7;ENSMUST00000147606.2;ENSMUST00000191566.1	240726;240726;240726;240726;240726;240726;240726	0;0;0;0;0;0;0
chr1	12995915	12995965	51	*	h2ak119ub2_peak_535	25	.	2.66548	2.58764	0	9	Distal Intergenic	1	12866549	12992650	126102	2	240726	ENSMUST00000188454.6	-3265	ENSMUSG00000025938	Slco5a1	solute carrier organic anion transporter family, member 5A1	ENSMUST00000188454.6;ENSMUST00000115403.8;ENSMUST00000115402.7;ENSMUST00000136197.7;ENSMUST00000191566.1	240726;240726;240726;240726;240726	0;0;0;0;0
chr1	12996556	12996629	74	*	h2ak119ub2_peak_536	24	.	2.56	2.43654	0	69	Distal Intergenic	1	12866549	12992650	126102	2	240726	ENSMUST00000188454.6	-3906	ENSMUSG00000025938	Slco5a1	solute carrier organic anion transporter family, member 5A1	ENSMUST00000188454.6	240726	0
chr1	13051041	13051091	51	*	h2ak119ub2_peak_537	21	.	2.35619	2.15088	0	4	Distal Intergenic	1	12866549	12992650	126102	2	240726	ENSMUST00000188454.6	-58391	ENSMUSG00000025938	Slco5a1	solute carrier organic anion transporter family, member 5A1	NA	NA	NA
chr1	13126948	13127010	63	*	h2ak119ub2_peak_538	34	.	3.2783	3.41201	0	24	Promoter (<=1kb)	1	13113457	13127163	13707	2	383491	ENSMUST00000047577.6	153	ENSMUSG00000042414	Prdm14	PR domain containing 14	ENSMUST00000047577.6	383491	0
chr1	13203340	13203445	106	*	h2ak119ub2_peak_539	29	.	3.24492	2.9706	0	84	Intron (ENSMUST00000081713.10/17978, intron 4 of 21)	1	13148429	13151018	2590	2	17978	ENSMUST00000133232.1	-52322	ENSMUSG00000005886	Ncoa2	nuclear receptor coactivator 2	ENSMUST00000081713.10;ENSMUST00000068304.12;ENSMUST00000006037.12;ENSMUST00000147927.7;ENSMUST00000143603.7;ENSMUST00000139970.7;ENSMUST00000124088.1;ENSMUST00000145280.1	17978;17978;17978;17978;17978;17978;17978;17978	0;0;0;0;0;0;0;0
chr1	13425619	13425669	51	*	h2ak119ub2_peak_540	34	.	3.2783	3.41201	0	13	Distal Intergenic	1	13164501	13374083	209583	2	17978	ENSMUST00000147927.7	-51536	ENSMUSG00000005886	Ncoa2	nuclear receptor coactivator 2	NA	NA	NA
chr1	13524961	13525050	90	*	h2ak119ub2_peak_541	32	.	3.14857	3.22608	0	49	Distal Intergenic	1	13576144	13579798	3655	2	72265	ENSMUST00000185447.1	54748	ENSMUSG00000025935	Tram1	translocating chain-associating membrane protein 1	NA	NA	NA
chr1	13590672	13590804	133	*	h2ak119ub2_peak_542	32	.	3.14857	3.22608	0	26	Promoter (<=1kb)	1	13564698	13589910	25213	2	72265	ENSMUST00000027068.10	-762	ENSMUSG00000025935	Tram1	translocating chain-associating membrane protein 1	ENSMUST00000027068.10;ENSMUST00000188377.1	72265;72265	-762;-797
chr1	13676718	13676768	51	*	h2ak119ub2_peak_543	25	.	2.97189	2.58764	0	32	Intron (ENSMUST00000088542.3/381246, intron 2 of 3)	1	13668771	13701723	32953	1	381246	ENSMUST00000088542.3	7947	ENSMUSG00000067813	Xkr9	X-linked Kx blood group related 9	ENSMUST00000088542.3	381246	0
chr1	13788806	13788856	51	*	h2ak119ub2_peak_544	19	.	2.22043	1.94518	0	10	Promoter (1-2kb)	1	13785883	13786879	997	2	433273	ENSMUST00000180415.1	-1927	ENSMUSG00000097711	Gm5523	glyceraldehyde-3-phosphate dehydrogenase pseudogene	ENSMUST00000180415.1	433273	-1927
chr1	14051632	14051705	74	*	h2ak119ub2_peak_545	14	.	1.86857	1.47484	0	48	Distal Intergenic	1	14207926	14231492	23567	2	14048	ENSMUST00000189526.1	179787	ENSMUSG00000025932	Eya1	EYA transcriptional coactivator and phosphatase 1	NA	NA	NA
chr1	14185634	14185697	64	*	h2ak119ub2_peak_546	34	.	3.2783	3.41201	0	17	Intron (ENSMUST00000027066.12/14048, intron 12 of 17)	1	14207926	14231492	23567	2	14048	ENSMUST00000189526.1	45795	ENSMUSG00000025932	Eya1	EYA transcriptional coactivator and phosphatase 1	ENSMUST00000027066.12;ENSMUST00000168081.8;ENSMUST00000080664.13;ENSMUST00000190337.6	14048;14048;14048;14048	0;0;0;0
chr1	14188406	14188456	51	*	h2ak119ub2_peak_547	25	.	2.66548	2.58764	0	25	Intron (ENSMUST00000027066.12/14048, intron 12 of 17)	1	14207926	14231492	23567	2	14048	ENSMUST00000189526.1	43036	ENSMUSG00000025932	Eya1	EYA transcriptional coactivator and phosphatase 1	ENSMUST00000027066.12;ENSMUST00000168081.8;ENSMUST00000080664.13;ENSMUST00000190337.6	14048;14048;14048;14048	0;0;0;0
chr1	14425215	14425265	51	*	h2ak119ub2_peak_548	34	.	3.2783	3.41201	0	24	Distal Intergenic	1	14168958	14310235	141278	2	14048	ENSMUST00000168081.8	-114980	ENSMUSG00000025932	Eya1	EYA transcriptional coactivator and phosphatase 1	NA	NA	NA
chr1	14503716	14503803	88	*	h2ak119ub2_peak_549	25	.	2.97189	2.58764	0	35	Distal Intergenic	1	14168958	14310235	141278	2	14048	ENSMUST00000168081.8	-193481	ENSMUSG00000025932	Eya1	EYA transcriptional coactivator and phosphatase 1	NA	NA	NA
chr1	14504385	14504435	51	*	h2ak119ub2_peak_550	25	.	2.97189	2.58764	0	13	Distal Intergenic	1	14168958	14310235	141278	2	14048	ENSMUST00000168081.8	-194150	ENSMUSG00000025932	Eya1	EYA transcriptional coactivator and phosphatase 1	NA	NA	NA
chr1	14505471	14505581	111	*	h2ak119ub2_peak_551	25	.	2.97189	2.58764	0	36	Distal Intergenic	1	14168958	14310235	141278	2	14048	ENSMUST00000168081.8	-195236	ENSMUSG00000025932	Eya1	EYA transcriptional coactivator and phosphatase 1	NA	NA	NA
chr1	14505843	14505951	109	*	h2ak119ub2_peak_552	24	.	2.85429	2.43654	0	60	Distal Intergenic	1	14168958	14310235	141278	2	14048	ENSMUST00000168081.8	-195608	ENSMUSG00000025932	Eya1	EYA transcriptional coactivator and phosphatase 1	NA	NA	NA
chr1	14506016	14506075	60	*	h2ak119ub2_peak_553	25	.	2.97189	2.58764	0	17	Distal Intergenic	1	14168958	14310235	141278	2	14048	ENSMUST00000168081.8	-195781	ENSMUSG00000025932	Eya1	EYA transcriptional coactivator and phosphatase 1	NA	NA	NA
chr1	14507379	14507442	64	*	h2ak119ub2_peak_554	25	.	2.97189	2.58764	0	40	Distal Intergenic	1	14168958	14310235	141278	2	14048	ENSMUST00000168081.8	-197144	ENSMUSG00000025932	Eya1	EYA transcriptional coactivator and phosphatase 1	NA	NA	NA
chr1	14507588	14507705	118	*	h2ak119ub2_peak_555	17	.	2.09905	1.78085	0	87	Distal Intergenic	1	14168958	14310235	141278	2	14048	ENSMUST00000168081.8	-197353	ENSMUSG00000025932	Eya1	EYA transcriptional coactivator and phosphatase 1	NA	NA	NA
chr1	14508012	14508078	67	*	h2ak119ub2_peak_556	24	.	2.56	2.43654	0	46	Distal Intergenic	1	14168958	14310235	141278	2	14048	ENSMUST00000168081.8	-197777	ENSMUSG00000025932	Eya1	EYA transcriptional coactivator and phosphatase 1	NA	NA	NA
chr1	14994052	14994102	51	*	h2ak119ub2_peak_557	29	.	2.96755	2.9706	0	19	Distal Intergenic	1	14872648	14918862	46215	2	277328	ENSMUST00000041447.4	-75190	ENSMUSG00000032769	Trpa1	transient receptor potential cation channel, subfamily A, member 1	NA	NA	NA
chr1	15285323	15285399	77	*	h2ak119ub2_peak_558	43	.	3.89113	4.30067	0.422715	37	Promoter (1-2kb)	1	15287254	15712548	425295	1	98741	ENSMUST00000175681.2	-1855	ENSMUSG00000092083	Kcnb2	potassium voltage gated channel, Shab-related subfamily, member 2	ENSMUST00000175681.2	98741	0
chr1	15285543	15285811	269	*	h2ak119ub2_peak_559	17	.	2.09905	1.78085	0	94	Promoter (1-2kb)	1	15287254	15712548	425295	1	98741	ENSMUST00000175681.2	-1443	ENSMUSG00000092083	Kcnb2	potassium voltage gated channel, Shab-related subfamily, member 2	ENSMUST00000175681.2	98741	0
chr1	15286059	15286150	92	*	h2ak119ub2_peak_560	24	.	2.56	2.43654	0	21	Promoter (1-2kb)	1	15287254	15712548	425295	1	98741	ENSMUST00000175681.2	-1104	ENSMUSG00000092083	Kcnb2	potassium voltage gated channel, Shab-related subfamily, member 2	ENSMUST00000175681.2	98741	0
chr1	15286219	15286300	82	*	h2ak119ub2_peak_561	25	.	2.97189	2.58764	0	15	Promoter (<=1kb)	1	15287254	15712548	425295	1	98741	ENSMUST00000175681.2	-954	ENSMUSG00000092083	Kcnb2	potassium voltage gated channel, Shab-related subfamily, member 2	ENSMUST00000175681.2	98741	0
chr1	15287562	15287700	139	*	h2ak119ub2_peak_562	34	.	3.58471	3.41201	0	120	Promoter (<=1kb)	1	15287254	15712548	425295	1	98741	ENSMUST00000175681.2	308	ENSMUSG00000092083	Kcnb2	potassium voltage gated channel, Shab-related subfamily, member 2	ENSMUST00000175681.2	98741	0
chr1	15288114	15288164	51	*	h2ak119ub2_peak_563	34	.	3.2783	3.41201	0	18	Promoter (<=1kb)	1	15287254	15712548	425295	1	98741	ENSMUST00000175681.2	860	ENSMUSG00000092083	Kcnb2	potassium voltage gated channel, Shab-related subfamily, member 2	ENSMUST00000175681.2	98741	0
chr1	15288905	15288955	51	*	h2ak119ub2_peak_564	25	.	2.97189	2.58764	0	40	Promoter (1-2kb)	1	15287254	15712548	425295	1	98741	ENSMUST00000175681.2	1651	ENSMUSG00000092083	Kcnb2	potassium voltage gated channel, Shab-related subfamily, member 2	ENSMUST00000175681.2	98741	0
chr1	15710551	15710601	51	*	h2ak119ub2_peak_565	25	.	2.66548	2.58764	0	21	Exon (ENSMUST00000175681.2/98741, exon 3 of 3)	1	15805646	15844052	38407	1	21749	ENSMUST00000188371.6	-95045	ENSMUSG00000025925	Terf1	telomeric repeat binding factor 1	ENSMUST00000175681.2;ENSMUST00000170146.2	98741;98741	0;0
chr1	15761831	15761881	51	*	h2ak119ub2_peak_566	25	.	2.97189	2.58764	0	15	Distal Intergenic	1	15805646	15844052	38407	1	21749	ENSMUST00000188371.6	-43765	ENSMUSG00000025925	Terf1	telomeric repeat binding factor 1	NA	NA	NA
chr1	15891265	15891348	84	*	h2ak119ub2_peak_567	25	.	2.97189	2.58764	0	46	Promoter (1-2kb)	1	15853862	15892722	38861	2	226866	ENSMUST00000040695.4	1374	ENSMUSG00000032719	Sbspon	somatomedin B and thrombospondin, type 1 domain containing	ENSMUST00000040695.4	226866	0
chr1	15892197	15892337	141	*	h2ak119ub2_peak_568	34	.	3.2783	3.41201	0	126	Promoter (<=1kb)	1	15853862	15892722	38861	2	226866	ENSMUST00000040695.4	385	ENSMUSG00000032719	Sbspon	somatomedin B and thrombospondin, type 1 domain containing	ENSMUST00000040695.4	226866	0
chr1	16070489	16070543	55	*	h2ak119ub2_peak_569	32	.	3.14857	3.22608	0	14	Intron (ENSMUST00000115367.7/75799, intron 2 of 3)	1	16065979	16081212	15234	2	75799	ENSMUST00000115367.7	10669	ENSMUSG00000067795	4930444P10Rik	RIKEN cDNA 4930444P10 gene	ENSMUST00000115367.7;ENSMUST00000145070.7;ENSMUST00000151004.1	75799;75799;75799	0;0;0
chr1	16070815	16070874	60	*	h2ak119ub2_peak_570	34	.	3.58471	3.41201	0	21	Intron (ENSMUST00000115367.7/75799, intron 2 of 3)	1	16065979	16081212	15234	2	75799	ENSMUST00000115367.7	10338	ENSMUSG00000067795	4930444P10Rik	RIKEN cDNA 4930444P10 gene	ENSMUST00000115367.7;ENSMUST00000145070.7;ENSMUST00000151004.1	75799;75799;75799	0;0;0
chr1	16070986	16071067	82	*	h2ak119ub2_peak_571	32	.	3.44286	3.22608	0	75	Intron (ENSMUST00000115367.7/75799, intron 2 of 3)	1	16065979	16081212	15234	2	75799	ENSMUST00000115367.7	10145	ENSMUSG00000067795	4930444P10Rik	RIKEN cDNA 4930444P10 gene	ENSMUST00000115367.7;ENSMUST00000145070.7;ENSMUST00000151004.1	75799;75799;75799	0;0;0
chr1	16071626	16071750	125	*	h2ak119ub2_peak_572	31	.	3.1174	3.18178	0	100	Intron (ENSMUST00000115367.7/75799, intron 2 of 3)	1	16065979	16081212	15234	2	75799	ENSMUST00000115367.7	9462	ENSMUSG00000067795	4930444P10Rik	RIKEN cDNA 4930444P10 gene	ENSMUST00000115367.7;ENSMUST00000145070.7;ENSMUST00000151004.1	75799;75799;75799	0;0;0
chr1	16071904	16071996	93	*	h2ak119ub2_peak_573	25	.	2.97189	2.58764	0	70	Intron (ENSMUST00000115367.7/75799, intron 2 of 3)	1	16065979	16081212	15234	2	75799	ENSMUST00000115367.7	9216	ENSMUSG00000067795	4930444P10Rik	RIKEN cDNA 4930444P10 gene	ENSMUST00000115367.7;ENSMUST00000145070.7;ENSMUST00000151004.1	75799;75799;75799	0;0;0
chr1	16072520	16072776	257	*	h2ak119ub2_peak_574	29	.	2.68762	2.9599	0	80	Intron (ENSMUST00000115367.7/75799, intron 2 of 3)	1	16065979	16081212	15234	2	75799	ENSMUST00000115367.7	8436	ENSMUSG00000067795	4930444P10Rik	RIKEN cDNA 4930444P10 gene	ENSMUST00000115367.7;ENSMUST00000145070.7;ENSMUST00000151004.1	75799;75799;75799	0;0;0
chr1	16073201	16073307	107	*	h2ak119ub2_peak_575	32	.	3.14857	3.22608	0	24	Intron (ENSMUST00000115367.7/75799, intron 2 of 3)	1	16065979	16081212	15234	2	75799	ENSMUST00000115367.7	7905	ENSMUSG00000067795	4930444P10Rik	RIKEN cDNA 4930444P10 gene	ENSMUST00000115367.7;ENSMUST00000145070.7;ENSMUST00000151004.1	75799;75799;75799	0;0;0
chr1	16073597	16073698	102	*	h2ak119ub2_peak_576	32	.	3.19815	3.29682	0	18	Intron (ENSMUST00000115367.7/75799, intron 2 of 3)	1	16065979	16081212	15234	2	75799	ENSMUST00000115367.7	7514	ENSMUSG00000067795	4930444P10Rik	RIKEN cDNA 4930444P10 gene	ENSMUST00000115367.7;ENSMUST00000145070.7;ENSMUST00000151004.1	75799;75799;75799	0;0;0
chr1	16074156	16074258	103	*	h2ak119ub2_peak_577	24	.	2.85429	2.43654	0	12	Intron (ENSMUST00000115367.7/75799, intron 2 of 3)	1	16065979	16081212	15234	2	75799	ENSMUST00000115367.7	6954	ENSMUSG00000067795	4930444P10Rik	RIKEN cDNA 4930444P10 gene	ENSMUST00000115367.7;ENSMUST00000145070.7;ENSMUST00000151004.1	75799;75799;75799	0;0;0
chr1	16074498	16074592	95	*	h2ak119ub2_peak_578	43	.	3.89113	4.30067	0.422715	69	Intron (ENSMUST00000115367.7/75799, intron 2 of 3)	1	16065979	16081212	15234	2	75799	ENSMUST00000115367.7	6620	ENSMUSG00000067795	4930444P10Rik	RIKEN cDNA 4930444P10 gene	ENSMUST00000115367.7;ENSMUST00000145070.7;ENSMUST00000151004.1	75799;75799;75799	0;0;0
chr1	16127577	16127669	93	*	h2ak119ub2_peak_579	32	.	3.14857	3.22608	0	43	Promoter (2-3kb)	1	16130502	16132547	2046	1	98711	ENSMUST00000152626.1	-2833	ENSMUSG00000025921	Rdh10	retinol dehydrogenase 10 (all-trans)	ENSMUST00000027053.7;ENSMUST00000152626.1	98711;98711	0;-2833
chr1	16129060	16129120	61	*	h2ak119ub2_peak_580	34	.	3.58471	3.41201	0	10	Promoter (1-2kb)	1	16130502	16132547	2046	1	98711	ENSMUST00000152626.1	-1382	ENSMUSG00000025921	Rdh10	retinol dehydrogenase 10 (all-trans)	ENSMUST00000027053.7;ENSMUST00000152626.1	98711;98711	0;-1382
chr1	16129289	16129422	134	*	h2ak119ub2_peak_581	14	.	1.86857	1.47484	0	47	Promoter (1-2kb)	1	16130502	16132547	2046	1	98711	ENSMUST00000152626.1	-1080	ENSMUSG00000025921	Rdh10	retinol dehydrogenase 10 (all-trans)	ENSMUST00000027053.7;ENSMUST00000152626.1	98711;98711	0;-1080
chr1	16178778	16178828	51	*	h2ak119ub2_peak_582	24	.	2.53466	2.40059	0	46	Distal Intergenic	1	16130502	16132547	2046	1	98711	ENSMUST00000152626.1	48276	ENSMUSG00000025921	Rdh10	retinol dehydrogenase 10 (all-trans)	NA	NA	NA
chr1	16666038	16666195	158	*	h2ak119ub2_peak_583	25	.	2.97189	2.58764	0	128	Promoter (<=1kb)	1	16665236	16665811	576	1	70397	ENSMUST00000176451.1	802	ENSMUSG00000025940	Tmem70	transmembrane protein 70	ENSMUST00000181371.1;ENSMUST00000177501.1;ENSMUST00000177532.1;ENSMUST00000065373.5;ENSMUST00000176451.1	329101;70397;70397;70397;70397	8486;0;0;0;802
chr1	16826816	16826887	72	*	h2ak119ub2_peak_584	25	.	2.66548	2.58764	0	46	Distal Intergenic	1	16688508	16709537	21030	1	17087	ENSMUST00000190366.1	138308	ENSMUSG00000025779	Ly96	lymphocyte antigen 96	NA	NA	NA
chr1	17097170	17097257	88	*	h2ak119ub2_peak_585	24	.	2.56	2.43654	0	78	Promoter (<=1kb)	1	16994938	17097889	102952	2	57339	ENSMUST00000038382.4	632	ENSMUSG00000042686	Jph1	junctophilin 1	ENSMUST00000038382.4	57339	0
chr1	17098921	17098978	58	*	h2ak119ub2_peak_586	52	.	4.19754	5.24557	1.12478	28	Promoter (1-2kb)	1	16994938	17097889	102952	2	57339	ENSMUST00000038382.4	-1032	ENSMUSG00000042686	Jph1	junctophilin 1	ENSMUST00000038382.4	57339	0
chr1	17099456	17099533	78	*	h2ak119ub2_peak_587	34	.	3.2783	3.41201	0	50	Promoter (1-2kb)	1	16994938	17097889	102952	2	57339	ENSMUST00000038382.4	-1567	ENSMUSG00000042686	Jph1	junctophilin 1	ENSMUST00000038382.4	57339	0
chr1	17099649	17099699	51	*	h2ak119ub2_peak_588	25	.	2.66548	2.58764	0	3	Promoter (1-2kb)	1	16994938	17097889	102952	2	57339	ENSMUST00000038382.4	-1760	ENSMUSG00000042686	Jph1	junctophilin 1	ENSMUST00000038382.4	57339	0
chr1	17289363	17289417	55	*	h2ak119ub2_peak_589	52	.	4.50395	5.24557	1.12478	22	Distal Intergenic	1	17145468	17161631	16164	1	14545	ENSMUST00000189736.1	143895	ENSMUSG00000025777	Gdap1	ganglioside-induced differentiation-associated-protein 1	NA	NA	NA
chr1	17290504	17290554	51	*	h2ak119ub2_peak_590	34	.	3.2783	3.41201	0	12	Distal Intergenic	1	17145468	17161631	16164	1	14545	ENSMUST00000189736.1	145036	ENSMUSG00000025777	Gdap1	ganglioside-induced differentiation-associated-protein 1	NA	NA	NA
chr1	17468778	17468828	51	*	h2ak119ub2_peak_591	32	.	3.44286	3.22608	0	24	Distal Intergenic	1	17601901	17630939	29039	1	94227	ENSMUST00000088476.3	-133073	ENSMUSG00000067780	Pi15	peptidase inhibitor 15	NA	NA	NA
chr1	17474664	17474821	158	*	h2ak119ub2_peak_592	29	.	2.88381	2.9599	0	85	Distal Intergenic	1	17601901	17630939	29039	1	94227	ENSMUST00000088476.3	-127080	ENSMUSG00000067780	Pi15	peptidase inhibitor 15	NA	NA	NA
chr1	17477948	17478009	62	*	h2ak119ub2_peak_593	43	.	3.89113	4.30067	0.422715	28	Distal Intergenic	1	17601901	17630939	29039	1	94227	ENSMUST00000088476.3	-123892	ENSMUSG00000067780	Pi15	peptidase inhibitor 15	NA	NA	NA
chr1	18057035	18057094	60	*	h2ak119ub2_peak_594	25	.	2.66548	2.58764	0	40	Intron (ENSMUST00000209405.1/ENSMUST00000209405.1, intron 1 of 3)	1	18115204	18137051	21848	2	78081	ENSMUST00000115340.7	79957	ENSMUSG00000025774	Crisp4	cysteine-rich secretory protein 4	NA	NA	NA
chr1	18057293	18057380	88	*	h2ak119ub2_peak_595	25	.	2.66548	2.58764	0	42	Intron (ENSMUST00000209405.1/ENSMUST00000209405.1, intron 1 of 3)	1	18115204	18137051	21848	2	78081	ENSMUST00000115340.7	79671	ENSMUSG00000025774	Crisp4	cysteine-rich secretory protein 4	NA	NA	NA
chr1	18057647	18057723	77	*	h2ak119ub2_peak_596	49	.	4.03143	4.98931	0.994495	28	Intron (ENSMUST00000209405.1/ENSMUST00000209405.1, intron 1 of 3)	1	18115204	18137051	21848	2	78081	ENSMUST00000115340.7	79328	ENSMUSG00000025774	Crisp4	cysteine-rich secretory protein 4	NA	NA	NA
chr1	18059114	18059201	88	*	h2ak119ub2_peak_597	24	.	2.56	2.43654	0	37	Distal Intergenic	1	18115204	18137051	21848	2	78081	ENSMUST00000115340.7	77850	ENSMUSG00000025774	Crisp4	cysteine-rich secretory protein 4	NA	NA	NA
chr1	18059508	18059558	51	*	h2ak119ub2_peak_598	32	.	3.14857	3.22608	0	26	Distal Intergenic	1	18115204	18137051	21848	2	78081	ENSMUST00000115340.7	77493	ENSMUSG00000025774	Crisp4	cysteine-rich secretory protein 4	NA	NA	NA
chr1	18873933	18874004	72	*	h2ak119ub2_peak_599	24	.	2.82603	2.40059	0	35	Distal Intergenic	1	19103022	19166346	63325	1	226896	ENSMUST00000037294.7	-229018	ENSMUSG00000042596	Tfap2d	transcription factor AP-2, delta	NA	NA	NA
chr1	18874235	18874293	59	*	h2ak119ub2_peak_600	29	.	2.96755	2.9706	0	36	Distal Intergenic	1	19103022	19166346	63325	1	226896	ENSMUST00000037294.7	-228729	ENSMUSG00000042596	Tfap2d	transcription factor AP-2, delta	NA	NA	NA
chr1	19103982	19104090	109	*	h2ak119ub2_peak_601	25	.	2.66548	2.58764	0	4	Promoter (<=1kb)	1	19063300	19104840	41541	2	102635013	ENSMUST00000159108.2	750	ENSMUSG00000089787	Gm15825	predicted gene 15825	ENSMUST00000159108.2;ENSMUST00000037294.7;ENSMUST00000149505.1	102635013;226896;226896	0;0;-3091
chr1	19176276	19176342	67	*	h2ak119ub2_peak_602	264	.	13.3899	26.4701	20.4748	33	Distal Intergenic	1	19208914	19238576	29663	1	21419	ENSMUST00000027059.10	-32572	ENSMUSG00000025927	Tfap2b	transcription factor AP-2 beta	NA	NA	NA
chr1	19190318	19190392	75	*	h2ak119ub2_peak_603	25	.	2.66548	2.58764	0	69	Distal Intergenic	1	19208914	19238576	29663	1	21419	ENSMUST00000027059.10	-18522	ENSMUSG00000025927	Tfap2b	transcription factor AP-2 beta	NA	NA	NA
chr1	19209209	19209280	72	*	h2ak119ub2_peak_604	25	.	2.66548	2.58764	0	26	Promoter (<=1kb)	1	19208960	19238083	29124	1	21419	ENSMUST00000187754.6	249	ENSMUSG00000025927	Tfap2b	transcription factor AP-2 beta	ENSMUST00000027059.10;ENSMUST00000187754.6;ENSMUST00000064976.5;ENSMUST00000191068.1;ENSMUST00000186972.1	21419;21419;21419;21419;21419	0;0;0;0;-4599
chr1	19209333	19209482	150	*	h2ak119ub2_peak_605	34	.	3.58471	3.41201	0	40	Promoter (<=1kb)	1	19208960	19238083	29124	1	21419	ENSMUST00000187754.6	373	ENSMUSG00000025927	Tfap2b	transcription factor AP-2 beta	ENSMUST00000027059.10;ENSMUST00000187754.6;ENSMUST00000064976.5;ENSMUST00000191068.1;ENSMUST00000186972.1	21419;21419;21419;21419;21419	0;0;0;0;-4397
chr1	19210909	19211030	122	*	h2ak119ub2_peak_606	32	.	3.14857	3.22608	0	22	Promoter (1-2kb)	1	19212054	19234624	22571	1	21419	ENSMUST00000064976.5	-1024	ENSMUSG00000025927	Tfap2b	transcription factor AP-2 beta	ENSMUST00000027059.10;ENSMUST00000187754.6;ENSMUST00000064976.5;ENSMUST00000191068.1;ENSMUST00000186972.1	21419;21419;21419;21419;21419	0;0;0;0;-2849
chr1	19211193	19211282	90	*	h2ak119ub2_peak_607	43	.	3.89113	4.30067	0.422715	50	Promoter (<=1kb)	1	19212054	19234624	22571	1	21419	ENSMUST00000064976.5	-772	ENSMUSG00000025927	Tfap2b	transcription factor AP-2 beta	ENSMUST00000027059.10;ENSMUST00000187754.6;ENSMUST00000064976.5;ENSMUST00000191068.1;ENSMUST00000186972.1	21419;21419;21419;21419;21419	0;0;0;0;-2597
chr1	19212159	19212226	68	*	h2ak119ub2_peak_608	24	.	2.85429	2.43654	0	31	Promoter (<=1kb)	1	19212306	19214442	2137	1	21419	ENSMUST00000191068.1	-80	ENSMUSG00000025927	Tfap2b	transcription factor AP-2 beta	ENSMUST00000027059.10;ENSMUST00000187754.6;ENSMUST00000064976.5;ENSMUST00000191068.1;ENSMUST00000186972.1	21419;21419;21419;21419;21419	0;0;0;0;-1653
chr1	19212287	19212411	125	*	h2ak119ub2_peak_609	49	.	4.03143	4.98931	0.994495	105	Promoter (<=1kb)	1	19212306	19214442	2137	1	21419	ENSMUST00000191068.1	0	ENSMUSG00000025927	Tfap2b	transcription factor AP-2 beta	ENSMUST00000027059.10;ENSMUST00000187754.6;ENSMUST00000064976.5;ENSMUST00000191068.1;ENSMUST00000186972.1	21419;21419;21419;21419;21419	0;0;0;0;-1468
chr1	19213317	19213434	118	*	h2ak119ub2_peak_610	32	.	3.14857	3.22608	0	40	Promoter (<=1kb)	1	19213879	19219253	5375	1	21419	ENSMUST00000186972.1	-445	ENSMUSG00000025927	Tfap2b	transcription factor AP-2 beta	ENSMUST00000027059.10;ENSMUST00000187754.6;ENSMUST00000064976.5;ENSMUST00000191068.1;ENSMUST00000186972.1	21419;21419;21419;21419;21419	0;0;0;0;-445
chr1	19234177	19234280	104	*	h2ak119ub2_peak_611	43	.	3.89113	4.30067	0.422715	62	Exon (ENSMUST00000027059.10/21419, exon 7 of 7)	1	19213879	19219253	5375	1	21419	ENSMUST00000186972.1	20298	ENSMUSG00000025927	Tfap2b	transcription factor AP-2 beta	ENSMUST00000027059.10;ENSMUST00000187754.6;ENSMUST00000064976.5	21419;21419;21419	0;0;0
chr1	19235516	19235616	101	*	h2ak119ub2_peak_612	17	.	2.26572	1.72152	0	26	3' UTR	1	19213879	19219253	5375	1	21419	ENSMUST00000186972.1	21637	ENSMUSG00000025927	Tfap2b	transcription factor AP-2 beta	ENSMUST00000027059.10;ENSMUST00000187754.6;ENSMUST00000064976.5	21419;21419;21419	0;0;0
chr1	19235903	19236326	424	*	h2ak119ub2_peak_613	32	.	3.14857	3.22608	0	307	3' UTR	1	19213879	19219253	5375	1	21419	ENSMUST00000186972.1	22024	ENSMUSG00000025927	Tfap2b	transcription factor AP-2 beta	ENSMUST00000027059.10;ENSMUST00000187754.6;ENSMUST00000064976.5	21419;21419;21419	0;0;0
chr1	19236386	19236473	88	*	h2ak119ub2_peak_614	24	.	2.85429	2.43654	0	0	3' UTR	1	19213879	19219253	5375	1	21419	ENSMUST00000186972.1	22507	ENSMUSG00000025927	Tfap2b	transcription factor AP-2 beta	ENSMUST00000027059.10;ENSMUST00000187754.6;ENSMUST00000064976.5	21419;21419;21419	0;0;0
chr1	19237266	19237462	197	*	h2ak119ub2_peak_615	34	.	3.2783	3.41201	0	44	3' UTR	1	19213879	19219253	5375	1	21419	ENSMUST00000186972.1	23387	ENSMUSG00000025927	Tfap2b	transcription factor AP-2 beta	ENSMUST00000027059.10;ENSMUST00000187754.6;ENSMUST00000064976.5	21419;21419;21419	0;0;0
chr1	19237771	19237945	175	*	h2ak119ub2_peak_616	25	.	2.66548	2.58764	0	46	3' UTR	1	19213879	19219253	5375	1	21419	ENSMUST00000186972.1	23892	ENSMUSG00000025927	Tfap2b	transcription factor AP-2 beta	ENSMUST00000027059.10;ENSMUST00000187754.6;ENSMUST00000064976.5	21419;21419;21419	0;0;0
chr1	19240355	19240493	139	*	h2ak119ub2_peak_617	24	.	2.85429	2.43654	0	49	Distal Intergenic	1	19213879	19219253	5375	1	21419	ENSMUST00000186972.1	26476	ENSMUSG00000025927	Tfap2b	transcription factor AP-2 beta	ENSMUST00000027059.10;ENSMUST00000187754.6	21419;21419	0;0
chr1	19242171	19242290	120	*	h2ak119ub2_peak_618	52	.	4.50395	5.24557	1.12478	46	Distal Intergenic	1	19213879	19219253	5375	1	21419	ENSMUST00000186972.1	28292	ENSMUSG00000025927	Tfap2b	transcription factor AP-2 beta	ENSMUST00000027059.10;ENSMUST00000187754.6	21419;21419	0;0
chr1	19332074	19332124	51	*	h2ak119ub2_peak_619	32	.	3.14857	3.22608	0	6	Exon (ENSMUST00000188428.1/ENSMUST00000188428.1, exon 1 of 1)	1	19213879	19219253	5375	1	21419	ENSMUST00000186972.1	118195	ENSMUSG00000025927	Tfap2b	transcription factor AP-2 beta	NA	NA	NA
chr1	19440019	19440093	75	*	h2ak119ub2_peak_620	29	.	2.88381	2.9599	0	30	Distal Intergenic	1	19213879	19219253	5375	1	21419	ENSMUST00000186972.1	226140	ENSMUSG00000025927	Tfap2b	transcription factor AP-2 beta	NA	NA	NA
chr1	19448964	19449014	51	*	h2ak119ub2_peak_621	34	.	3.2783	3.41201	0	14	Distal Intergenic	1	19213879	19219253	5375	1	21419	ENSMUST00000186972.1	235085	ENSMUSG00000025927	Tfap2b	transcription factor AP-2 beta	NA	NA	NA
chr1	19986356	19986406	51	*	h2ak119ub2_peak_622	32	.	3.44286	3.22608	0	33	Distal Intergenic	1	20356452	20392300	35849	1	75028	ENSMUST00000161509.2	-370046	ENSMUSG00000089914	4930486I03Rik	RIKEN cDNA 4930486I03 gene	NA	NA	NA
chr1	20249462	20249515	54	*	h2ak119ub2_peak_623	34	.	3.2783	3.41201	0	32	Intron (ENSMUST00000088448.11/241035, intron 52 of 66)	1	20356452	20392300	35849	1	75028	ENSMUST00000161509.2	-106937	ENSMUSG00000089914	4930486I03Rik	RIKEN cDNA 4930486I03 gene	ENSMUST00000088448.11	241035	0
chr1	20283214	20283295	82	*	h2ak119ub2_peak_624	49	.	3.99152	4.92814	0.994495	42	Intron (ENSMUST00000088448.11/241035, intron 51 of 66)	1	20356452	20392300	35849	1	75028	ENSMUST00000161509.2	-73157	ENSMUSG00000089914	4930486I03Rik	RIKEN cDNA 4930486I03 gene	ENSMUST00000088448.11	241035	0
chr1	20821338	20821388	51	*	h2ak119ub2_peak_625	32	.	3.14857	3.22608	0	34	Promoter (1-2kb)	1	20802968	20820312	17345	2	17215	ENSMUST00000053266.10	-1026	ENSMUSG00000041859	Mcm3	minichromosome maintenance complex component 3	ENSMUST00000053266.10;ENSMUST00000185296.1	17215;17215	-1026;-1078
chr1	20892117	20892207	91	*	h2ak119ub2_peak_626	24	.	2.56	2.43654	0	2	Promoter (1-2kb)	1	20890606	20939650	49045	1	74229	ENSMUST00000189400.6	1511	ENSMUSG00000025931	Paqr8	progestin and adipoQ receptor family member VIII	ENSMUST00000189400.6;ENSMUST00000181654.1	74229;77741	0;-1644
chr1	20952598	20952648	51	*	h2ak119ub2_peak_627	32	.	3.14857	3.22608	0	31	Promoter (<=1kb)	1	20951688	20990841	39154	1	71877	ENSMUST00000038447.5	910	ENSMUSG00000041809	Efhc1	EF-hand domain (C-terminal) containing 1	ENSMUST00000160782.1;ENSMUST00000038447.5	71877;71877	0;0
chr1	21078807	21078901	95	*	h2ak119ub2_peak_628	34	.	3.2783	3.41201	0	68	Promoter (<=1kb)	1	20996299	21079229	82931	2	170829	ENSMUST00000037998.5	328	ENSMUSG00000041779	Tram2	translocating chain-associating membrane protein 2	ENSMUST00000037998.5	170829	0
chr1	21200630	21200738	109	*	h2ak119ub2_peak_629	34	.	3.2783	3.41201	0	66	Distal Intergenic	1	21218575	21230167	11593	1	75712	ENSMUST00000027065.11	-17837	ENSMUSG00000025933	Tmem14a	transmembrane protein 14A	NA	NA	NA
chr1	21210924	21210974	51	*	h2ak119ub2_peak_630	32	.	3.14857	3.22608	0	7	Distal Intergenic	1	21218575	21230167	11593	1	75712	ENSMUST00000027065.11	-7601	ENSMUSG00000025933	Tmem14a	transmembrane protein 14A	NA	NA	NA
chr1	21347664	21347714	51	*	h2ak119ub2_peak_631	25	.	2.97189	2.58764	0	39	Promoter (1-2kb)	1	21349641	21352200	2560	1	368204	ENSMUST00000088407.3	-1927	ENSMUSG00000067750	Khdc1a	KH domain containing 1A	ENSMUST00000088407.3	368204	-1927
chr1	21400419	21400513	95	*	h2ak119ub2_peak_632	18	.	2.35907	1.83821	0	79	3' UTR	1	21383556	21386373	2818	1	98582	ENSMUST00000147615.1	16863	ENSMUSG00000085079	Khdc1b	KH domain containing 1B	ENSMUST00000029667.12;ENSMUST00000115300.7;ENSMUST00000173058.7;ENSMUST00000173404.1;ENSMUST00000174183.7	226922;226922;226922;226922;226922	0;0;0;0;0
chr1	21959877	21960051	175	*	h2ak119ub2_peak_633	24	.	2.56	2.43654	0	77	Promoter (1-2kb)	1	21398403	21961581	563179	2	226922	ENSMUST00000029667.12	1530	ENSMUSG00000028033	Kcnq5	potassium voltage-gated channel, subfamily Q, member 5	ENSMUST00000029667.12;ENSMUST00000115300.7;ENSMUST00000173058.7;ENSMUST00000173404.1;ENSMUST00000174183.7;ENSMUST00000115299.7	226922;226922;226922;226922;226922;226922	0;0;0;0;0;0
chr1	21962512	21962749	238	*	h2ak119ub2_peak_634	32	.	3.44286	3.22608	0	46	Promoter (<=1kb)	1	21398408	21961942	563535	2	226922	ENSMUST00000115300.7	-570	ENSMUSG00000028033	Kcnq5	potassium voltage-gated channel, subfamily Q, member 5	ENSMUST00000029667.12;ENSMUST00000115300.7;ENSMUST00000173058.7;ENSMUST00000173404.1;ENSMUST00000174183.7;ENSMUST00000115299.7	226922;226922;226922;226922;226922;226922	0;0;0;0;0;0
chr1	21963146	21963432	287	*	h2ak119ub2_peak_635	34	.	3.58471	3.41201	0	46	Promoter (1-2kb)	1	21398408	21961942	563535	2	226922	ENSMUST00000115300.7	-1204	ENSMUSG00000028033	Kcnq5	potassium voltage-gated channel, subfamily Q, member 5	ENSMUST00000029667.12;ENSMUST00000115300.7;ENSMUST00000173058.7;ENSMUST00000173404.1;ENSMUST00000174183.7;ENSMUST00000115299.7	226922;226922;226922;226922;226922;226922	0;0;0;0;0;0
chr1	21963610	21963660	51	*	h2ak119ub2_peak_636	25	.	2.97189	2.58764	0	33	Promoter (1-2kb)	1	21398408	21961942	563535	2	226922	ENSMUST00000115300.7	-1668	ENSMUSG00000028033	Kcnq5	potassium voltage-gated channel, subfamily Q, member 5	ENSMUST00000029667.12;ENSMUST00000115300.7;ENSMUST00000173058.7;ENSMUST00000173404.1;ENSMUST00000174183.7;ENSMUST00000115299.7	226922;226922;226922;226922;226922;226922	0;0;0;0;0;0
chr1	21963868	21963956	89	*	h2ak119ub2_peak_637	34	.	3.2783	3.41201	0	45	Promoter (1-2kb)	1	21398408	21961942	563535	2	226922	ENSMUST00000115300.7	-1926	ENSMUSG00000028033	Kcnq5	potassium voltage-gated channel, subfamily Q, member 5	ENSMUST00000029667.12;ENSMUST00000115300.7;ENSMUST00000173058.7;ENSMUST00000173404.1;ENSMUST00000174183.7;ENSMUST00000115299.7	226922;226922;226922;226922;226922;226922	0;0;0;0;0;0
chr1	22015114	22015170	57	*	h2ak119ub2_peak_638	24	.	2.56	2.43654	0	17	Distal Intergenic	1	21398408	21961942	563535	2	226922	ENSMUST00000115300.7	-53172	ENSMUSG00000028033	Kcnq5	potassium voltage-gated channel, subfamily Q, member 5	NA	NA	NA
chr1	22080889	22080958	70	*	h2ak119ub2_peak_639	25	.	2.97189	2.58764	0	25	Distal Intergenic	1	21398408	21961942	563535	2	226922	ENSMUST00000115300.7	-118947	ENSMUSG00000028033	Kcnq5	potassium voltage-gated channel, subfamily Q, member 5	NA	NA	NA
chr1	22092784	22092834	51	*	h2ak119ub2_peak_640	32	.	3.44286	3.22608	0	25	Distal Intergenic	1	21398408	21961942	563535	2	226922	ENSMUST00000115300.7	-130842	ENSMUSG00000028033	Kcnq5	potassium voltage-gated channel, subfamily Q, member 5	NA	NA	NA
chr1	22231052	22231115	64	*	h2ak119ub2_peak_641	49	.	4.03143	4.98931	0.994495	24	Distal Intergenic	1	22286915	22315805	28891	2	116837	ENSMUST00000164877.7	84690	ENSMUSG00000041670	Rims1	regulating synaptic membrane exocytosis 1	NA	NA	NA
chr1	22234145	22234212	68	*	h2ak119ub2_peak_642	32	.	3.44286	3.22608	0	29	Distal Intergenic	1	22286915	22315805	28891	2	116837	ENSMUST00000164877.7	81593	ENSMUSG00000041670	Rims1	regulating synaptic membrane exocytosis 1	NA	NA	NA
chr1	22535170	22535280	111	*	h2ak119ub2_peak_643	24	.	2.85429	2.43654	0	19	Intron (ENSMUST00000081544.12/116837, intron 6 of 31)	1	22288422	22432843	144422	2	116837	ENSMUST00000185942.1	-102327	ENSMUSG00000041670	Rims1	regulating synaptic membrane exocytosis 1	ENSMUST00000081544.12;ENSMUST00000097809.9;ENSMUST00000097810.9;ENSMUST00000097811.9;ENSMUST00000115273.8;ENSMUST00000097808.6;ENSMUST00000218140.1	116837;116837;116837;116837;116837;116837;116837	0;0;0;0;0;0;0
chr1	22535485	22535570	86	*	h2ak119ub2_peak_644	18	.	2.35907	1.83821	0	45	Intron (ENSMUST00000081544.12/116837, intron 6 of 31)	1	22288422	22432843	144422	2	116837	ENSMUST00000185942.1	-102642	ENSMUSG00000041670	Rims1	regulating synaptic membrane exocytosis 1	ENSMUST00000081544.12;ENSMUST00000097809.9;ENSMUST00000097810.9;ENSMUST00000097811.9;ENSMUST00000115273.8;ENSMUST00000097808.6;ENSMUST00000218140.1	116837;116837;116837;116837;116837;116837;116837	0;0;0;0;0;0;0
chr1	22555904	22555970	67	*	h2ak119ub2_peak_645	214	.	11.3886	21.4658	15.6871	36	Intron (ENSMUST00000081544.12/116837, intron 5 of 31)	1	22288422	22432843	144422	2	116837	ENSMUST00000185942.1	-123061	ENSMUSG00000041670	Rims1	regulating synaptic membrane exocytosis 1	ENSMUST00000081544.12;ENSMUST00000097809.9;ENSMUST00000097810.9;ENSMUST00000097811.9;ENSMUST00000115273.8;ENSMUST00000097808.6;ENSMUST00000218140.1	116837;116837;116837;116837;116837;116837;116837	0;0;0;0;0;0;0
chr1	22805223	22805361	139	*	h2ak119ub2_peak_646	49	.	4.03143	4.98931	0.994495	89	Promoter (<=1kb)	1	22286251	22805724	519474	2	116837	ENSMUST00000081544.12	363	ENSMUSG00000041670	Rims1	regulating synaptic membrane exocytosis 1	ENSMUST00000081544.12;ENSMUST00000097809.9;ENSMUST00000097810.9;ENSMUST00000097811.9;ENSMUST00000115273.8;ENSMUST00000097808.6;ENSMUST00000218140.1	116837;116837;116837;116837;116837;116837;116837	0;0;0;0;0;0;0
chr1	22806409	22806747	339	*	h2ak119ub2_peak_647	32	.	3.44286	3.22608	0	191	Promoter (<=1kb)	1	22533955	22805994	272040	2	116837	ENSMUST00000218140.1	-415	ENSMUSG00000041670	Rims1	regulating synaptic membrane exocytosis 1	ENSMUST00000081544.12;ENSMUST00000097809.9;ENSMUST00000097810.9;ENSMUST00000097811.9;ENSMUST00000115273.8;ENSMUST00000097808.6;ENSMUST00000218140.1	116837;116837;116837;116837;116837;116837;116837	0;0;0;0;0;0;0
chr1	22806897	22806988	92	*	h2ak119ub2_peak_648	18	.	2.35907	1.83821	0	19	Promoter (<=1kb)	1	22533955	22805994	272040	2	116837	ENSMUST00000218140.1	-903	ENSMUSG00000041670	Rims1	regulating synaptic membrane exocytosis 1	ENSMUST00000081544.12;ENSMUST00000097809.9;ENSMUST00000097810.9;ENSMUST00000097811.9;ENSMUST00000115273.8;ENSMUST00000097808.6;ENSMUST00000218140.1	116837;116837;116837;116837;116837;116837;116837	0;0;0;0;0;0;0
chr1	22807040	22807147	108	*	h2ak119ub2_peak_649	24	.	2.85429	2.43654	0	24	Promoter (1-2kb)	1	22533955	22805994	272040	2	116837	ENSMUST00000218140.1	-1046	ENSMUSG00000041670	Rims1	regulating synaptic membrane exocytosis 1	ENSMUST00000081544.12;ENSMUST00000097809.9;ENSMUST00000097810.9;ENSMUST00000097811.9;ENSMUST00000115273.8;ENSMUST00000097808.6;ENSMUST00000218140.1	116837;116837;116837;116837;116837;116837;116837	0;0;0;0;0;0;0
chr1	22921382	22921432	51	*	h2ak119ub2_peak_650	25	.	2.97189	2.58764	0	29	Distal Intergenic	1	22533955	22805994	272040	2	116837	ENSMUST00000218140.1	-115388	ENSMUSG00000041670	Rims1	regulating synaptic membrane exocytosis 1	NA	NA	NA
chr1	23255555	23255645	91	*	h2ak119ub2_peak_651	52	.	4.19754	5.24557	1.12478	55	Distal Intergenic	1	23272269	23272339	71	1	387225	ENSMUST00000083471.3	-16624	ENSMUSG00000065405	Mir30a	microRNA 30a	NA	NA	NA
chr1	23760835	23761218	384	*	h2ak119ub2_peak_652	52	.	4.19754	5.24557	1.12478	91	Promoter (<=1kb)	1	23761753	23815740	53988	1	280645	ENSMUST00000144602.1	-535	ENSMUSG00000026156	B3gat2	beta-1,3-glucuronyltransferase 2 (glucuronosyltransferase S)	ENSMUST00000144602.1;ENSMUST00000063663.5;ENSMUST00000140583.1	280645;280645;280645	0;0;0
chr1	23763370	23763480	111	*	h2ak119ub2_peak_653	24	.	2.56	2.43654	0	46	Promoter (1-2kb)	1	23762011	23815739	53729	1	280645	ENSMUST00000140583.1	1359	ENSMUSG00000026156	B3gat2	beta-1,3-glucuronyltransferase 2 (glucuronosyltransferase S)	ENSMUST00000144602.1;ENSMUST00000063663.5;ENSMUST00000140583.1	280645;280645;280645	0;0;0
chr1	23763950	23764025	76	*	h2ak119ub2_peak_654	32	.	3.14857	3.22608	0	36	Promoter (1-2kb)	1	23762011	23815739	53729	1	280645	ENSMUST00000140583.1	1939	ENSMUSG00000026156	B3gat2	beta-1,3-glucuronyltransferase 2 (glucuronosyltransferase S)	ENSMUST00000144602.1;ENSMUST00000063663.5;ENSMUST00000140583.1	280645;280645;280645	0;0;0
chr1	23764174	23764270	97	*	h2ak119ub2_peak_655	24	.	2.56	2.43654	0	1	Promoter (2-3kb)	1	23762011	23815739	53729	1	280645	ENSMUST00000140583.1	2163	ENSMUSG00000026156	B3gat2	beta-1,3-glucuronyltransferase 2 (glucuronosyltransferase S)	ENSMUST00000144602.1;ENSMUST00000063663.5;ENSMUST00000140583.1	280645;280645;280645	0;0;0
chr1	23922779	23923068	290	*	h2ak119ub2_peak_656	40	.	3.73715	4.07966	0.297602	213	Promoter (<=1kb)	1	23845625	23922317	76693	2	98366	ENSMUST00000027339.13	-462	ENSMUSG00000026155	Smap1	small ArfGAP 1	ENSMUST00000027339.13	98366	-462
chr1	23923120	23923399	280	*	h2ak119ub2_peak_657	58	.	4.57426	5.87911	1.70668	71	Promoter (<=1kb)	1	23845625	23922317	76693	2	98366	ENSMUST00000027339.13	-803	ENSMUSG00000026155	Smap1	small ArfGAP 1	ENSMUST00000027339.13	98366	-803
chr1	23923713	23923789	77	*	h2ak119ub2_peak_658	17	.	2.29524	1.78085	0	10	Promoter (1-2kb)	1	23845625	23922317	76693	2	98366	ENSMUST00000027339.13	-1396	ENSMUSG00000026155	Smap1	small ArfGAP 1	ENSMUST00000027339.13	98366	-1396
chr1	23923880	23924036	157	*	h2ak119ub2_peak_659	32	.	3.49707	3.29682	0	67	Promoter (1-2kb)	1	23845625	23922317	76693	2	98366	ENSMUST00000027339.13	-1563	ENSMUSG00000026155	Smap1	small ArfGAP 1	ENSMUST00000027339.13	98366	-1563
chr1	24075806	24075856	51	*	h2ak119ub2_peak_660	25	.	2.97189	2.58764	0	43	Intron (ENSMUST00000188712.6/68187, intron 2 of 20)	1	24011093	24086526	75434	2	68187	ENSMUST00000188712.6	10670	ENSMUSG00000026153	Fam135a	family with sequence similarity 135, member A	ENSMUST00000188712.6;ENSMUST00000187752.6;ENSMUST00000187369.6;ENSMUST00000027337.14;ENSMUST00000186999.6;ENSMUST00000185525.1	68187;68187;68187;68187;68187;68187	0;0;0;0;0;0
chr1	24100880	24100976	97	*	h2ak119ub2_peak_661	32	.	3.14857	3.22608	0	29	Promoter (<=1kb)	1	24051764	24100341	48578	2	68187	ENSMUST00000185525.1	-539	ENSMUSG00000026153	Fam135a	family with sequence similarity 135, member A	ENSMUST00000187752.6;ENSMUST00000187369.6;ENSMUST00000027337.14;ENSMUST00000186999.6;ENSMUST00000185525.1	68187;68187;68187;68187;68187	0;0;0;0;0
chr1	24101215	24101265	51	*	h2ak119ub2_peak_662	25	.	2.97189	2.58764	0	10	Promoter (<=1kb)	1	24051764	24100341	48578	2	68187	ENSMUST00000185525.1	-874	ENSMUSG00000026153	Fam135a	family with sequence similarity 135, member A	ENSMUST00000187752.6;ENSMUST00000187369.6;ENSMUST00000027337.14;ENSMUST00000186999.6;ENSMUST00000185525.1	68187;68187;68187;68187;68187	0;0;0;0;0
chr1	24111540	24111625	86	*	h2ak119ub2_peak_663	24	.	2.85429	2.43654	0	19	Distal Intergenic	1	24051764	24100341	48578	2	68187	ENSMUST00000185525.1	-11199	ENSMUSG00000026153	Fam135a	family with sequence similarity 135, member A	NA	NA	NA
chr1	24112839	24112889	51	*	h2ak119ub2_peak_664	24	.	2.56	2.43654	0	19	Distal Intergenic	1	24051764	24100341	48578	2	68187	ENSMUST00000185525.1	-12498	ENSMUSG00000026153	Fam135a	family with sequence similarity 135, member A	NA	NA	NA
chr1	24194609	24194680	72	*	h2ak119ub2_peak_665	24	.	2.56	2.43654	0	25	Promoter (<=1kb)	1	24195187	24252684	57498	1	12839	ENSMUST00000088349.2	-507	ENSMUSG00000026147	Col9a1	collagen, type IX, alpha 1	ENSMUST00000054588.14;ENSMUST00000088349.2;ENSMUST00000124600.1	12839;12839;12839	0;0;-2337
chr1	24224046	24224099	54	*	h2ak119ub2_peak_666	34	.	3.2783	3.41201	0	26	Intron (ENSMUST00000054588.14/12839, intron 26 of 37)	1	24229517	24230955	1439	1	12839	ENSMUST00000147902.1	-5418	ENSMUSG00000026147	Col9a1	collagen, type IX, alpha 1	ENSMUST00000054588.14;ENSMUST00000088349.2;ENSMUST00000124600.1	12839;12839;12839	0;0;27029
chr1	24232092	24232142	51	*	h2ak119ub2_peak_667	25	.	2.66548	2.58764	0	46	Promoter (2-3kb)	1	24229517	24230955	1439	1	12839	ENSMUST00000147902.1	2575	ENSMUSG00000026147	Col9a1	collagen, type IX, alpha 1	ENSMUST00000054588.14;ENSMUST00000088349.2;ENSMUST00000147902.1	12839;12839;12839	0;0;2575
chr1	24290792	24290842	51	*	h2ak119ub2_peak_668	18	.	2.35907	1.83821	0	41	Intron (ENSMUST00000144297.1/12823, intron 31 of 39)	1	24229517	24230955	1439	1	12839	ENSMUST00000147902.1	61275	ENSMUSG00000026147	Col9a1	collagen, type IX, alpha 1	ENSMUST00000144297.1;ENSMUST00000115244.8;ENSMUST00000051344.5	12823;12823;12823	0;0;0
chr1	24497477	24497548	72	*	h2ak119ub2_peak_669	34	.	3.2783	3.41201	0	24	Intron (ENSMUST00000115244.8/12823, intron 11 of 50)	1	24261890	24452745	190856	2	12823	ENSMUST00000144297.1	-44732	ENSMUSG00000026141	Col19a1	collagen, type XIX, alpha 1	ENSMUST00000115244.8;ENSMUST00000051344.5	12823;12823	0;0
chr1	24585279	24585411	133	*	h2ak119ub2_peak_670	25	.	2.97189	2.58764	0	31	Promoter (1-2kb)	1	24279770	24587411	307642	2	12823	ENSMUST00000051344.5	2000	ENSMUSG00000026141	Col19a1	collagen, type XIX, alpha 1	ENSMUST00000115244.8;ENSMUST00000051344.5	12823;12823	0;0
chr1	24585469	24585562	94	*	h2ak119ub2_peak_671	32	.	3.14857	3.22608	0	12	Promoter (1-2kb)	1	24279770	24587411	307642	2	12823	ENSMUST00000051344.5	1849	ENSMUSG00000026141	Col19a1	collagen, type XIX, alpha 1	ENSMUST00000115244.8;ENSMUST00000051344.5	12823;12823	0;0
chr1	24585733	24585834	102	*	h2ak119ub2_peak_672	34	.	3.2783	3.41201	0	27	Promoter (1-2kb)	1	24279770	24587411	307642	2	12823	ENSMUST00000051344.5	1577	ENSMUSG00000026141	Col19a1	collagen, type XIX, alpha 1	ENSMUST00000115244.8;ENSMUST00000051344.5	12823;12823	0;0
chr1	24586030	24586189	160	*	h2ak119ub2_peak_673	40	.	3.73715	4.07966	0.297602	44	Promoter (1-2kb)	1	24279770	24587411	307642	2	12823	ENSMUST00000051344.5	1222	ENSMUSG00000026141	Col19a1	collagen, type XIX, alpha 1	ENSMUST00000115244.8;ENSMUST00000051344.5	12823;12823	0;0
chr1	24586276	24586350	75	*	h2ak119ub2_peak_674	32	.	3.44286	3.22608	0	30	Promoter (1-2kb)	1	24279770	24587411	307642	2	12823	ENSMUST00000051344.5	1061	ENSMUSG00000026141	Col19a1	collagen, type XIX, alpha 1	ENSMUST00000115244.8;ENSMUST00000051344.5	12823;12823	0;0
chr1	24587608	24587696	89	*	h2ak119ub2_peak_675	18	.	2.35907	1.83821	0	39	Promoter (<=1kb)	1	24263994	24587472	323479	2	12823	ENSMUST00000115244.8	-136	ENSMUSG00000026141	Col19a1	collagen, type XIX, alpha 1	ENSMUST00000115244.8;ENSMUST00000051344.5	12823;12823	0;0
chr1	24589489	24589589	101	*	h2ak119ub2_peak_676	25	.	2.66548	2.58764	0	83	Promoter (2-3kb)	1	24263994	24587472	323479	2	12823	ENSMUST00000115244.8	-2017	ENSMUSG00000026141	Col19a1	collagen, type XIX, alpha 1	ENSMUST00000115244.8;ENSMUST00000051344.5	12823;12823	0;0
chr1	24640844	24640906	63	*	h2ak119ub2_peak_677	34	.	3.58471	3.41201	0	29	Distal Intergenic	1	24678630	24765448	86819	1	68421	ENSMUST00000191471.6	-37724	ENSMUSG00000073725	Lmbrd1	LMBR1 domain containing 1	NA	NA	NA
chr1	24641511	24641561	51	*	h2ak119ub2_peak_678	24	.	2.56	2.43654	0	20	Distal Intergenic	1	24678630	24765448	86819	1	68421	ENSMUST00000191471.6	-37069	ENSMUSG00000073725	Lmbrd1	LMBR1 domain containing 1	NA	NA	NA
chr1	24677353	24677409	57	*	h2ak119ub2_peak_679	30	.	3.04063	3.07324	0	25	Promoter (1-2kb)	1	24678630	24765448	86819	1	68421	ENSMUST00000191471.6	-1221	ENSMUSG00000073725	Lmbrd1	LMBR1 domain containing 1	ENSMUST00000191471.6;ENSMUST00000186096.6;ENSMUST00000186190.1;ENSMUST00000095062.9	68421;68421;68421;68421	0;0;0;0
chr1	24684153	24684221	69	*	h2ak119ub2_peak_680	18	.	1.5849	1.85136	0	4	Intron (ENSMUST00000191471.6/68421, intron 1 of 15)	1	24678926	24766301	87376	1	68421	ENSMUST00000095062.9	5227	ENSMUSG00000073725	Lmbrd1	LMBR1 domain containing 1	ENSMUST00000191471.6;ENSMUST00000186096.6;ENSMUST00000186190.1;ENSMUST00000095062.9	68421;68421;68421;68421	0;0;0;0
chr1	24933731	24933803	73	*	h2ak119ub2_peak_681	24	.	2.56	2.43654	0	69	Distal Intergenic	1	24744873	24762393	17521	1	68421	ENSMUST00000190195.1	188858	ENSMUSG00000073725	Lmbrd1	LMBR1 domain containing 1	NA	NA	NA
chr1	25467346	25467413	68	*	h2ak119ub2_peak_682	52	.	4.50395	5.24557	1.12478	34	Intron (ENSMUST00000146592.7/210933, intron 9 of 28)	1	25276404	25277954	1551	2	100504323	ENSMUST00000193138.1	-189392	ENSMUSG00000104257	Gm20172	predicted gene, 20172	ENSMUST00000146592.7;ENSMUST00000135518.7;ENSMUST00000151309.7;ENSMUST00000041838.6	210933;210933;210933;210933	0;0;0;0
chr1	25828864	25828945	82	*	h2ak119ub2_peak_683	25	.	2.97189	2.58764	0	19	Promoter (<=1kb)	1	25067550	25829511	761962	2	210933	ENSMUST00000135518.7	566	ENSMUSG00000033569	Adgrb3	adhesion G protein-coupled receptor B3	ENSMUST00000146592.7;ENSMUST00000135518.7;ENSMUST00000151309.7;ENSMUST00000041838.6;ENSMUST00000189254.1	210933;210933;210933;210933;210933	0;0;0;0;-2517
chr1	26274659	26274712	54	*	h2ak119ub2_peak_684	34	.	3.2783	3.41201	0	6	Distal Intergenic	1	26681814	26687460	5647	2	210940	ENSMUST00000097801.3	412748	ENSMUSG00000073722	4931408C20Rik	RIKEN cDNA 4931408C20 gene	NA	NA	NA
chr1	26274772	26274867	96	*	h2ak119ub2_peak_685	32	.	3.44286	3.22608	0	15	Distal Intergenic	1	26681814	26687460	5647	2	210940	ENSMUST00000097801.3	412593	ENSMUSG00000073722	4931408C20Rik	RIKEN cDNA 4931408C20 gene	NA	NA	NA
chr1	26686000	26686152	153	*	h2ak119ub2_peak_686	35	.	2.75143	3.53412	0	144	Promoter (1-2kb)	1	26681814	26687460	5647	2	210940	ENSMUST00000097801.3	1308	ENSMUSG00000073722	4931408C20Rik	RIKEN cDNA 4931408C20 gene	ENSMUST00000097801.3	210940	0
chr1	26686474	26686611	138	*	h2ak119ub2_peak_687	40	.	3.21974	4.06046	0.297602	20	Promoter (<=1kb)	1	26681814	26687460	5647	2	210940	ENSMUST00000097801.3	849	ENSMUSG00000073722	4931408C20Rik	RIKEN cDNA 4931408C20 gene	ENSMUST00000097801.3	210940	0
chr1	26687627	26687705	79	*	h2ak119ub2_peak_688	16	.	1.96572	1.67033	0	17	Promoter (<=1kb)	1	26681814	26687460	5647	2	210940	ENSMUST00000097801.3	-167	ENSMUSG00000073722	4931408C20Rik	RIKEN cDNA 4931408C20 gene	ENSMUST00000097801.3	210940	0
chr1	27161076	27161161	86	*	h2ak119ub2_peak_689	24	.	2.85429	2.43654	0	31	Distal Intergenic	1	26681814	26687460	5647	2	210940	ENSMUST00000097801.3	-473616	ENSMUSG00000073722	4931408C20Rik	RIKEN cDNA 4931408C20 gene	NA	NA	NA
chr1	28191528	28191613	86	*	h2ak119ub2_peak_690	25	.	2.66548	2.58764	0	74	Distal Intergenic	1	27884046	27902396	18351	1	433281	ENSMUST00000185409.1	307482	ENSMUSG00000101514	Gm5524	predicted gene 5524	NA	NA	NA
chr1	28855554	28855615	62	*	h2ak119ub2_peak_691	25	.	2.97189	2.58764	0	23	Distal Intergenic	1	28776117	28780252	4136	2	210962	ENSMUST00000059937.4	-75302	ENSMUSG00000048411	Gm597	predicted gene 597	NA	NA	NA
chr1	29337831	29337881	51	*	h2ak119ub2_peak_692	34	.	3.2783	3.41201	0	39	Distal Intergenic	1	29421488	29421612	125	1	102465174	ENSMUST00000183870.1	-83607	ENSMUSG00000099257	Mir6342	microRNA 6342	NA	NA	NA
chr1	30160336	30160387	52	*	h2ak119ub2_peak_693	62	.	4.81036	6.2404	1.97533	22	Distal Intergenic	1	30806205	30809105	2901	2	213109	ENSMUST00000190190.1	648718	ENSMUSG00000048874	Phf3	PHD finger protein 3	NA	NA	NA
chr1	30161605	30161655	51	*	h2ak119ub2_peak_694	25	.	2.97189	2.58764	0	9	Distal Intergenic	1	30806205	30809105	2901	2	213109	ENSMUST00000190190.1	647450	ENSMUSG00000048874	Phf3	PHD finger protein 3	NA	NA	NA
chr1	30308959	30309013	55	*	h2ak119ub2_peak_695	49	.	4.32572	4.98931	0.994495	21	Distal Intergenic	1	30806205	30809105	2901	2	213109	ENSMUST00000190190.1	500092	ENSMUSG00000048874	Phf3	PHD finger protein 3	NA	NA	NA
chr1	30692340	30692390	51	*	h2ak119ub2_peak_696	34	.	3.2783	3.41201	0	12	Distal Intergenic	1	30806205	30809105	2901	2	213109	ENSMUST00000190190.1	116715	ENSMUSG00000048874	Phf3	PHD finger protein 3	NA	NA	NA
chr1	30762321	30762421	101	*	h2ak119ub2_peak_697	34	.	3.2783	3.41201	0	10	Distal Intergenic	1	30806205	30809105	2901	2	213109	ENSMUST00000190190.1	46684	ENSMUSG00000048874	Phf3	PHD finger protein 3	NA	NA	NA
chr1	30804858	30804982	125	*	h2ak119ub2_peak_698	23	.	2.75644	2.31259	0	43	3' UTR	1	30806205	30809105	2901	2	213109	ENSMUST00000190190.1	4123	ENSMUSG00000048874	Phf3	PHD finger protein 3	ENSMUST00000186733.6;ENSMUST00000088310.9;ENSMUST00000191329.1;ENSMUST00000190190.1	213109;213109;213109;213109	0;0;0;4123
chr1	30951070	30951133	64	*	h2ak119ub2_peak_699	21	.	2.35619	2.15088	0	49	Promoter (1-2kb)	1	30940302	30949770	9469	2	19243	ENSMUST00000233506.1	-1300	ENSMUSG00000026064	Ptp4a1	protein tyrosine phosphatase 4a1	ENSMUST00000232841.1;ENSMUST00000233506.1;ENSMUST00000027232.14;ENSMUST00000076587.5;ENSMUST00000153681.1	19243;19243;19243;19243;19243	-1761;-1300;-1315;-1313;-4644
chr1	30951584	30951660	77	*	h2ak119ub2_peak_700	18	.	2.35907	1.83821	0	58	Promoter (1-2kb)	1	30940302	30949770	9469	2	19243	ENSMUST00000233506.1	-1814	ENSMUSG00000026064	Ptp4a1	protein tyrosine phosphatase 4a1	ENSMUST00000232841.1;ENSMUST00000233506.1;ENSMUST00000027232.14;ENSMUST00000076587.5	19243;19243;19243;19243	-2275;-1814;-1829;-1827
chr1	31129927	31129991	65	*	h2ak119ub2_peak_701	113	.	7.26858	11.3449	6.5956	33	Intron (ENSMUST00000233331.1/70988, intron 2 of 4)	1	31019188	31096454	77267	2	102634473	ENSMUST00000188605.1	-33473	ENSMUSG00000086727	Gm29669	predicted gene 29669	ENSMUST00000233331.1;ENSMUST00000187892.7	70988;70988	0;0
chr1	31218514	31218564	51	*	h2ak119ub2_peak_702	34	.	3.58471	3.41201	0	30	Intron (ENSMUST00000233331.1/70988, intron 1 of 4)	1	30997867	31222597	224731	2	70988	ENSMUST00000187892.7	4033	ENSMUSG00000086727	4931428L18Rik	RIKEN cDNA 4931428L18 gene	ENSMUST00000233331.1;ENSMUST00000187892.7;ENSMUST00000127775.7;ENSMUST00000187659.6;ENSMUST00000135245.2;ENSMUST00000027230.2	70988;70988;70988;70988;70988;74708	0;0;0;0;0;-4274
chr1	31472952	31473014	63	*	h2ak119ub2_peak_703	34	.	3.2783	3.41201	0	47	Distal Intergenic	1	31222838	31224288	1451	1	74708	ENSMUST00000027230.2	250114	ENSMUSG00000026063	Dnaaf6	dynein axonemal assembly factor 6	NA	NA	NA
chr1	31936789	31936884	96	*	h2ak119ub2_peak_704	24	.	2.56	2.43654	0	11	Distal Intergenic	1	32172714	32658568	485855	1	170771	ENSMUST00000027226.11	-235830	ENSMUSG00000026058	Khdrbs2	KH domain containing, RNA binding, signal transduction associated 2	NA	NA	NA
chr1	32173588	32173678	91	*	h2ak119ub2_peak_705	25	.	2.66548	2.58764	0	17	Promoter (<=1kb)	1	32172887	32311090	138204	1	170771	ENSMUST00000185666.1	701	ENSMUSG00000026058	Khdrbs2	KH domain containing, RNA binding, signal transduction associated 2	ENSMUST00000027226.11;ENSMUST00000189878.1;ENSMUST00000188257.6;ENSMUST00000185666.1	170771;170771;170771;170771	0;0;0;0
chr1	32377766	32377832	67	*	h2ak119ub2_peak_706	17	.	2.29524	1.78085	0	31	Intron (ENSMUST00000027226.11/170771, intron 3 of 8)	1	32315015	32414934	99920	1	170771	ENSMUST00000186984.1	62751	ENSMUSG00000026058	Khdrbs2	KH domain containing, RNA binding, signal transduction associated 2	ENSMUST00000027226.11;ENSMUST00000186984.1	170771;170771	0;0
chr1	32437591	32437643	53	*	h2ak119ub2_peak_707	24	.	2.85429	2.43654	0	28	Intron (ENSMUST00000027226.11/170771, intron 4 of 8)	1	32519563	32520999	1437	2	408192	ENSMUST00000195252.1	83356	ENSMUSG00000102865	Gm9839	predicted gene 9839	ENSMUST00000027226.11	170771	0
chr1	33252593	33252652	60	*	h2ak119ub2_peak_708	52	.	4.19754	5.24557	1.12478	30	Distal Intergenic	1	33478942	33622142	143201	2	19076	ENSMUST00000189552.1	369490	ENSMUSG00000026134	Prim2	DNA primase, p58 subunit	NA	NA	NA
chr1	33681595	33681810	216	*	h2ak119ub2_peak_709	35	.	2.75143	3.53412	0	102	Distal Intergenic	1	33669843	33670712	870	1	67503	ENSMUST00000191965.1	11752	ENSMUSG00000103746	1700001G17Rik	RIKEN cDNA 1700001G17 gene	NA	NA	NA
chr1	33739785	33739835	51	*	h2ak119ub2_peak_710	25	.	2.97189	2.58764	0	26	Promoter (1-2kb)	1	33738137	33740772	2636	1	19335	ENSMUST00000132066.3	1648	ENSMUSG00000004768	Rab23	RAB23, member RAS oncogene family	ENSMUST00000088287.9;ENSMUST00000138024.7;ENSMUST00000151482.7;ENSMUST00000115174.3;ENSMUST00000150593.7;ENSMUST00000122822.1;ENSMUST00000132066.3	19335;19335;19335;19335;19335;19335;19335	0;0;19647;0;0;3128;0
chr1	33746931	33747002	72	*	h2ak119ub2_peak_711	16	.	2.24328	1.69381	0	49	Promoter (1-2kb)	1	33746739	33748719	1981	2	213539	ENSMUST00000155484.1	1717	ENSMUSG00000042215	Bag2	BCL2-associated athanogene 2	ENSMUST00000088287.9;ENSMUST00000138024.7;ENSMUST00000115174.3;ENSMUST00000044691.8;ENSMUST00000155484.1;ENSMUST00000187602.1	19335;19335;19335;213539;213539;213539	0;0;0;0;0;0
chr1	33749205	33749260	56	*	h2ak119ub2_peak_712	24	.	2.56	2.43654	0	49	Promoter (<=1kb)	1	33746739	33748719	1981	2	213539	ENSMUST00000155484.1	-486	ENSMUSG00000042215	Bag2	BCL2-associated athanogene 2	ENSMUST00000044691.8;ENSMUST00000155484.1;ENSMUST00000187602.1	213539;213539;213539	0;0;0
chr1	33754651	33754978	328	*	h2ak119ub2_peak_713	34	.	3.58471	3.41201	0	162	Promoter (2-3kb)	1	33746802	33757741	10940	2	213539	ENSMUST00000187602.1	2763	ENSMUSG00000042215	Bag2	BCL2-associated athanogene 2	ENSMUST00000044691.8;ENSMUST00000187602.1	213539;213539	0;0
chr1	33756534	33756725	192	*	h2ak119ub2_peak_714	40	.	3.73715	4.07966	0.297602	14	Promoter (1-2kb)	1	33746802	33757741	10940	2	213539	ENSMUST00000187602.1	1016	ENSMUSG00000042215	Bag2	BCL2-associated athanogene 2	ENSMUST00000044691.8;ENSMUST00000187602.1;ENSMUST00000139143.7;ENSMUST00000019861.12	213539;213539;98403;98403	0;0;57660;57802
chr1	33756839	33756934	96	*	h2ak119ub2_peak_715	43	.	3.89113	4.30067	0.422715	49	Promoter (<=1kb)	1	33746802	33757741	10940	2	213539	ENSMUST00000187602.1	807	ENSMUSG00000042215	Bag2	BCL2-associated athanogene 2	ENSMUST00000044691.8;ENSMUST00000187602.1;ENSMUST00000139143.7;ENSMUST00000019861.12	213539;213539;98403;98403	0;0;57451;57593
chr1	33828618	33828796	179	*	h2ak119ub2_peak_716	34	.	3.2783	3.41201	0	34	Distal Intergenic	1	33836124	33838680	2557	2	433287	ENSMUST00000117459.2	9884	ENSMUSG00000081402	Gm15455	predicted gene 15455	NA	NA	NA
chr1	33828967	33829136	170	*	h2ak119ub2_peak_717	17	.	2.29524	1.78085	0	11	Distal Intergenic	1	33836124	33838680	2557	2	433287	ENSMUST00000117459.2	9544	ENSMUSG00000081402	Gm15455	predicted gene 15455	NA	NA	NA
chr1	33829381	33829587	207	*	h2ak119ub2_peak_718	34	.	3.2783	3.41201	0	160	Distal Intergenic	1	33836124	33838680	2557	2	433287	ENSMUST00000117459.2	9093	ENSMUSG00000081402	Gm15455	predicted gene 15455	NA	NA	NA
chr1	33829665	33829726	62	*	h2ak119ub2_peak_719	32	.	3.14857	3.22608	0	22	Distal Intergenic	1	33836124	33838680	2557	2	433287	ENSMUST00000117459.2	8954	ENSMUSG00000081402	Gm15455	predicted gene 15455	NA	NA	NA
chr1	33829810	33830184	375	*	h2ak119ub2_peak_720	49	.	4.03143	4.98931	0.994495	35	Distal Intergenic	1	33836124	33838680	2557	2	433287	ENSMUST00000117459.2	8496	ENSMUSG00000081402	Gm15455	predicted gene 15455	NA	NA	NA
chr1	33832474	33832594	121	*	h2ak119ub2_peak_721	34	.	3.58471	3.41201	0	97	Distal Intergenic	1	33836124	33838680	2557	2	433287	ENSMUST00000117459.2	6086	ENSMUSG00000081402	Gm15455	predicted gene 15455	ENSMUST00000117459.2	433287	0
chr1	33832673	33832790	118	*	h2ak119ub2_peak_722	52	.	4.19754	5.24557	1.12478	46	Distal Intergenic	1	33836124	33838680	2557	2	433287	ENSMUST00000117459.2	5890	ENSMUSG00000081402	Gm15455	predicted gene 15455	ENSMUST00000117459.2	433287	0
chr1	33833456	33833614	159	*	h2ak119ub2_peak_723	34	.	3.58471	3.41201	0	26	Distal Intergenic	1	33836124	33838680	2557	2	433287	ENSMUST00000117459.2	5066	ENSMUSG00000081402	Gm15455	predicted gene 15455	ENSMUST00000117459.2	433287	0
chr1	33833706	33833856	151	*	h2ak119ub2_peak_724	17	.	2.09905	1.78085	0	117	Distal Intergenic	1	33836124	33838680	2557	2	433287	ENSMUST00000117459.2	4824	ENSMUSG00000081402	Gm15455	predicted gene 15455	ENSMUST00000117459.2	433287	0
chr1	33834068	33834211	144	*	h2ak119ub2_peak_725	52	.	4.19754	5.24557	1.12478	48	Distal Intergenic	1	33836124	33838680	2557	2	433287	ENSMUST00000117459.2	4469	ENSMUSG00000081402	Gm15455	predicted gene 15455	ENSMUST00000117459.2	433287	0
chr1	33836931	33837049	119	*	h2ak119ub2_peak_726	34	.	3.2783	3.41201	0	21	Promoter (1-2kb)	1	33836124	33838680	2557	2	433287	ENSMUST00000117459.2	1631	ENSMUSG00000081402	Gm15455	predicted gene 15455	ENSMUST00000117459.2	433287	0
chr1	33837247	33837658	412	*	h2ak119ub2_peak_727	40	.	3.73715	4.07966	0.297602	140	Promoter (1-2kb)	1	33836124	33838680	2557	2	433287	ENSMUST00000117459.2	1022	ENSMUSG00000081402	Gm15455	predicted gene 15455	ENSMUST00000117459.2	433287	0
chr1	33837734	33837957	224	*	h2ak119ub2_peak_728	34	.	3.58471	3.41201	0	30	Promoter (<=1kb)	1	33836124	33838680	2557	2	433287	ENSMUST00000117459.2	723	ENSMUSG00000081402	Gm15455	predicted gene 15455	ENSMUST00000117459.2	433287	0
chr1	33839799	33839857	59	*	h2ak119ub2_peak_729	34	.	3.58471	3.41201	0	25	Promoter (1-2kb)	1	33836124	33838680	2557	2	433287	ENSMUST00000117459.2	-1119	ENSMUSG00000081402	Gm15455	predicted gene 15455	ENSMUST00000117459.2	433287	0
chr1	33842575	33842625	51	*	h2ak119ub2_peak_730	25	.	2.97189	2.58764	0	35	Distal Intergenic	1	33836124	33838680	2557	2	433287	ENSMUST00000117459.2	-3895	ENSMUSG00000081402	Gm15455	predicted gene 15455	ENSMUST00000117459.2	433287	0
chr1	33848294	33848370	77	*	h2ak119ub2_peak_731	17	.	2.26572	1.72152	0	17	Distal Intergenic	1	33836124	33838680	2557	2	433287	ENSMUST00000117459.2	-9614	ENSMUSG00000081402	Gm15455	predicted gene 15455	ENSMUST00000115161.7;ENSMUST00000129464.7;ENSMUST00000062289.10	320705;320705;320705	0;0;0
chr1	33906316	33906408	93	*	h2ak119ub2_peak_732	34	.	3.2783	3.41201	0	44	Promoter (1-2kb)	1	33852052	33907768	55717	2	320705	ENSMUST00000115161.7	1360	ENSMUSG00000042182	Bend6	BEN domain containing 6	ENSMUST00000183034.4;ENSMUST00000115161.7;ENSMUST00000129464.7;ENSMUST00000062289.10	13518;320705;320705;320705	0;0;0;0
chr1	33908808	33908958	151	*	h2ak119ub2_peak_733	34	.	3.58471	3.41201	0	50	Promoter (<=1kb)	1	33908225	34307592	399368	1	13518	ENSMUST00000183034.4	583	ENSMUSG00000026131	Dst	dystonin	ENSMUST00000183034.4;ENSMUST00000115161.7;ENSMUST00000129464.7;ENSMUST00000062289.10	13518;320705;320705;320705	0;0;0;0
chr1	33909018	33909117	100	*	h2ak119ub2_peak_734	25	.	2.97189	2.58764	0	16	Promoter (<=1kb)	1	33908225	34307592	399368	1	13518	ENSMUST00000183034.4	793	ENSMUSG00000026131	Dst	dystonin	ENSMUST00000183034.4;ENSMUST00000115161.7;ENSMUST00000129464.7;ENSMUST00000062289.10	13518;320705;320705;320705	0;0;0;0
chr1	33909491	33909541	51	*	h2ak119ub2_peak_735	34	.	3.58471	3.41201	0	21	Promoter (1-2kb)	1	33908225	34307592	399368	1	13518	ENSMUST00000183034.4	1266	ENSMUSG00000026131	Dst	dystonin	ENSMUST00000183034.4;ENSMUST00000115161.7;ENSMUST00000129464.7;ENSMUST00000062289.10	13518;320705;320705;320705	0;0;0;0
chr1	33947394	33947444	51	*	h2ak119ub2_peak_736	25	.	2.97189	2.58764	0	10	Intron (ENSMUST00000183034.4/13518, intron 2 of 102)	1	33908225	34307592	399368	1	13518	ENSMUST00000183034.4	39169	ENSMUSG00000026131	Dst	dystonin	ENSMUST00000183034.4	13518	0
chr1	34080885	34080956	72	*	h2ak119ub2_peak_737	25	.	2.97189	2.58764	0	36	Intron (ENSMUST00000183034.4/13518, intron 4 of 102)	1	34077227	34135157	57931	1	13518	ENSMUST00000239001.1	3658	ENSMUSG00000026131	Dst	dystonin	ENSMUST00000183034.4;ENSMUST00000187486.6;ENSMUST00000182697.7;ENSMUST00000182314.7;ENSMUST00000183331.7;ENSMUST00000097786.9;ENSMUST00000115104.9;ENSMUST00000097785.9;ENSMUST00000239001.1	13518;13518;13518;13518;13518;13518;13518;13518;13518	0;0;0;0;0;0;0;0;0
chr1	34190611	34190661	51	*	h2ak119ub2_peak_738	24	.	2.56	2.43654	0	25	Exon (ENSMUST00000183034.4/13518, exon 39 of 103)	1	34160330	34308404	148075	1	13518	ENSMUST00000185269.6	30281	ENSMUSG00000026131	Dst	dystonin	ENSMUST00000183034.4;ENSMUST00000097786.9;ENSMUST00000115104.9;ENSMUST00000097785.9;ENSMUST00000185897.6;ENSMUST00000185269.6	13518;13518;13518;13518;13518;13518	0;0;0;0;0;0
chr1	34191638	34191688	51	*	h2ak119ub2_peak_739	24	.	2.56	2.43654	0	23	Exon (ENSMUST00000183034.4/13518, exon 39 of 103)	1	34160330	34308404	148075	1	13518	ENSMUST00000185269.6	31308	ENSMUSG00000026131	Dst	dystonin	ENSMUST00000183034.4;ENSMUST00000097786.9;ENSMUST00000115104.9;ENSMUST00000097785.9;ENSMUST00000185897.6;ENSMUST00000185269.6	13518;13518;13518;13518;13518;13518	0;0;0;0;0;0
chr1	34237548	34237634	87	*	h2ak119ub2_peak_740	17	.	2.26572	1.72152	0	46	Promoter (<=1kb)	1	34236596	34274283	37688	1	13518	ENSMUST00000194192.2	952	ENSMUSG00000026131	Dst	dystonin	ENSMUST00000183034.4;ENSMUST00000097786.9;ENSMUST00000115104.9;ENSMUST00000097785.9;ENSMUST00000185269.6;ENSMUST00000194192.2	13518;13518;13518;13518;13518;13518	0;0;0;0;0;0
chr1	34384544	34384594	51	*	h2ak119ub2_peak_741	25	.	2.66548	2.58764	0	3	Distal Intergenic	1	34433121	34433199	79	2	100628580	ENSMUST00000175111.1	48605	ENSMUSG00000092852	Mir5103	microRNA 5103	NA	NA	NA
chr1	34458395	34458702	308	*	h2ak119ub2_peak_742	17	.	2.09905	1.78085	0	204	Promoter (1-2kb)	1	34459765	34473784	14020	1	19253	ENSMUST00000027302.13	-1063	ENSMUSG00000026126	Ptpn18	protein tyrosine phosphatase, non-receptor type 18	ENSMUST00000027302.13;ENSMUST00000190122.1;ENSMUST00000188884.2;ENSMUST00000186252.1	19253;19253;19253;19253	0;0;0;-4569
chr1	34459123	34459242	120	*	h2ak119ub2_peak_743	24	.	2.85429	2.43654	0	25	Promoter (<=1kb)	1	34459765	34473784	14020	1	19253	ENSMUST00000027302.13	-523	ENSMUSG00000026126	Ptpn18	protein tyrosine phosphatase, non-receptor type 18	ENSMUST00000027302.13;ENSMUST00000190122.1;ENSMUST00000188884.2;ENSMUST00000186252.1	19253;19253;19253;19253	0;0;0;-4029
chr1	34460760	34460824	65	*	h2ak119ub2_peak_744	25	.	2.66548	2.58764	0	32	Promoter (<=1kb)	1	34459792	34471916	12125	1	19253	ENSMUST00000188884.2	968	ENSMUSG00000026126	Ptpn18	protein tyrosine phosphatase, non-receptor type 18	ENSMUST00000027302.13;ENSMUST00000190122.1;ENSMUST00000188884.2;ENSMUST00000186252.1	19253;19253;19253;19253	0;0;0;-2447
chr1	34473499	34473580	82	*	h2ak119ub2_peak_745	34	.	3.2783	3.41201	0	68	Promoter (<=1kb)	1	34472720	34475733	3014	1	19253	ENSMUST00000188972.2	779	ENSMUSG00000026126	Ptpn18	protein tyrosine phosphatase, non-receptor type 18	ENSMUST00000027302.13;ENSMUST00000190122.1;ENSMUST00000188884.2;ENSMUST00000188972.2	19253;19253;19253;19253	0;0;0;0
chr1	34473882	34474011	130	*	h2ak119ub2_peak_746	32	.	3.14857	3.22608	0	94	Promoter (1-2kb)	1	34472720	34475733	3014	1	19253	ENSMUST00000188972.2	1162	ENSMUSG00000026126	Ptpn18	protein tyrosine phosphatase, non-receptor type 18	ENSMUST00000027302.13;ENSMUST00000190122.1;ENSMUST00000188884.2;ENSMUST00000188972.2	19253;19253;19253;19253	0;0;0;0
chr1	34497966	34498016	51	*	h2ak119ub2_peak_747	24	.	2.85429	2.43654	0	32	Promoter (<=1kb)	1	34498410	34503063	4654	1	21755	ENSMUST00000027299.9	-394	ENSMUSG00000026125	Prss39	protease, serine 39	ENSMUST00000027299.9;ENSMUST00000191604.1	21755;21755	0;0
chr1	34500005	34500074	70	*	h2ak119ub2_peak_748	18	.	2.35907	1.83821	0	40	Promoter (1-2kb)	1	34498421	34500132	1712	1	21755	ENSMUST00000191604.1	1584	ENSMUSG00000026125	Prss39	protease, serine 39	ENSMUST00000027299.9;ENSMUST00000191604.1	21755;21755	0;0
chr1	34501023	34501076	54	*	h2ak119ub2_peak_749	24	.	2.56	2.43654	0	44	Promoter (2-3kb)	1	34498421	34500132	1712	1	21755	ENSMUST00000191604.1	2602	ENSMUSG00000026125	Prss39	protease, serine 39	ENSMUST00000027299.9;ENSMUST00000191604.1	21755;21755	0;0
chr1	34538015	34538086	72	*	h2ak119ub2_peak_750	34	.	3.58471	3.41201	0	24	Promoter (2-3kb)	1	34535648	34544313	8666	1	12627	ENSMUST00000027298.4	2367	ENSMUSG00000026124	Cfc1	cripto, FRL-1, cryptic family 1	ENSMUST00000027298.4	12627	0
chr1	34538243	34538440	198	*	h2ak119ub2_peak_751	34	.	3.2783	3.41201	0	76	Promoter (2-3kb)	1	34535648	34544313	8666	1	12627	ENSMUST00000027298.4	2595	ENSMUSG00000026124	Cfc1	cripto, FRL-1, cryptic family 1	ENSMUST00000027298.4	12627	0
chr1	34548084	34548149	66	*	h2ak119ub2_peak_752	24	.	2.56	2.43654	0	21	Intron (ENSMUST00000115071.3/21756, intron 4 of 4)	1	34552334	34558111	5778	2	21756	ENSMUST00000190790.6	9962	ENSMUSG00000037529	Prss40	protease, serine 40	ENSMUST00000027298.4;ENSMUST00000115071.3;ENSMUST00000190790.6;ENSMUST00000047840.8	12627;21756;21756;21756	0;0;0;0
chr1	34556827	34556877	51	*	h2ak119ub2_peak_753	25	.	2.97189	2.58764	0	24	Promoter (1-2kb)	1	34552334	34558111	5778	2	21756	ENSMUST00000190790.6	1234	ENSMUSG00000037529	Prss40	protease, serine 40	ENSMUST00000115071.3;ENSMUST00000190790.6;ENSMUST00000047840.8	21756;21756;21756	0;0;0
chr1	34560337	34560392	56	*	h2ak119ub2_peak_754	24	.	2.85429	2.43654	0	45	Promoter (<=1kb)	1	34552334	34560920	8587	2	21756	ENSMUST00000047840.8	528	ENSMUSG00000037529	Prss40	protease, serine 40	ENSMUST00000115071.3;ENSMUST00000190790.6;ENSMUST00000047840.8	21756;21756;21756	0;0;0
chr1	34575575	34575674	100	*	h2ak119ub2_peak_755	24	.	2.56	2.43654	0	13	Distal Intergenic	1	34579657	34590944	11288	1	211383	ENSMUST00000052670.10	-3983	ENSMUSG00000045174	Amer3	APC membrane recruitment 3	ENSMUST00000052670.10	211383	0
chr1	34578675	34578798	124	*	h2ak119ub2_peak_756	24	.	2.56	2.43654	0	106	Promoter (<=1kb)	1	34579657	34590944	11288	1	211383	ENSMUST00000052670.10	-859	ENSMUSG00000045174	Amer3	APC membrane recruitment 3	ENSMUST00000052670.10	211383	0
chr1	34580273	34580421	149	*	h2ak119ub2_peak_757	18	.	2.35907	1.83821	0	68	Promoter (<=1kb)	1	34579657	34590944	11288	1	211383	ENSMUST00000052670.10	616	ENSMUSG00000045174	Amer3	APC membrane recruitment 3	ENSMUST00000052670.10	211383	0
chr1	34586661	34586726	66	*	h2ak119ub2_peak_758	34	.	3.2783	3.41201	0	27	5' UTR	1	34579657	34590944	11288	1	211383	ENSMUST00000052670.10	7004	ENSMUSG00000045174	Amer3	APC membrane recruitment 3	ENSMUST00000052670.10	211383	0
chr1	34588746	34588824	79	*	h2ak119ub2_peak_759	24	.	2.85429	2.43654	0	64	Exon (ENSMUST00000052670.10/211383, exon 2 of 2)	1	34579657	34590944	11288	1	211383	ENSMUST00000052670.10	9089	ENSMUSG00000045174	Amer3	APC membrane recruitment 3	ENSMUST00000052670.10	211383	0
chr1	34589081	34589208	128	*	h2ak119ub2_peak_760	25	.	2.97189	2.58764	0	17	3' UTR	1	34579657	34590944	11288	1	211383	ENSMUST00000052670.10	9424	ENSMUSG00000045174	Amer3	APC membrane recruitment 3	ENSMUST00000052670.10	211383	0
chr1	34621971	34622049	79	*	h2ak119ub2_peak_761	24	.	2.56	2.43654	0	4	Distal Intergenic	1	34635544	34636189	646	2	241051	ENSMUST00000195095.1	14140	NA	AA619741	PHD finger protein 19 pseudogene	NA	NA	NA
chr1	34634691	34634756	66	*	h2ak119ub2_peak_762	34	.	3.58471	3.41201	0	31	Promoter (1-2kb)	1	34635544	34636189	646	2	241051	ENSMUST00000195095.1	1433	NA	AA619741	PHD finger protein 19 pseudogene	ENSMUST00000195095.1	241051	1433
chr1	34667036	34667093	58	*	h2ak119ub2_peak_763	24	.	2.85429	2.43654	0	18	Distal Intergenic	1	34678188	34812739	134552	1	226970	ENSMUST00000159747.8	-11095	ENSMUSG00000037509	Arhgef4	Rho guanine nucleotide exchange factor (GEF) 4	NA	NA	NA
chr1	34678667	34678870	204	*	h2ak119ub2_peak_764	34	.	3.58471	3.41201	0	42	Promoter (<=1kb)	1	34678188	34812739	134552	1	226970	ENSMUST00000159747.8	479	ENSMUSG00000037509	Arhgef4	Rho guanine nucleotide exchange factor (GEF) 4	ENSMUST00000159747.8	226970	0
chr1	34679536	34679598	63	*	h2ak119ub2_peak_765	43	.	3.89113	4.30067	0.422715	41	Promoter (1-2kb)	1	34678188	34812739	134552	1	226970	ENSMUST00000159747.8	1348	ENSMUSG00000037509	Arhgef4	Rho guanine nucleotide exchange factor (GEF) 4	ENSMUST00000159747.8	226970	0
chr1	34679723	34679803	81	*	h2ak119ub2_peak_766	24	.	2.85429	2.43654	0	1	Promoter (1-2kb)	1	34678188	34812739	134552	1	226970	ENSMUST00000159747.8	1535	ENSMUSG00000037509	Arhgef4	Rho guanine nucleotide exchange factor (GEF) 4	ENSMUST00000159747.8	226970	0
chr1	34680150	34680215	66	*	h2ak119ub2_peak_767	24	.	2.56	2.43654	0	31	Promoter (1-2kb)	1	34678188	34812739	134552	1	226970	ENSMUST00000159747.8	1962	ENSMUSG00000037509	Arhgef4	Rho guanine nucleotide exchange factor (GEF) 4	ENSMUST00000159747.8	226970	0
chr1	34680339	34680423	85	*	h2ak119ub2_peak_768	24	.	2.85429	2.43654	0	34	Promoter (2-3kb)	1	34678188	34812739	134552	1	226970	ENSMUST00000159747.8	2151	ENSMUSG00000037509	Arhgef4	Rho guanine nucleotide exchange factor (GEF) 4	ENSMUST00000159747.8	226970	0
chr1	34720624	34720685	62	*	h2ak119ub2_peak_769	24	.	2.56	2.43654	0	14	Intron (ENSMUST00000159747.8/226970, intron 1 of 13)	1	34732115	34811829	79715	1	226970	ENSMUST00000162599.7	-11430	ENSMUSG00000037509	Arhgef4	Rho guanine nucleotide exchange factor (GEF) 4	ENSMUST00000159747.8	226970	0
chr1	34724301	34724423	123	*	h2ak119ub2_peak_770	32	.	3.14857	3.22608	0	37	Exon (ENSMUST00000159747.8/226970, exon 2 of 14)	1	34732115	34811829	79715	1	226970	ENSMUST00000162599.7	-7692	ENSMUSG00000037509	Arhgef4	Rho guanine nucleotide exchange factor (GEF) 4	ENSMUST00000159747.8	226970	0
chr1	34724627	34724677	51	*	h2ak119ub2_peak_771	25	.	2.97189	2.58764	0	27	Exon (ENSMUST00000159747.8/226970, exon 2 of 14)	1	34732115	34811829	79715	1	226970	ENSMUST00000162599.7	-7438	ENSMUSG00000037509	Arhgef4	Rho guanine nucleotide exchange factor (GEF) 4	ENSMUST00000159747.8	226970	0
chr1	34725192	34725275	84	*	h2ak119ub2_peak_772	17	.	2.26572	1.72152	0	42	Intron (ENSMUST00000159747.8/226970, intron 2 of 13)	1	34732115	34811829	79715	1	226970	ENSMUST00000162599.7	-6840	ENSMUSG00000037509	Arhgef4	Rho guanine nucleotide exchange factor (GEF) 4	ENSMUST00000159747.8	226970	0
chr1	34745446	34745510	65	*	h2ak119ub2_peak_773	18	.	2.35907	1.83821	0	50	Intron (ENSMUST00000159747.8/226970, intron 4 of 13)	1	34750581	34807144	56564	1	226970	ENSMUST00000159021.8	-5071	ENSMUSG00000037509	Arhgef4	Rho guanine nucleotide exchange factor (GEF) 4	ENSMUST00000159747.8;ENSMUST00000162599.7	226970;226970	0;0
chr1	34746287	34746337	51	*	h2ak119ub2_peak_774	24	.	2.56	2.43654	0	45	Intron (ENSMUST00000159747.8/226970, intron 4 of 13)	1	34750581	34807144	56564	1	226970	ENSMUST00000159021.8	-4244	ENSMUSG00000037509	Arhgef4	Rho guanine nucleotide exchange factor (GEF) 4	ENSMUST00000159747.8;ENSMUST00000162599.7;ENSMUST00000159021.8	226970;226970;226970	0;0;0
chr1	34749640	34750169	530	*	h2ak119ub2_peak_775	34	.	3.58471	3.41201	0	404	Promoter (<=1kb)	1	34750581	34807144	56564	1	226970	ENSMUST00000159021.8	-412	ENSMUSG00000037509	Arhgef4	Rho guanine nucleotide exchange factor (GEF) 4	ENSMUST00000159747.8;ENSMUST00000162599.7;ENSMUST00000159021.8	226970;226970;226970	0;0;0
chr1	34750233	34750283	51	*	h2ak119ub2_peak_776	18	.	2.35907	1.83821	0	28	Promoter (<=1kb)	1	34750581	34807144	56564	1	226970	ENSMUST00000159021.8	-298	ENSMUSG00000037509	Arhgef4	Rho guanine nucleotide exchange factor (GEF) 4	ENSMUST00000159747.8;ENSMUST00000162599.7;ENSMUST00000159021.8	226970;226970;226970	0;0;0
chr1	34751364	34751535	172	*	h2ak119ub2_peak_777	32	.	3.14857	3.22608	0	5	Promoter (<=1kb)	1	34750581	34807144	56564	1	226970	ENSMUST00000159021.8	783	ENSMUSG00000037509	Arhgef4	Rho guanine nucleotide exchange factor (GEF) 4	ENSMUST00000159747.8;ENSMUST00000162599.7;ENSMUST00000159021.8	226970;226970;226970	0;0;0
chr1	34751725	34751827	103	*	h2ak119ub2_peak_778	52	.	4.19754	5.24557	1.12478	44	Promoter (1-2kb)	1	34750581	34807144	56564	1	226970	ENSMUST00000159021.8	1144	ENSMUSG00000037509	Arhgef4	Rho guanine nucleotide exchange factor (GEF) 4	ENSMUST00000159747.8;ENSMUST00000162599.7;ENSMUST00000159021.8	226970;226970;226970	0;0;0
chr1	34752210	34752352	143	*	h2ak119ub2_peak_779	25	.	2.66548	2.58764	0	100	Promoter (1-2kb)	1	34750581	34807144	56564	1	226970	ENSMUST00000159021.8	1629	ENSMUSG00000037509	Arhgef4	Rho guanine nucleotide exchange factor (GEF) 4	ENSMUST00000159747.8;ENSMUST00000162599.7;ENSMUST00000159021.8	226970;226970;226970	0;0;0
chr1	34752432	34752553	122	*	h2ak119ub2_peak_780	17	.	2.09905	1.78085	0	2	Promoter (1-2kb)	1	34750581	34807144	56564	1	226970	ENSMUST00000159021.8	1851	ENSMUSG00000037509	Arhgef4	Rho guanine nucleotide exchange factor (GEF) 4	ENSMUST00000159747.8;ENSMUST00000162599.7;ENSMUST00000159021.8	226970;226970;226970	0;0;0
chr1	34803077	34803164	88	*	h2ak119ub2_peak_781	25	.	2.66548	2.58764	0	39	Promoter (1-2kb)	1	34801741	34808911	7171	1	226970	ENSMUST00000160855.1	1336	ENSMUSG00000037509	Arhgef4	Rho guanine nucleotide exchange factor (GEF) 4	ENSMUST00000159747.8;ENSMUST00000162599.7;ENSMUST00000159021.8;ENSMUST00000047664.15;ENSMUST00000162760.7;ENSMUST00000159059.1;ENSMUST00000160855.1	226970;226970;226970;226970;226970;226970;226970	0;0;0;0;0;0;0
chr1	34805832	34805909	78	*	h2ak119ub2_peak_782	25	.	2.66548	2.58764	0	7	Intron (ENSMUST00000159747.8/226970, intron 6 of 13)	1	34801741	34808911	7171	1	226970	ENSMUST00000160855.1	4091	ENSMUSG00000037509	Arhgef4	Rho guanine nucleotide exchange factor (GEF) 4	ENSMUST00000159747.8;ENSMUST00000162599.7;ENSMUST00000159021.8;ENSMUST00000047664.15;ENSMUST00000162760.7;ENSMUST00000159059.1;ENSMUST00000160855.1	226970;226970;226970;226970;226970;226970;226970	0;0;0;0;0;0;0
chr1	34806080	34806130	51	*	h2ak119ub2_peak_783	25	.	2.97189	2.58764	0	40	Exon (ENSMUST00000159747.8/226970, exon 7 of 14)	1	34801741	34808911	7171	1	226970	ENSMUST00000160855.1	4339	ENSMUSG00000037509	Arhgef4	Rho guanine nucleotide exchange factor (GEF) 4	ENSMUST00000159747.8;ENSMUST00000162599.7;ENSMUST00000159021.8;ENSMUST00000047664.15;ENSMUST00000162760.7;ENSMUST00000159059.1;ENSMUST00000160855.1	226970;226970;226970;226970;226970;226970;226970	0;0;0;0;0;0;0
chr1	34928418	34928539	122	*	h2ak119ub2_peak_784	25	.	2.97189	2.58764	0	111	Exon (ENSMUST00000193847.1/ENSMUST00000193847.1, exon 1 of 1)	1	34851837	34863475	11639	1	226971	ENSMUST00000152654.2	76581	ENSMUSG00000026123	Plekhb2	pleckstrin homology domain containing, family B (evectins) member 2	NA	NA	NA
chr1	34929136	34929223	88	*	h2ak119ub2_peak_785	32	.	3.44286	3.22608	0	13	Exon (ENSMUST00000193847.1/ENSMUST00000193847.1, exon 1 of 1)	1	34851837	34863475	11639	1	226971	ENSMUST00000152654.2	77299	ENSMUSG00000026123	Plekhb2	pleckstrin homology domain containing, family B (evectins) member 2	NA	NA	NA
chr1	34929939	34929989	51	*	h2ak119ub2_peak_786	24	.	2.85429	2.43654	0	48	Exon (ENSMUST00000193847.1/ENSMUST00000193847.1, exon 1 of 1)	1	34851837	34863475	11639	1	226971	ENSMUST00000152654.2	78102	ENSMUSG00000026123	Plekhb2	pleckstrin homology domain containing, family B (evectins) member 2	NA	NA	NA
chr1	34930335	34930409	75	*	h2ak119ub2_peak_787	24	.	2.85429	2.43654	0	36	Exon (ENSMUST00000193847.1/ENSMUST00000193847.1, exon 1 of 1)	1	34851837	34863475	11639	1	226971	ENSMUST00000152654.2	78498	ENSMUSG00000026123	Plekhb2	pleckstrin homology domain containing, family B (evectins) member 2	NA	NA	NA
chr1	34930688	34930837	150	*	h2ak119ub2_peak_788	32	.	3.44286	3.22608	0	34	Distal Intergenic	1	34851837	34863475	11639	1	226971	ENSMUST00000152654.2	78851	ENSMUSG00000026123	Plekhb2	pleckstrin homology domain containing, family B (evectins) member 2	NA	NA	NA
chr1	35428769	35428819	51	*	h2ak119ub2_peak_789	24	.	2.56	2.43654	0	41	Distal Intergenic	1	34851837	34863475	11639	1	226971	ENSMUST00000152654.2	576932	ENSMUSG00000026123	Plekhb2	pleckstrin homology domain containing, family B (evectins) member 2	NA	NA	NA
chr1	35442387	35442447	61	*	h2ak119ub2_peak_790	34	.	3.58471	3.41201	0	25	Distal Intergenic	1	34851837	34863475	11639	1	226971	ENSMUST00000152654.2	590550	ENSMUSG00000026123	Plekhb2	pleckstrin homology domain containing, family B (evectins) member 2	NA	NA	NA
chr1	35453640	35453733	94	*	h2ak119ub2_peak_791	34	.	3.2783	3.41201	0	13	Distal Intergenic	1	34851837	34863475	11639	1	226971	ENSMUST00000152654.2	601803	ENSMUSG00000026123	Plekhb2	pleckstrin homology domain containing, family B (evectins) member 2	NA	NA	NA
chr1	35571984	35572034	51	*	h2ak119ub2_peak_792	24	.	2.56	2.43654	0	48	Distal Intergenic	1	36068400	36106446	38047	1	50785	ENSMUST00000088174.3	-496366	ENSMUSG00000045216	Hs6st1	heparan sulfate 6-O-sulfotransferase 1	NA	NA	NA
chr1	35644246	35644296	51	*	h2ak119ub2_peak_793	24	.	2.85429	2.43654	0	29	Intron (ENSMUST00000195168.1/ENSMUST00000195168.1, intron 2 of 3)	1	36068400	36106446	38047	1	50785	ENSMUST00000088174.3	-424104	ENSMUSG00000045216	Hs6st1	heparan sulfate 6-O-sulfotransferase 1	NA	NA	NA
chr1	35747299	35747622	324	*	h2ak119ub2_peak_794	52	.	4.19754	5.24557	1.12478	305	Distal Intergenic	1	36068400	36106446	38047	1	50785	ENSMUST00000088174.3	-320778	ENSMUSG00000045216	Hs6st1	heparan sulfate 6-O-sulfotransferase 1	NA	NA	NA
chr1	35747674	35747752	79	*	h2ak119ub2_peak_795	32	.	3.14857	3.22608	0	34	Distal Intergenic	1	36068400	36106446	38047	1	50785	ENSMUST00000088174.3	-320648	ENSMUSG00000045216	Hs6st1	heparan sulfate 6-O-sulfotransferase 1	NA	NA	NA
chr1	35748660	35748812	153	*	h2ak119ub2_peak_796	34	.	3.58471	3.41201	0	49	Distal Intergenic	1	36068400	36106446	38047	1	50785	ENSMUST00000088174.3	-319588	ENSMUSG00000045216	Hs6st1	heparan sulfate 6-O-sulfotransferase 1	NA	NA	NA
chr1	35748878	35749009	132	*	h2ak119ub2_peak_797	34	.	3.58471	3.41201	0	28	Distal Intergenic	1	36068400	36106446	38047	1	50785	ENSMUST00000088174.3	-319391	ENSMUSG00000045216	Hs6st1	heparan sulfate 6-O-sulfotransferase 1	NA	NA	NA
chr1	35749405	35749554	150	*	h2ak119ub2_peak_798	24	.	2.56	2.43654	0	121	Distal Intergenic	1	36068400	36106446	38047	1	50785	ENSMUST00000088174.3	-318846	ENSMUSG00000045216	Hs6st1	heparan sulfate 6-O-sulfotransferase 1	NA	NA	NA
chr1	35750108	35750172	65	*	h2ak119ub2_peak_799	34	.	3.58471	3.41201	0	20	Distal Intergenic	1	36068400	36106446	38047	1	50785	ENSMUST00000088174.3	-318228	ENSMUSG00000045216	Hs6st1	heparan sulfate 6-O-sulfotransferase 1	NA	NA	NA
chr1	35754913	35754982	70	*	h2ak119ub2_peak_800	17	.	2.29524	1.78085	0	23	Distal Intergenic	1	36068400	36106446	38047	1	50785	ENSMUST00000088174.3	-313418	ENSMUSG00000045216	Hs6st1	heparan sulfate 6-O-sulfotransferase 1	NA	NA	NA
chr1	35788604	35788654	51	*	h2ak119ub2_peak_801	31	.	3.40877	3.18178	0	19	Distal Intergenic	1	36068400	36106446	38047	1	50785	ENSMUST00000088174.3	-279746	ENSMUSG00000045216	Hs6st1	heparan sulfate 6-O-sulfotransferase 1	NA	NA	NA
chr1	35809697	35809747	51	*	h2ak119ub2_peak_802	25	.	2.97189	2.58764	0	25	Intron (ENSMUST00000187528.1/ENSMUST00000187528.1, intron 1 of 1)	1	36068400	36106446	38047	1	50785	ENSMUST00000088174.3	-258653	ENSMUSG00000045216	Hs6st1	heparan sulfate 6-O-sulfotransferase 1	NA	NA	NA
chr1	35810448	35810540	93	*	h2ak119ub2_peak_803	25	.	2.66548	2.58764	0	87	Exon (ENSMUST00000187528.1/ENSMUST00000187528.1, exon 2 of 2)	1	36068400	36106446	38047	1	50785	ENSMUST00000088174.3	-257860	ENSMUSG00000045216	Hs6st1	heparan sulfate 6-O-sulfotransferase 1	NA	NA	NA
chr1	35813234	35813284	51	*	h2ak119ub2_peak_804	25	.	2.66548	2.58764	0	33	Distal Intergenic	1	36068400	36106446	38047	1	50785	ENSMUST00000088174.3	-255116	ENSMUSG00000045216	Hs6st1	heparan sulfate 6-O-sulfotransferase 1	NA	NA	NA
chr1	36141482	36141547	66	*	h2ak119ub2_peak_805	24	.	2.85429	2.43654	0	40	Promoter (2-3kb)	1	36144252	36144313	62	2	102465540	ENSMUST00000184790.1	2766	ENSMUSG00000098752	Mir6897	microRNA 6897	ENSMUST00000184790.1;ENSMUST00000046875.13;ENSMUST00000173999.7;ENSMUST00000174266.7;ENSMUST00000173250.1	102465540;320011;320011;320011;320011	2766;0;24264;102614;8977
chr1	36251401	36251459	59	*	h2ak119ub2_peak_806	34	.	3.2783	3.41201	0	14	Distal Intergenic	1	36140027	36244305	104279	2	320011	ENSMUST00000046875.13	-7096	ENSMUSG00000037470	Uggt1	UDP-glucose glycoprotein glucosyltransferase 1	NA	NA	NA
chr1	36253532	36253639	108	*	h2ak119ub2_peak_807	25	.	2.66548	2.58764	0	105	Distal Intergenic	1	36140027	36244305	104279	2	320011	ENSMUST00000046875.13	-9227	ENSMUSG00000037470	Uggt1	UDP-glucose glycoprotein glucosyltransferase 1	NA	NA	NA
chr1	36265780	36265830	51	*	h2ak119ub2_peak_808	24	.	2.56	2.43654	0	29	3' UTR	1	36264597	36273435	8839	2	214854	ENSMUST00000056946.7	7605	ENSMUSG00000047180	Neurl3	neuralized E3 ubiquitin protein ligase 3	ENSMUST00000056946.7;ENSMUST00000188666.2	214854;214854	0;0
chr1	36268556	36268936	381	*	h2ak119ub2_peak_809	29	.	2.88381	2.9599	0	368	3' UTR	1	36264597	36273435	8839	2	214854	ENSMUST00000056946.7	4499	ENSMUSG00000047180	Neurl3	neuralized E3 ubiquitin protein ligase 3	ENSMUST00000056946.7;ENSMUST00000188666.2	214854;214854	0;0
chr1	36269875	36270049	175	*	h2ak119ub2_peak_810	49	.	3.99152	4.92814	0.994495	94	Intron (ENSMUST00000056946.7/214854, intron 1 of 3)	1	36264597	36273435	8839	2	214854	ENSMUST00000056946.7	3386	ENSMUSG00000047180	Neurl3	neuralized E3 ubiquitin protein ligase 3	ENSMUST00000056946.7;ENSMUST00000188666.2	214854;214854	0;0
chr1	36270453	36270706	254	*	h2ak119ub2_peak_811	14	.	1.86857	1.47484	0	211	Promoter (2-3kb)	1	36264597	36273435	8839	2	214854	ENSMUST00000056946.7	2729	ENSMUSG00000047180	Neurl3	neuralized E3 ubiquitin protein ligase 3	ENSMUST00000056946.7;ENSMUST00000188666.2	214854;214854	0;0
chr1	36270977	36271100	124	*	h2ak119ub2_peak_812	34	.	3.2783	3.41201	0	97	Promoter (2-3kb)	1	36264597	36273435	8839	2	214854	ENSMUST00000056946.7	2335	ENSMUSG00000047180	Neurl3	neuralized E3 ubiquitin protein ligase 3	ENSMUST00000056946.7;ENSMUST00000188666.2	214854;214854	0;0
chr1	36271861	36271913	53	*	h2ak119ub2_peak_813	32	.	3.44286	3.22608	0	20	Promoter (1-2kb)	1	36264597	36273435	8839	2	214854	ENSMUST00000056946.7	1522	ENSMUSG00000047180	Neurl3	neuralized E3 ubiquitin protein ligase 3	ENSMUST00000056946.7;ENSMUST00000188666.2	214854;214854	0;0
chr1	36272032	36272082	51	*	h2ak119ub2_peak_814	24	.	2.85429	2.43654	0	4	Promoter (1-2kb)	1	36264597	36273435	8839	2	214854	ENSMUST00000056946.7	1353	ENSMUSG00000047180	Neurl3	neuralized E3 ubiquitin protein ligase 3	ENSMUST00000056946.7;ENSMUST00000188666.2	214854;214854	0;0
chr1	36274808	36274875	68	*	h2ak119ub2_peak_815	34	.	3.58471	3.41201	0	34	Promoter (<=1kb)	1	36268861	36274679	5819	2	214854	ENSMUST00000188666.2	-129	ENSMUSG00000047180	Neurl3	neuralized E3 ubiquitin protein ligase 3	ENSMUST00000056946.7;ENSMUST00000188666.2	214854;214854	0;0
chr1	36275015	36275075	61	*	h2ak119ub2_peak_816	32	.	3.44286	3.22608	0	20	Promoter (<=1kb)	1	36268861	36274679	5819	2	214854	ENSMUST00000188666.2	-336	ENSMUSG00000047180	Neurl3	neuralized E3 ubiquitin protein ligase 3	ENSMUST00000056946.7;ENSMUST00000188666.2	214854;214854	0;0
chr1	36287468	36287521	54	*	h2ak119ub2_peak_817	23	.	2.49143	2.34354	0	14	Distal Intergenic	1	36268861	36274679	5819	2	214854	ENSMUST00000188666.2	-12789	ENSMUSG00000047180	Neurl3	neuralized E3 ubiquitin protein ligase 3	NA	NA	NA
chr1	36302172	36302222	51	*	h2ak119ub2_peak_818	17	.	2.09905	1.78085	0	50	Distal Intergenic	1	36307733	36319203	11471	1	214855	ENSMUST00000126413.7	-5511	ENSMUSG00000037447	Arid5a	AT rich interactive domain 5A (MRF1-like)	NA	NA	NA
chr1	36308161	36308513	353	*	h2ak119ub2_peak_819	34	.	3.2783	3.41201	0	338	Promoter (<=1kb)	1	36307779	36316578	8800	1	214855	ENSMUST00000140218.1	382	ENSMUSG00000037447	Arid5a	AT rich interactive domain 5A (MRF1-like)	ENSMUST00000126413.7;ENSMUST00000142319.7;ENSMUST00000150747.7;ENSMUST00000145179.7;ENSMUST00000124280.7;ENSMUST00000097778.8;ENSMUST00000116629.8;ENSMUST00000115031.7;ENSMUST00000115032.7;ENSMUST00000137906.1;ENSMUST00000115029.1;ENSMUST00000140218.1	214855;214855;214855;214855;214855;214855;214855;214855;214855;214855;214855;214855	0;0;0;0;0;0;0;0;0;0;0;0
chr1	36308571	36308621	51	*	h2ak119ub2_peak_820	24	.	2.56	2.43654	0	36	Promoter (<=1kb)	1	36307779	36316578	8800	1	214855	ENSMUST00000140218.1	792	ENSMUSG00000037447	Arid5a	AT rich interactive domain 5A (MRF1-like)	ENSMUST00000126413.7;ENSMUST00000142319.7;ENSMUST00000150747.7;ENSMUST00000145179.7;ENSMUST00000124280.7;ENSMUST00000097778.8;ENSMUST00000116629.8;ENSMUST00000115031.7;ENSMUST00000115032.7;ENSMUST00000137906.1;ENSMUST00000115029.1;ENSMUST00000140218.1	214855;214855;214855;214855;214855;214855;214855;214855;214855;214855;214855;214855	0;0;0;0;0;0;0;0;0;0;0;0
chr1	36308700	36308760	61	*	h2ak119ub2_peak_821	24	.	2.56	2.43654	0	12	Promoter (<=1kb)	1	36307779	36316578	8800	1	214855	ENSMUST00000140218.1	921	ENSMUSG00000037447	Arid5a	AT rich interactive domain 5A (MRF1-like)	ENSMUST00000126413.7;ENSMUST00000142319.7;ENSMUST00000150747.7;ENSMUST00000145179.7;ENSMUST00000124280.7;ENSMUST00000097778.8;ENSMUST00000116629.8;ENSMUST00000115031.7;ENSMUST00000115032.7;ENSMUST00000137906.1;ENSMUST00000115029.1;ENSMUST00000140218.1	214855;214855;214855;214855;214855;214855;214855;214855;214855;214855;214855;214855	0;0;0;0;0;0;0;0;0;0;0;0
chr1	36309289	36309362	74	*	h2ak119ub2_peak_822	25	.	2.66548	2.58764	0	32	Promoter (1-2kb)	1	36307779	36316578	8800	1	214855	ENSMUST00000140218.1	1510	ENSMUSG00000037447	Arid5a	AT rich interactive domain 5A (MRF1-like)	ENSMUST00000126413.7;ENSMUST00000142319.7;ENSMUST00000150747.7;ENSMUST00000145179.7;ENSMUST00000124280.7;ENSMUST00000097778.8;ENSMUST00000116629.8;ENSMUST00000115031.7;ENSMUST00000115032.7;ENSMUST00000137906.1;ENSMUST00000115029.1;ENSMUST00000140218.1	214855;214855;214855;214855;214855;214855;214855;214855;214855;214855;214855;214855	0;0;0;0;0;0;0;0;0;0;0;0
chr1	36370703	36370847	145	*	h2ak119ub2_peak_823	34	.	3.2783	3.41201	0	41	Promoter (1-2kb)	1	36372291	36422107	49817	1	100534273	ENSMUST00000179162.6	-1444	ENSMUSG00000037432	Fer1l5	fer-1-like 5 (C. elegans)	ENSMUST00000179162.6;ENSMUST00000185912.6;ENSMUST00000010597.9;ENSMUST00000186470.1;ENSMUST00000188961.6;ENSMUST00000188528.6;ENSMUST00000185621.2;ENSMUST00000187628.1;ENSMUST00000185614.1;ENSMUST00000188957.1	100534273;226976;226976;226976;226976;226976;226976;226976;226976;226976	0;-1546;-1522;-2689;-1532;-2662;-1548;-2662;-1546;-1601
chr1	36373076	36373126	51	*	h2ak119ub2_peak_824	18	.	2.35907	1.83821	0	22	Promoter (<=1kb)	1	36372291	36422107	49817	1	100534273	ENSMUST00000179162.6	785	ENSMUSG00000037432	Fer1l5	fer-1-like 5 (C. elegans)	ENSMUST00000179162.6;ENSMUST00000185912.6;ENSMUST00000010597.9;ENSMUST00000188961.6;ENSMUST00000185621.2;ENSMUST00000185614.1;ENSMUST00000188957.1	100534273;226976;226976;226976;226976;226976;226976	0;-3919;-3895;-3905;-3921;-3919;-3974
chr1	36409121	36409212	92	*	h2ak119ub2_peak_825	25	.	2.66548	2.58764	0	9	Exon (ENSMUST00000179162.6/100534273, exon 30 of 53)	1	36416888	36422110	5223	1	100534273	ENSMUST00000140452.3	-7676	ENSMUSG00000037432	Fer1l5	fer-1-like 5 (C. elegans)	ENSMUST00000179162.6;ENSMUST00000202030.1	100534273;100534273	0;23657
chr1	36465357	36465439	83	*	h2ak119ub2_peak_826	25	.	2.97189	2.58764	0	39	Distal Intergenic	1	36471620	36508764	37145	1	94220	ENSMUST00000153128.1	-6181	ENSMUSG00000037408	Cnnm4	cyclin M4	NA	NA	NA
chr1	36465810	36465887	78	*	h2ak119ub2_peak_827	34	.	3.2783	3.41201	0	31	Distal Intergenic	1	36471620	36508764	37145	1	94220	ENSMUST00000153128.1	-5733	ENSMUSG00000037408	Cnnm4	cyclin M4	NA	NA	NA
chr1	36468329	36468455	127	*	h2ak119ub2_peak_828	25	.	2.97189	2.58764	0	33	Distal Intergenic	1	36471620	36508764	37145	1	94220	ENSMUST00000153128.1	-3165	ENSMUSG00000037408	Cnnm4	cyclin M4	ENSMUST00000153128.1	94220	0
chr1	36469561	36469628	68	*	h2ak119ub2_peak_829	34	.	3.58471	3.41201	0	27	Promoter (1-2kb)	1	36471620	36508764	37145	1	94220	ENSMUST00000153128.1	-1992	ENSMUSG00000037408	Cnnm4	cyclin M4	ENSMUST00000153128.1	94220	0
chr1	36470397	36470447	51	*	h2ak119ub2_peak_830	32	.	3.14857	3.22608	0	37	Promoter (1-2kb)	1	36471620	36508764	37145	1	94220	ENSMUST00000153128.1	-1173	ENSMUSG00000037408	Cnnm4	cyclin M4	ENSMUST00000153128.1	94220	0
chr1	36470850	36470924	75	*	h2ak119ub2_peak_831	17	.	2.26572	1.72152	0	10	Promoter (<=1kb)	1	36471620	36508764	37145	1	94220	ENSMUST00000153128.1	-696	ENSMUSG00000037408	Cnnm4	cyclin M4	ENSMUST00000153128.1	94220	0
chr1	36471869	36471976	108	*	h2ak119ub2_peak_832	25	.	2.66548	2.58764	0	6	Promoter (<=1kb)	1	36471620	36508764	37145	1	94220	ENSMUST00000153128.1	249	ENSMUSG00000037408	Cnnm4	cyclin M4	ENSMUST00000153128.1	94220	0
chr1	36472108	36472224	117	*	h2ak119ub2_peak_833	62	.	4.81036	6.2404	1.97533	43	Promoter (<=1kb)	1	36471620	36508764	37145	1	94220	ENSMUST00000153128.1	488	ENSMUSG00000037408	Cnnm4	cyclin M4	ENSMUST00000153128.1	94220	0
chr1	36472574	36472684	111	*	h2ak119ub2_peak_834	34	.	3.58471	3.41201	0	37	Promoter (<=1kb)	1	36471620	36508764	37145	1	94220	ENSMUST00000153128.1	954	ENSMUSG00000037408	Cnnm4	cyclin M4	ENSMUST00000153128.1	94220	0
chr1	36472778	36472828	51	*	h2ak119ub2_peak_835	34	.	3.2783	3.41201	0	33	Promoter (1-2kb)	1	36471620	36508764	37145	1	94220	ENSMUST00000153128.1	1158	ENSMUSG00000037408	Cnnm4	cyclin M4	ENSMUST00000153128.1	94220	0
chr1	36473063	36473198	136	*	h2ak119ub2_peak_836	32	.	3.14857	3.22608	0	17	Promoter (1-2kb)	1	36471620	36508764	37145	1	94220	ENSMUST00000153128.1	1443	ENSMUSG00000037408	Cnnm4	cyclin M4	ENSMUST00000153128.1	94220	0
chr1	36473317	36473371	55	*	h2ak119ub2_peak_837	32	.	3.14857	3.22608	0	30	Promoter (1-2kb)	1	36471620	36508764	37145	1	94220	ENSMUST00000153128.1	1697	ENSMUSG00000037408	Cnnm4	cyclin M4	ENSMUST00000153128.1	94220	0
chr1	36474629	36474699	71	*	h2ak119ub2_peak_838	25	.	2.97189	2.58764	0	48	Exon (ENSMUST00000193157.1/ENSMUST00000193157.1, exon 1 of 1)	1	36471620	36508764	37145	1	94220	ENSMUST00000153128.1	3009	ENSMUSG00000037408	Cnnm4	cyclin M4	ENSMUST00000153128.1	94220	0
chr1	36476326	36476376	51	*	h2ak119ub2_peak_839	25	.	2.66548	2.58764	0	26	Intron (ENSMUST00000153128.1/94220, intron 1 of 6)	1	36471620	36508764	37145	1	94220	ENSMUST00000153128.1	4706	ENSMUSG00000037408	Cnnm4	cyclin M4	ENSMUST00000153128.1	94220	0
chr1	36531373	36531449	77	*	h2ak119ub2_peak_840	24	.	2.85429	2.43654	0	31	3' UTR	1	36530534	36535739	5206	2	78321	ENSMUST00000054665.9	4290	ENSMUSG00000067653	Ankrd23	ankyrin repeat domain 23	ENSMUST00000193083.5;ENSMUST00000191849.5;ENSMUST00000054665.9;ENSMUST00000194853.2;ENSMUST00000193991.2;ENSMUST00000207088.1;ENSMUST00000001166.13;ENSMUST00000097776.3	78321;78321;78321;78321;78321;78321;94218;94218	0;0;0;0;0;0;19506;19506
chr1	36534949	36534999	51	*	h2ak119ub2_peak_841	25	.	2.66548	2.58764	0	28	Promoter (<=1kb)	1	36530534	36535739	5206	2	78321	ENSMUST00000054665.9	740	ENSMUSG00000067653	Ankrd23	ankyrin repeat domain 23	ENSMUST00000207843.1;ENSMUST00000001172.11;ENSMUST00000194894.3;ENSMUST00000207922.1;ENSMUST00000193083.5;ENSMUST00000191849.5;ENSMUST00000054665.9;ENSMUST00000194853.2;ENSMUST00000193991.2;ENSMUST00000207088.1	109346;109346;109346;109346;78321;78321;78321;78321;78321;78321	0;0;0;7231;0;0;0;0;0;0
chr1	36546310	36546383	74	*	h2ak119ub2_peak_842	17	.	2.26572	1.72152	0	28	Promoter (<=1kb)	1	36537507	36547219	9713	2	109346	ENSMUST00000207843.1	836	ENSMUSG00000079610	Ankrd39	ankyrin repeat domain 39	ENSMUST00000207843.1;ENSMUST00000001172.11;ENSMUST00000194894.3;ENSMUST00000207922.1;ENSMUST00000208690.1;ENSMUST00000191677.5;ENSMUST00000191642.5;ENSMUST00000195620.5;ENSMUST00000114991.7	109346;109346;109346;109346;109346;20353;20353;20353;20353	0;0;0;-4080;0;0;0;0;0
chr1	36549790	36549942	153	*	h2ak119ub2_peak_843	25	.	2.97189	2.58764	0	120	Promoter (2-3kb)	1	36538094	36547445	9352	2	109346	ENSMUST00000001172.11	-2345	ENSMUSG00000079610	Ankrd39	ankyrin repeat domain 39	ENSMUST00000207843.1;ENSMUST00000001172.11;ENSMUST00000194894.3;ENSMUST00000208690.1;ENSMUST00000191677.5;ENSMUST00000191642.5;ENSMUST00000195620.5;ENSMUST00000114991.7;ENSMUST00000191785.1;ENSMUST00000195160.1;ENSMUST00000193382.5	109346;109346;109346;109346;20353;20353;20353;20353;20353;20353;20353	0;0;0;0;0;0;0;0;0;0;0
chr1	36551611	36551735	125	*	h2ak119ub2_peak_844	24	.	2.85429	2.43654	0	82	Promoter (1-2kb)	1	36551726	36552894	1169	2	20353	ENSMUST00000191785.1	1159	ENSMUSG00000026121	Sema4c	sema domain, immunoglobulin domain (Ig), transmembrane domain (TM) and short cytoplasmic domain, (semaphorin) 4C	ENSMUST00000207843.1;ENSMUST00000001172.11;ENSMUST00000194894.3;ENSMUST00000208690.1;ENSMUST00000191677.5;ENSMUST00000191642.5;ENSMUST00000195620.5;ENSMUST00000114991.7;ENSMUST00000191785.1;ENSMUST00000195160.1;ENSMUST00000193382.5;ENSMUST00000195339.2	109346;109346;109346;109346;20353;20353;20353;20353;20353;20353;20353;20353	0;0;0;0;0;0;0;0;0;0;0;0
chr1	36552982	36553033	52	*	h2ak119ub2_peak_845	34	.	3.2783	3.41201	0	39	Promoter (<=1kb)	1	36551726	36552894	1169	2	20353	ENSMUST00000191785.1	-88	ENSMUSG00000026121	Sema4c	sema domain, immunoglobulin domain (Ig), transmembrane domain (TM) and short cytoplasmic domain, (semaphorin) 4C	ENSMUST00000191677.5;ENSMUST00000191642.5;ENSMUST00000195620.5;ENSMUST00000114991.7;ENSMUST00000191785.1;ENSMUST00000195160.1;ENSMUST00000193382.5;ENSMUST00000195339.2	20353;20353;20353;20353;20353;20353;20353;20353	0;0;0;0;0;0;0;0
chr1	36553540	36553620	81	*	h2ak119ub2_peak_846	34	.	3.2783	3.41201	0	47	Promoter (<=1kb)	1	36553224	36554230	1007	2	20353	ENSMUST00000195160.1	610	ENSMUSG00000026121	Sema4c	sema domain, immunoglobulin domain (Ig), transmembrane domain (TM) and short cytoplasmic domain, (semaphorin) 4C	ENSMUST00000191677.5;ENSMUST00000191642.5;ENSMUST00000195620.5;ENSMUST00000114991.7;ENSMUST00000191785.1;ENSMUST00000195160.1;ENSMUST00000193382.5;ENSMUST00000195339.2	20353;20353;20353;20353;20353;20353;20353;20353	0;0;0;0;0;0;0;0
chr1	36554337	36554403	67	*	h2ak119ub2_peak_847	24	.	2.56	2.43654	0	41	Promoter (<=1kb)	1	36553224	36554230	1007	2	20353	ENSMUST00000195160.1	-107	ENSMUSG00000026121	Sema4c	sema domain, immunoglobulin domain (Ig), transmembrane domain (TM) and short cytoplasmic domain, (semaphorin) 4C	ENSMUST00000191677.5;ENSMUST00000191642.5;ENSMUST00000195620.5;ENSMUST00000114991.7;ENSMUST00000191785.1;ENSMUST00000195160.1;ENSMUST00000193382.5;ENSMUST00000195339.2	20353;20353;20353;20353;20353;20353;20353;20353	0;0;0;0;0;0;0;0
chr1	36554559	36554636	78	*	h2ak119ub2_peak_848	24	.	2.56	2.43654	0	31	Promoter (<=1kb)	1	36553224	36554230	1007	2	20353	ENSMUST00000195160.1	-329	ENSMUSG00000026121	Sema4c	sema domain, immunoglobulin domain (Ig), transmembrane domain (TM) and short cytoplasmic domain, (semaphorin) 4C	ENSMUST00000191677.5;ENSMUST00000191642.5;ENSMUST00000195620.5;ENSMUST00000114991.7;ENSMUST00000191785.1;ENSMUST00000195160.1;ENSMUST00000193382.5;ENSMUST00000195339.2	20353;20353;20353;20353;20353;20353;20353;20353	0;0;0;0;0;0;0;0
chr1	36554875	36554925	51	*	h2ak119ub2_peak_849	34	.	3.58471	3.41201	0	31	Promoter (<=1kb)	1	36553224	36554230	1007	2	20353	ENSMUST00000195160.1	-645	ENSMUSG00000026121	Sema4c	sema domain, immunoglobulin domain (Ig), transmembrane domain (TM) and short cytoplasmic domain, (semaphorin) 4C	ENSMUST00000191677.5;ENSMUST00000191642.5;ENSMUST00000195620.5;ENSMUST00000114991.7;ENSMUST00000191785.1;ENSMUST00000195160.1;ENSMUST00000193382.5;ENSMUST00000195339.2	20353;20353;20353;20353;20353;20353;20353;20353	0;0;0;0;0;0;0;0
chr1	36555008	36555063	56	*	h2ak119ub2_peak_850	24	.	2.60031	2.49398	0	35	Promoter (<=1kb)	1	36553224	36554230	1007	2	20353	ENSMUST00000195160.1	-778	ENSMUSG00000026121	Sema4c	sema domain, immunoglobulin domain (Ig), transmembrane domain (TM) and short cytoplasmic domain, (semaphorin) 4C	ENSMUST00000191677.5;ENSMUST00000191642.5;ENSMUST00000195620.5;ENSMUST00000114991.7;ENSMUST00000191785.1;ENSMUST00000195160.1;ENSMUST00000193382.5;ENSMUST00000195339.2	20353;20353;20353;20353;20353;20353;20353;20353	0;0;0;0;0;0;0;0
chr1	36555288	36555338	51	*	h2ak119ub2_peak_851	24	.	2.56	2.43654	0	1	Promoter (1-2kb)	1	36553224	36554230	1007	2	20353	ENSMUST00000195160.1	-1058	ENSMUSG00000026121	Sema4c	sema domain, immunoglobulin domain (Ig), transmembrane domain (TM) and short cytoplasmic domain, (semaphorin) 4C	ENSMUST00000191677.5;ENSMUST00000191642.5;ENSMUST00000195620.5;ENSMUST00000114991.7;ENSMUST00000191785.1;ENSMUST00000195160.1;ENSMUST00000193382.5;ENSMUST00000195339.2	20353;20353;20353;20353;20353;20353;20353;20353	0;0;0;0;0;0;0;0
chr1	36555506	36555645	140	*	h2ak119ub2_peak_852	34	.	3.2783	3.41201	0	113	Promoter (1-2kb)	1	36553224	36554230	1007	2	20353	ENSMUST00000195160.1	-1276	ENSMUSG00000026121	Sema4c	sema domain, immunoglobulin domain (Ig), transmembrane domain (TM) and short cytoplasmic domain, (semaphorin) 4C	ENSMUST00000191677.5;ENSMUST00000191642.5;ENSMUST00000195620.5;ENSMUST00000114991.7;ENSMUST00000191785.1;ENSMUST00000195160.1;ENSMUST00000193382.5;ENSMUST00000195339.2	20353;20353;20353;20353;20353;20353;20353;20353	0;0;0;0;0;0;0;0
chr1	36555832	36555922	91	*	h2ak119ub2_peak_853	34	.	3.2783	3.41201	0	41	Promoter (1-2kb)	1	36553224	36554230	1007	2	20353	ENSMUST00000195160.1	-1602	ENSMUSG00000026121	Sema4c	sema domain, immunoglobulin domain (Ig), transmembrane domain (TM) and short cytoplasmic domain, (semaphorin) 4C	ENSMUST00000191677.5;ENSMUST00000191642.5;ENSMUST00000195620.5;ENSMUST00000114991.7;ENSMUST00000191785.1;ENSMUST00000195160.1;ENSMUST00000193382.5;ENSMUST00000195339.2	20353;20353;20353;20353;20353;20353;20353;20353	0;0;0;0;0;0;0;0
chr1	36556019	36556203	185	*	h2ak119ub2_peak_854	25	.	2.97189	2.58764	0	154	Promoter (1-2kb)	1	36548642	36557526	8885	2	20353	ENSMUST00000191642.5	1323	ENSMUSG00000026121	Sema4c	sema domain, immunoglobulin domain (Ig), transmembrane domain (TM) and short cytoplasmic domain, (semaphorin) 4C	ENSMUST00000191677.5;ENSMUST00000191642.5;ENSMUST00000195620.5;ENSMUST00000114991.7;ENSMUST00000191785.1;ENSMUST00000195160.1;ENSMUST00000193382.5;ENSMUST00000195339.2	20353;20353;20353;20353;20353;20353;20353;20353	0;0;0;0;0;0;0;0
chr1	36557615	36557683	69	*	h2ak119ub2_peak_855	25	.	2.97189	2.58764	0	33	Promoter (<=1kb)	1	36548642	36557557	8916	2	20353	ENSMUST00000195620.5	-58	ENSMUSG00000026121	Sema4c	sema domain, immunoglobulin domain (Ig), transmembrane domain (TM) and short cytoplasmic domain, (semaphorin) 4C	ENSMUST00000191677.5;ENSMUST00000191642.5;ENSMUST00000195620.5;ENSMUST00000114991.7;ENSMUST00000191785.1;ENSMUST00000195160.1;ENSMUST00000193382.5;ENSMUST00000195339.2	20353;20353;20353;20353;20353;20353;20353;20353	0;0;0;0;0;0;0;0
chr1	36557800	36557878	79	*	h2ak119ub2_peak_856	40	.	3.73715	4.07966	0.297602	46	Promoter (<=1kb)	1	36548642	36557557	8916	2	20353	ENSMUST00000195620.5	-243	ENSMUSG00000026121	Sema4c	sema domain, immunoglobulin domain (Ig), transmembrane domain (TM) and short cytoplasmic domain, (semaphorin) 4C	ENSMUST00000191677.5;ENSMUST00000191642.5;ENSMUST00000195620.5;ENSMUST00000114991.7;ENSMUST00000191785.1;ENSMUST00000195160.1;ENSMUST00000193382.5;ENSMUST00000195339.2;ENSMUST00000170295.7;ENSMUST00000193548.5;ENSMUST00000193763.5;ENSMUST00000194025.1	20353;20353;20353;20353;20353;20353;20353;20353;381337;381337;381337;381337	0;0;0;0;0;0;0;0;0;0;0;0
chr1	36558848	36558923	76	*	h2ak119ub2_peak_857	34	.	3.2783	3.41201	0	29	Promoter (<=1kb)	1	36548642	36558349	9708	2	20353	ENSMUST00000114991.7	-499	ENSMUSG00000026121	Sema4c	sema domain, immunoglobulin domain (Ig), transmembrane domain (TM) and short cytoplasmic domain, (semaphorin) 4C	ENSMUST00000191677.5;ENSMUST00000191642.5;ENSMUST00000195620.5;ENSMUST00000114991.7;ENSMUST00000195160.1;ENSMUST00000193382.5;ENSMUST00000195339.2;ENSMUST00000170295.7;ENSMUST00000193548.5;ENSMUST00000193763.5;ENSMUST00000194025.1	20353;20353;20353;20353;20353;20353;20353;381337;381337;381337;381337	0;0;0;0;0;0;0;0;0;0;0
chr1	36559206	36559271	66	*	h2ak119ub2_peak_858	25	.	2.97189	2.58764	0	17	Promoter (<=1kb)	1	36548642	36558349	9708	2	20353	ENSMUST00000114991.7	-857	ENSMUSG00000026121	Sema4c	sema domain, immunoglobulin domain (Ig), transmembrane domain (TM) and short cytoplasmic domain, (semaphorin) 4C	ENSMUST00000191677.5;ENSMUST00000191642.5;ENSMUST00000195620.5;ENSMUST00000114991.7;ENSMUST00000195160.1;ENSMUST00000193382.5;ENSMUST00000195339.2;ENSMUST00000170295.7;ENSMUST00000193548.5;ENSMUST00000193763.5;ENSMUST00000194025.1	20353;20353;20353;20353;20353;20353;20353;381337;381337;381337;381337	0;0;0;0;0;0;0;0;0;0;0
chr1	36571361	36571411	51	*	h2ak119ub2_peak_859	24	.	2.85429	2.43654	0	37	Intron (ENSMUST00000170295.7/381337, intron 12 of 14)	1	36548642	36558349	9708	2	20353	ENSMUST00000114991.7	-13012	ENSMUSG00000026121	Sema4c	sema domain, immunoglobulin domain (Ig), transmembrane domain (TM) and short cytoplasmic domain, (semaphorin) 4C	ENSMUST00000170295.7;ENSMUST00000193548.5;ENSMUST00000193763.5;ENSMUST00000194025.1;ENSMUST00000194839.5;ENSMUST00000193155.5	381337;381337;381337;381337;381337;381337	0;0;0;0;0;0
chr1	36571920	36571970	51	*	h2ak119ub2_peak_860	25	.	2.97189	2.58764	0	34	Intron (ENSMUST00000170295.7/381337, intron 12 of 14)	1	36548642	36558349	9708	2	20353	ENSMUST00000114991.7	-13571	ENSMUSG00000026121	Sema4c	sema domain, immunoglobulin domain (Ig), transmembrane domain (TM) and short cytoplasmic domain, (semaphorin) 4C	ENSMUST00000170295.7;ENSMUST00000193548.5;ENSMUST00000193763.5;ENSMUST00000194025.1;ENSMUST00000194839.5;ENSMUST00000193155.5;ENSMUST00000195729.1	381337;381337;381337;381337;381337;381337;381337	0;0;0;0;0;0;0
chr1	36577062	36577112	51	*	h2ak119ub2_peak_861	25	.	2.66548	2.58764	0	20	Intron (ENSMUST00000170295.7/381337, intron 12 of 14)	1	36564867	36587687	22821	2	381337	ENSMUST00000193155.5	10575	ENSMUSG00000046337	Fam178b	family with sequence similarity 178, member B	ENSMUST00000170295.7;ENSMUST00000193548.5;ENSMUST00000193763.5;ENSMUST00000194025.1;ENSMUST00000194839.5;ENSMUST00000193155.5;ENSMUST00000195729.1	381337;381337;381337;381337;381337;381337;381337	0;0;0;0;0;0;0
chr1	36578763	36578832	70	*	h2ak119ub2_peak_862	25	.	2.66548	2.58764	0	43	Intron (ENSMUST00000170295.7/381337, intron 11 of 14)	1	36564867	36587687	22821	2	381337	ENSMUST00000193155.5	8855	ENSMUSG00000046337	Fam178b	family with sequence similarity 178, member B	ENSMUST00000170295.7;ENSMUST00000193548.5;ENSMUST00000193763.5;ENSMUST00000194025.1;ENSMUST00000194839.5;ENSMUST00000193155.5;ENSMUST00000195729.1	381337;381337;381337;381337;381337;381337;381337	0;0;0;0;0;0;0
chr1	36683938	36684019	82	*	h2ak119ub2_peak_863	25	.	2.66548	2.58764	0	44	Promoter (<=1kb)	1	36599976	36683183	83208	2	381337	ENSMUST00000114981.2	-755	ENSMUSG00000046337	Fam178b	family with sequence similarity 178, member B	ENSMUST00000170295.7;ENSMUST00000114981.2	381337;381337	0;-755
chr1	36691851	36691908	58	*	h2ak119ub2_peak_864	25	.	2.66548	2.58764	0	12	Promoter (<=1kb)	1	36691644	36693385	1742	1	12859	ENSMUST00000193235.1	207	ENSMUSG00000061518	Cox5b	cytochrome c oxidase subunit 5B	ENSMUST00000081180.6;ENSMUST00000193210.5;ENSMUST00000195151.5;ENSMUST00000191790.5;ENSMUST00000192859.1;ENSMUST00000193235.1	12859;12859;12859;12859;12859;12859	0;0;0;0;0;0
chr1	36761378	36761444	67	*	h2ak119ub2_peak_865	22	.	2.69019	2.22951	0	28	Promoter (<=1kb)	1	36761798	36782818	21021	1	22637	ENSMUST00000027291.6	-354	ENSMUSG00000026117	Zap70	zeta-chain (TCR) associated protein kinase	ENSMUST00000027291.6;ENSMUST00000208994.1;ENSMUST00000193459.2	22637;71166;71166	0;46840;17023
chr1	36762025	36762188	164	*	h2ak119ub2_peak_866	25	.	2.66548	2.58764	0	43	Promoter (<=1kb)	1	36761798	36782818	21021	1	22637	ENSMUST00000027291.6	227	ENSMUSG00000026117	Zap70	zeta-chain (TCR) associated protein kinase	ENSMUST00000027291.6;ENSMUST00000185871.1;ENSMUST00000208994.1;ENSMUST00000193459.2	22637;22637;71166;71166	0;0;47487;17670
chr1	36765193	36765308	116	*	h2ak119ub2_peak_867	34	.	3.2783	3.41201	0	99	Promoter (1-2kb)	1	36766934	36771067	4134	1	22637	ENSMUST00000185871.1	-1626	ENSMUSG00000026117	Zap70	zeta-chain (TCR) associated protein kinase	ENSMUST00000027291.6;ENSMUST00000185871.1	22637;22637	0;0
chr1	36769423	36769473	51	*	h2ak119ub2_peak_868	20	.	2.30216	2.07634	0	15	Promoter (1-2kb)	1	36770992	36772375	1384	1	22637	ENSMUST00000186624.1	-1519	ENSMUSG00000026117	Zap70	zeta-chain (TCR) associated protein kinase	ENSMUST00000027291.6;ENSMUST00000185871.1;ENSMUST00000186624.1	22637;22637;22637	0;0;0
chr1	36771920	36772018	99	*	h2ak119ub2_peak_869	34	.	3.2783	3.41201	0	55	Promoter (<=1kb)	1	36770992	36772375	1384	1	22637	ENSMUST00000186624.1	928	ENSMUSG00000026117	Zap70	zeta-chain (TCR) associated protein kinase	ENSMUST00000027291.6;ENSMUST00000185871.1;ENSMUST00000186624.1	22637;22637;22637	0;0;0
chr1	36780238	36780442	205	*	h2ak119ub2_peak_870	52	.	4.19754	5.24557	1.12478	109	Promoter (1-2kb)	1	36778984	36782815	3832	1	22637	ENSMUST00000190128.1	1254	ENSMUSG00000026117	Zap70	zeta-chain (TCR) associated protein kinase	ENSMUST00000027291.6;ENSMUST00000190128.1	22637;22637	0;0
chr1	36782193	36782269	77	*	h2ak119ub2_peak_871	25	.	2.97189	2.58764	0	36	Intron (ENSMUST00000027291.6/22637, intron 12 of 12)	1	36778984	36782815	3832	1	22637	ENSMUST00000190128.1	3209	ENSMUSG00000026117	Zap70	zeta-chain (TCR) associated protein kinase	ENSMUST00000027291.6;ENSMUST00000190128.1	22637;22637	0;0
chr1	36786245	36786295	51	*	h2ak119ub2_peak_872	32	.	3.14857	3.22608	0	11	Distal Intergenic	1	36778984	36782815	3832	1	22637	ENSMUST00000190128.1	7261	ENSMUSG00000026117	Zap70	zeta-chain (TCR) associated protein kinase	ENSMUST00000027291.6;ENSMUST00000190128.1	22637;22637	0;0
chr1	36855749	36855799	51	*	h2ak119ub2_peak_873	24	.	2.85429	2.43654	0	8	Intron (ENSMUST00000027290.11/56030, intron 4 of 40)	1	36818660	36824781	6122	2	56030	ENSMUST00000186486.1	-30968	ENSMUSG00000026116	Tmem131	transmembrane protein 131	ENSMUST00000027290.11;ENSMUST00000194563.5;ENSMUST00000185964.2	56030;56030;56030	0;0;0
chr1	37063389	37063441	53	*	h2ak119ub2_peak_874	24	.	2.89923	2.49398	0	40	Exon (ENSMUST00000117172.8/70853, exon 7 of 8)	1	37035708	37186609	150902	1	70853	ENSMUST00000027289.13	27681	ENSMUSG00000050122	Vwa3b	von Willebrand factor A domain containing 3B	ENSMUST00000117172.8;ENSMUST00000124404.7;ENSMUST00000067178.13;ENSMUST00000238425.1;ENSMUST00000238500.1;ENSMUST00000162449.6;ENSMUST00000027289.13	70853;70853;70853;70853;70853;70853;70853	0;0;0;0;0;0;0
chr1	37087328	37087449	122	*	h2ak119ub2_peak_875	25	.	2.97189	2.58764	0	5	Intron (ENSMUST00000238425.1/70853, intron 8 of 28)	1	37100531	37109073	8543	1	70853	ENSMUST00000194890.1	-13082	ENSMUSG00000050122	Vwa3b	von Willebrand factor A domain containing 3B	ENSMUST00000238425.1;ENSMUST00000238500.1;ENSMUST00000027289.13	70853;70853;70853	0;0;0
chr1	37099280	37099338	59	*	h2ak119ub2_peak_876	31	.	3.40877	3.18178	0	25	Promoter (1-2kb)	1	37100531	37109073	8543	1	70853	ENSMUST00000194890.1	-1193	ENSMUSG00000050122	Vwa3b	von Willebrand factor A domain containing 3B	ENSMUST00000238425.1;ENSMUST00000238500.1;ENSMUST00000027289.13;ENSMUST00000194890.1;ENSMUST00000194048.1	70853;70853;70853;70853;70853	0;0;0;-1193;-1330
chr1	37198220	37198337	118	*	h2ak119ub2_peak_877	25	.	2.66548	2.58764	0	34	Distal Intergenic	1	37214434	37241940	27507	1	12790	ENSMUST00000191981.5	-16097	ENSMUSG00000026114	Cnga3	cyclic nucleotide gated channel alpha 3	NA	NA	NA
chr1	37232890	37232946	57	*	h2ak119ub2_peak_878	35	.	2.89857	3.53412	0	32	Intron (ENSMUST00000191981.5/12790, intron 4 of 4)	1	37219205	37263384	44180	1	12790	ENSMUST00000027288.9	13685	ENSMUSG00000026114	Cnga3	cyclic nucleotide gated channel alpha 3	ENSMUST00000191981.5;ENSMUST00000194195.5;ENSMUST00000195272.5;ENSMUST00000027288.9	12790;12790;12790;12790	0;0;0;0
chr1	37233042	37233096	55	*	h2ak119ub2_peak_879	35	.	3.03948	3.56234	0	14	Intron (ENSMUST00000191981.5/12790, intron 4 of 4)	1	37219205	37263384	44180	1	12790	ENSMUST00000027288.9	13837	ENSMUSG00000026114	Cnga3	cyclic nucleotide gated channel alpha 3	ENSMUST00000191981.5;ENSMUST00000194195.5;ENSMUST00000195272.5;ENSMUST00000027288.9	12790;12790;12790;12790	0;0;0;0
chr1	37300789	37300860	72	*	h2ak119ub2_peak_880	32	.	3.14857	3.22608	0	30	Promoter (<=1kb)	1	37300308	37408733	108426	1	269180	ENSMUST00000136846.7	481	ENSMUSG00000026113	Inpp4a	inositol polyphosphate-4-phosphatase, type I	ENSMUST00000146676.1;ENSMUST00000027287.10;ENSMUST00000140264.7;ENSMUST00000132401.7;ENSMUST00000136846.7	269180;269180;269180;269180;269180	0;0;0;0;0
chr1	37301355	37301417	63	*	h2ak119ub2_peak_881	34	.	3.58471	3.41201	0	34	Promoter (1-2kb)	1	37300308	37408733	108426	1	269180	ENSMUST00000136846.7	1047	ENSMUSG00000026113	Inpp4a	inositol polyphosphate-4-phosphatase, type I	ENSMUST00000146676.1;ENSMUST00000027287.10;ENSMUST00000140264.7;ENSMUST00000132401.7;ENSMUST00000136846.7	269180;269180;269180;269180;269180	0;0;0;0;0
chr1	37339908	37339958	51	*	h2ak119ub2_peak_882	25	.	2.97189	2.58764	0	29	Intron (ENSMUST00000146676.1/269180, intron 1 of 1)	1	37357397	37403690	46294	1	269180	ENSMUST00000132615.7	-17439	ENSMUSG00000026113	Inpp4a	inositol polyphosphate-4-phosphatase, type I	ENSMUST00000146676.1;ENSMUST00000027287.10;ENSMUST00000140264.7;ENSMUST00000132401.7;ENSMUST00000136846.7	269180;269180;269180;269180;269180	0;0;0;0;0
chr1	37369052	37369102	51	*	h2ak119ub2_peak_883	30	.	3.04063	3.07324	0	30	Promoter (<=1kb)	1	37369217	37404434	35218	1	269180	ENSMUST00000058307.14	-115	ENSMUSG00000026113	Inpp4a	inositol polyphosphate-4-phosphatase, type I	ENSMUST00000027287.10;ENSMUST00000140264.7;ENSMUST00000132401.7;ENSMUST00000136846.7;ENSMUST00000132615.7;ENSMUST00000193774.5;ENSMUST00000137266.7;ENSMUST00000058307.14;ENSMUST00000114933.8;ENSMUST00000168546.2	269180;269180;269180;269180;269180;269180;269180;269180;269180;269180	0;0;0;0;0;0;0;0;0;0
chr1	37396477	37396567	91	*	h2ak119ub2_peak_884	25	.	2.66548	2.58764	0	10	Intron (ENSMUST00000027287.10/269180, intron 24 of 25)	1	37377672	37380075	2404	1	269180	ENSMUST00000123124.1	18805	ENSMUSG00000026113	Inpp4a	inositol polyphosphate-4-phosphatase, type I	ENSMUST00000027287.10;ENSMUST00000140264.7;ENSMUST00000132401.7;ENSMUST00000136846.7;ENSMUST00000132615.7;ENSMUST00000193774.5;ENSMUST00000137266.7;ENSMUST00000058307.14;ENSMUST00000114933.8;ENSMUST00000168546.2	269180;269180;269180;269180;269180;269180;269180;269180;269180;269180	0;0;0;0;0;0;0;0;0;0
chr1	37541896	37541964	69	*	h2ak119ub2_peak_885	25	.	2.66548	2.58764	0	27	Promoter (<=1kb)	1	37439340	37541016	101677	2	269181	ENSMUST00000151952.7	-880	ENSMUSG00000026110	Mgat4a	mannoside acetylglucosaminyltransferase 4, isoenzyme A	ENSMUST00000151952.7	269181	-880
chr1	37542057	37542107	51	*	h2ak119ub2_peak_886	34	.	3.2783	3.41201	0	14	Promoter (1-2kb)	1	37439340	37541016	101677	2	269181	ENSMUST00000151952.7	-1041	ENSMUSG00000026110	Mgat4a	mannoside acetylglucosaminyltransferase 4, isoenzyme A	ENSMUST00000151952.7	269181	-1041
chr1	37542374	37542495	122	*	h2ak119ub2_peak_887	34	.	3.2783	3.41201	0	72	Promoter (1-2kb)	1	37439340	37541016	101677	2	269181	ENSMUST00000151952.7	-1358	ENSMUSG00000026110	Mgat4a	mannoside acetylglucosaminyltransferase 4, isoenzyme A	ENSMUST00000151952.7	269181	-1358
chr1	37542808	37542858	51	*	h2ak119ub2_peak_888	32	.	3.14857	3.22608	0	32	Promoter (1-2kb)	1	37439340	37541016	101677	2	269181	ENSMUST00000151952.7	-1792	ENSMUSG00000026110	Mgat4a	mannoside acetylglucosaminyltransferase 4, isoenzyme A	ENSMUST00000151952.7	269181	-1792
chr1	37607523	37607576	54	*	h2ak119ub2_peak_889	24	.	2.85429	2.43654	0	29	Distal Intergenic	1	37611677	37625242	13566	2	72097	ENSMUST00000160023.5	17666	ENSMUSG00000026090	Cracdl	capping protein inhibiting regulator of actin like	ENSMUST00000160023.5;ENSMUST00000162875.7	72097;72097	0;0
chr1	37615571	37615628	58	*	h2ak119ub2_peak_890	34	.	3.2783	3.41201	0	31	Intron (ENSMUST00000160023.5/72097, intron 1 of 3)	1	37611677	37625242	13566	2	72097	ENSMUST00000160023.5	9614	ENSMUSG00000026090	Cracdl	capping protein inhibiting regulator of actin like	ENSMUST00000160023.5;ENSMUST00000162875.7	72097;72097	0;0
chr1	37623644	37623735	92	*	h2ak119ub2_peak_891	24	.	2.85429	2.43654	0	8	Promoter (1-2kb)	1	37611677	37625242	13566	2	72097	ENSMUST00000160023.5	1507	ENSMUSG00000026090	Cracdl	capping protein inhibiting regulator of actin like	ENSMUST00000160023.5;ENSMUST00000162875.7	72097;72097	0;0
chr1	37624047	37624097	51	*	h2ak119ub2_peak_892	34	.	3.2783	3.41201	0	34	Promoter (1-2kb)	1	37611677	37625242	13566	2	72097	ENSMUST00000160023.5	1145	ENSMUSG00000026090	Cracdl	capping protein inhibiting regulator of actin like	ENSMUST00000160023.5;ENSMUST00000162875.7	72097;72097	0;0
chr1	37624477	37624534	58	*	h2ak119ub2_peak_893	18	.	2.35907	1.83821	0	24	Promoter (<=1kb)	1	37611677	37625242	13566	2	72097	ENSMUST00000160023.5	708	ENSMUSG00000026090	Cracdl	capping protein inhibiting regulator of actin like	ENSMUST00000160023.5;ENSMUST00000162875.7	72097;72097	0;0
chr1	37624915	37625054	140	*	h2ak119ub2_peak_894	34	.	3.2783	3.41201	0	57	Promoter (<=1kb)	1	37611677	37625242	13566	2	72097	ENSMUST00000160023.5	188	ENSMUSG00000026090	Cracdl	capping protein inhibiting regulator of actin like	ENSMUST00000160023.5;ENSMUST00000162875.7	72097;72097	0;0
chr1	37625125	37625241	117	*	h2ak119ub2_peak_895	24	.	2.85429	2.43654	0	75	Promoter (<=1kb)	1	37611677	37625242	13566	2	72097	ENSMUST00000160023.5	1	ENSMUSG00000026090	Cracdl	capping protein inhibiting regulator of actin like	ENSMUST00000160023.5;ENSMUST00000162875.7	72097;72097	0;0
chr1	37625350	37625415	66	*	h2ak119ub2_peak_896	24	.	2.85429	2.43654	0	27	Promoter (<=1kb)	1	37611677	37625242	13566	2	72097	ENSMUST00000160023.5	-108	ENSMUSG00000026090	Cracdl	capping protein inhibiting regulator of actin like	ENSMUST00000160023.5;ENSMUST00000162875.7	72097;72097	0;0
chr1	37625637	37625804	168	*	h2ak119ub2_peak_897	25	.	2.97189	2.58764	0	79	Promoter (<=1kb)	1	37611677	37625242	13566	2	72097	ENSMUST00000160023.5	-395	ENSMUSG00000026090	Cracdl	capping protein inhibiting regulator of actin like	ENSMUST00000160023.5;ENSMUST00000162875.7	72097;72097	0;0
chr1	37625875	37625938	64	*	h2ak119ub2_peak_898	23	.	2.49143	2.34354	0	40	Promoter (<=1kb)	1	37611677	37625242	13566	2	72097	ENSMUST00000160023.5	-633	ENSMUSG00000026090	Cracdl	capping protein inhibiting regulator of actin like	ENSMUST00000160023.5;ENSMUST00000162875.7	72097;72097	0;0
chr1	37626012	37626062	51	*	h2ak119ub2_peak_899	25	.	2.66548	2.58764	0	38	Promoter (<=1kb)	1	37611677	37625242	13566	2	72097	ENSMUST00000160023.5	-770	ENSMUSG00000026090	Cracdl	capping protein inhibiting regulator of actin like	ENSMUST00000160023.5;ENSMUST00000162875.7	72097;72097	0;0
chr1	37633479	37633551	73	*	h2ak119ub2_peak_900	17	.	2.26572	1.72152	0	27	Intron (ENSMUST00000162875.7/72097, intron 3 of 9)	1	37611677	37625242	13566	2	72097	ENSMUST00000160023.5	-8237	ENSMUSG00000026090	Cracdl	capping protein inhibiting regulator of actin like	ENSMUST00000162875.7;ENSMUST00000160589.1	72097;72097	0;0
chr1	37675172	37675224	53	*	h2ak119ub2_peak_901	25	.	2.97189	2.58764	0	43	Intron (ENSMUST00000162875.7/72097, intron 1 of 9)	1	37637986	37719795	81810	2	72097	ENSMUST00000160589.1	44571	ENSMUSG00000026090	Cracdl	capping protein inhibiting regulator of actin like	ENSMUST00000162875.7;ENSMUST00000160589.1	72097;72097	0;0
chr1	37677472	37677522	51	*	h2ak119ub2_peak_902	25	.	2.66548	2.58764	0	26	Intron (ENSMUST00000162875.7/72097, intron 1 of 9)	1	37637986	37719795	81810	2	72097	ENSMUST00000160589.1	42273	ENSMUSG00000026090	Cracdl	capping protein inhibiting regulator of actin like	ENSMUST00000162875.7;ENSMUST00000160589.1	72097;72097	0;0
chr1	37691915	37691968	54	*	h2ak119ub2_peak_903	25	.	2.97189	2.58764	0	27	Intron (ENSMUST00000162875.7/72097, intron 1 of 9)	1	37637986	37719795	81810	2	72097	ENSMUST00000160589.1	27827	ENSMUSG00000026090	Cracdl	capping protein inhibiting regulator of actin like	ENSMUST00000162875.7;ENSMUST00000160589.1	72097;72097	0;0
chr1	37692388	37692476	89	*	h2ak119ub2_peak_904	24	.	2.85429	2.43654	0	20	Intron (ENSMUST00000162875.7/72097, intron 1 of 9)	1	37637986	37719795	81810	2	72097	ENSMUST00000160589.1	27319	ENSMUSG00000026090	Cracdl	capping protein inhibiting regulator of actin like	ENSMUST00000162875.7;ENSMUST00000160589.1	72097;72097	0;0
chr1	37692947	37692997	51	*	h2ak119ub2_peak_905	34	.	3.2783	3.41201	0	30	Intron (ENSMUST00000162875.7/72097, intron 1 of 9)	1	37637986	37719795	81810	2	72097	ENSMUST00000160589.1	26798	ENSMUSG00000026090	Cracdl	capping protein inhibiting regulator of actin like	ENSMUST00000162875.7;ENSMUST00000160589.1	72097;72097	0;0
chr1	37718321	37718387	67	*	h2ak119ub2_peak_906	34	.	3.2783	3.41201	0	32	Promoter (1-2kb)	1	37637986	37719795	81810	2	72097	ENSMUST00000160589.1	1408	ENSMUSG00000026090	Cracdl	capping protein inhibiting regulator of actin like	ENSMUST00000162875.7;ENSMUST00000160589.1	72097;72097	0;0
chr1	37718788	37718869	82	*	h2ak119ub2_peak_907	40	.	3.73715	4.07966	0.297602	42	Promoter (<=1kb)	1	37637986	37719795	81810	2	72097	ENSMUST00000160589.1	926	ENSMUSG00000026090	Cracdl	capping protein inhibiting regulator of actin like	ENSMUST00000162875.7;ENSMUST00000160589.1	72097;72097	0;0
chr1	37721090	37721186	97	*	h2ak119ub2_peak_908	32	.	3.14857	3.22608	0	7	Promoter (1-2kb)	1	37611677	37720085	108409	2	72097	ENSMUST00000162875.7	-1005	ENSMUSG00000026090	Cracdl	capping protein inhibiting regulator of actin like	ENSMUST00000162875.7;ENSMUST00000160589.1	72097;72097	0;0
chr1	37919740	37919817	78	*	h2ak119ub2_peak_909	25	.	2.97189	2.58764	0	35	Distal Intergenic	1	37905923	37916493	10571	2	332427	ENSMUST00000078307.6	-3247	ENSMUSG00000061584	Lyg2	lysozyme G-like 2	ENSMUST00000078307.6	332427	-3247
chr1	38094041	38094091	51	*	h2ak119ub2_peak_910	24	.	2.56	2.43654	0	23	Intron (ENSMUST00000027251.11/56210, intron 4 of 22)	1	38052796	38088132	35337	2	56210	ENSMUST00000194650.5	-5909	ENSMUSG00000026082	Rev1	REV1, DNA directed polymerase	ENSMUST00000027251.11;ENSMUST00000192594.5;ENSMUST00000193697.5	56210;56210;56210	0;0;34226
chr1	38132641	38132720	80	*	h2ak119ub2_peak_911	18	.	2.35907	1.83821	0	41	Promoter (<=1kb)	1	38132083	38159892	27810	1	329123	ENSMUST00000194892.1	558	ENSMUSG00000102716	Gm5099	predicted gene 5099	ENSMUST00000194892.1;ENSMUST00000027251.11;ENSMUST00000192594.5;ENSMUST00000193697.5;ENSMUST00000195383.1	329123;56210;56210;56210;56210	0;0;0;-4324;-2840
chr1	38163187	38163243	57	*	h2ak119ub2_peak_912	25	.	2.66548	2.58764	0	23	Distal Intergenic	1	38132083	38159892	27810	1	329123	ENSMUST00000194892.1	31104	ENSMUSG00000102716	Gm5099	predicted gene 5099	ENSMUST00000194892.1	329123	0
chr1	38172266	38172316	51	*	h2ak119ub2_peak_913	34	.	3.2783	3.41201	0	27	Distal Intergenic	1	38181262	38197443	16182	2	16764	ENSMUST00000136641.2	25127	ENSMUSG00000037138	Aff3	AF4/FMR2 family, member 3	NA	NA	NA
chr1	38198329	38198379	51	*	h2ak119ub2_peak_914	25	.	2.97189	2.58764	0	29	Promoter (<=1kb)	1	38181262	38197443	16182	2	16764	ENSMUST00000136641.2	-886	ENSMUSG00000037138	Aff3	AF4/FMR2 family, member 3	ENSMUST00000095027.8;ENSMUST00000238906.1;ENSMUST00000039827.13;ENSMUST00000136641.2	16764;16764;16764;16764	0;0;0;-886
chr1	38206823	38206873	51	*	h2ak119ub2_peak_915	34	.	3.2783	3.41201	0	29	Intron (ENSMUST00000095027.8/16764, intron 13 of 21)	1	38181262	38197443	16182	2	16764	ENSMUST00000136641.2	-9380	ENSMUSG00000037138	Aff3	AF4/FMR2 family, member 3	ENSMUST00000095027.8;ENSMUST00000238906.1;ENSMUST00000039827.13	16764;16764;16764	0;0;0
chr1	38209634	38209684	51	*	h2ak119ub2_peak_916	25	.	2.97189	2.58764	0	6	Exon (ENSMUST00000095027.8/16764, exon 12 of 22)	1	38181262	38197443	16182	2	16764	ENSMUST00000136641.2	-12191	ENSMUSG00000037138	Aff3	AF4/FMR2 family, member 3	ENSMUST00000095027.8;ENSMUST00000238906.1;ENSMUST00000039827.13	16764;16764;16764	0;0;0
chr1	38211228	38211278	51	*	h2ak119ub2_peak_917	25	.	2.66548	2.58764	0	18	Intron (ENSMUST00000095027.8/16764, intron 11 of 21)	1	38181262	38197443	16182	2	16764	ENSMUST00000136641.2	-13785	ENSMUSG00000037138	Aff3	AF4/FMR2 family, member 3	ENSMUST00000095027.8;ENSMUST00000238906.1;ENSMUST00000039827.13	16764;16764;16764	0;0;0
chr1	38247524	38247598	75	*	h2ak119ub2_peak_918	24	.	2.56	2.43654	0	25	Intron (ENSMUST00000095027.8/16764, intron 10 of 21)	1	38181262	38197443	16182	2	16764	ENSMUST00000136641.2	-50081	ENSMUSG00000037138	Aff3	AF4/FMR2 family, member 3	ENSMUST00000095027.8;ENSMUST00000238906.1;ENSMUST00000039827.13	16764;16764;16764	0;0;0
chr1	38251057	38251107	51	*	h2ak119ub2_peak_919	34	.	3.2783	3.41201	0	8	Intron (ENSMUST00000095027.8/16764, intron 10 of 21)	1	38181262	38197443	16182	2	16764	ENSMUST00000136641.2	-53614	ENSMUSG00000037138	Aff3	AF4/FMR2 family, member 3	ENSMUST00000095027.8;ENSMUST00000238906.1;ENSMUST00000039827.13	16764;16764;16764	0;0;0
chr1	38291240	38291353	114	*	h2ak119ub2_peak_920	32	.	3.44286	3.22608	0	31	Intron (ENSMUST00000095027.8/16764, intron 8 of 21)	1	38181262	38197443	16182	2	16764	ENSMUST00000136641.2	-93797	ENSMUSG00000037138	Aff3	AF4/FMR2 family, member 3	ENSMUST00000095027.8;ENSMUST00000238906.1;ENSMUST00000039827.13	16764;16764;16764	0;0;0
chr1	38388018	38388071	54	*	h2ak119ub2_peak_921	24	.	2.85429	2.43654	0	40	Intron (ENSMUST00000143261.7/ENSMUST00000143261.7, intron 1 of 4)	1	38181262	38197443	16182	2	16764	ENSMUST00000136641.2	-190575	ENSMUSG00000037138	Aff3	AF4/FMR2 family, member 3	ENSMUST00000095027.8;ENSMUST00000238906.1;ENSMUST00000039827.13;ENSMUST00000027250.13	16764;16764;16764;16764	0;0;0;0
chr1	38392158	38392208	51	*	h2ak119ub2_peak_922	25	.	2.97189	2.58764	0	17	Intron (ENSMUST00000143261.7/ENSMUST00000143261.7, intron 4 of 4)	1	38181262	38197443	16182	2	16764	ENSMUST00000136641.2	-194715	ENSMUSG00000037138	Aff3	AF4/FMR2 family, member 3	ENSMUST00000095027.8;ENSMUST00000238906.1;ENSMUST00000039827.13;ENSMUST00000027250.13	16764;16764;16764;16764	0;0;0;0
chr1	38625871	38625921	51	*	h2ak119ub2_peak_923	24	.	2.85429	2.43654	0	42	Promoter (1-2kb)	1	38177326	38627185	449860	2	16764	ENSMUST00000095027.8	1264	ENSMUSG00000037138	Aff3	AF4/FMR2 family, member 3	ENSMUST00000095027.8;ENSMUST00000238906.1;ENSMUST00000039827.13;ENSMUST00000027250.13;ENSMUST00000134963.1	16764;16764;16764;16764;16764	0;0;0;0;0
chr1	38625987	38626091	105	*	h2ak119ub2_peak_924	40	.	3.73715	4.07966	0.297602	29	Promoter (1-2kb)	1	38177326	38627185	449860	2	16764	ENSMUST00000095027.8	1094	ENSMUSG00000037138	Aff3	AF4/FMR2 family, member 3	ENSMUST00000095027.8;ENSMUST00000238906.1;ENSMUST00000039827.13;ENSMUST00000027250.13;ENSMUST00000134963.1	16764;16764;16764;16764;16764	0;0;0;0;0
chr1	38626154	38626204	51	*	h2ak119ub2_peak_925	34	.	3.2783	3.41201	0	39	Promoter (<=1kb)	1	38177326	38627185	449860	2	16764	ENSMUST00000095027.8	981	ENSMUSG00000037138	Aff3	AF4/FMR2 family, member 3	ENSMUST00000095027.8;ENSMUST00000238906.1;ENSMUST00000039827.13;ENSMUST00000027250.13;ENSMUST00000134963.1	16764;16764;16764;16764;16764	0;0;0;0;0
chr1	38628519	38628601	83	*	h2ak119ub2_peak_926	25	.	2.97189	2.58764	0	42	Promoter (1-2kb)	1	38177326	38627201	449876	2	16764	ENSMUST00000238906.1	-1318	ENSMUSG00000037138	Aff3	AF4/FMR2 family, member 3	ENSMUST00000095027.8;ENSMUST00000238906.1;ENSMUST00000039827.13;ENSMUST00000027250.13;ENSMUST00000134963.1	16764;16764;16764;16764;16764	0;0;0;0;0
chr1	38628787	38628870	84	*	h2ak119ub2_peak_927	25	.	2.97189	2.58764	0	39	Promoter (1-2kb)	1	38177326	38627201	449876	2	16764	ENSMUST00000238906.1	-1586	ENSMUSG00000037138	Aff3	AF4/FMR2 family, member 3	ENSMUST00000095027.8;ENSMUST00000238906.1;ENSMUST00000039827.13;ENSMUST00000027250.13;ENSMUST00000134963.1	16764;16764;16764;16764;16764	0;0;0;0;0
chr1	38653365	38653436	72	*	h2ak119ub2_peak_928	36	.	3.27619	3.62443	0	38	Intron (ENSMUST00000039827.13/16764, intron 1 of 22)	1	38177327	38664955	487629	2	16764	ENSMUST00000039827.13	11519	ENSMUSG00000037138	Aff3	AF4/FMR2 family, member 3	ENSMUST00000039827.13;ENSMUST00000027250.13;ENSMUST00000134963.1	16764;16764;16764	0;0;0
chr1	38666669	38666719	51	*	h2ak119ub2_peak_929	32	.	3.14857	3.22608	0	7	Promoter (1-2kb)	1	38535159	38664955	129797	2	16764	ENSMUST00000134963.1	-1714	ENSMUSG00000037138	Aff3	AF4/FMR2 family, member 3	ENSMUST00000039827.13;ENSMUST00000027250.13;ENSMUST00000134963.1	16764;16764;16764	0;0;0
chr1	38667167	38667263	97	*	h2ak119ub2_peak_930	34	.	3.2783	3.41201	0	28	Promoter (2-3kb)	1	38535159	38664955	129797	2	16764	ENSMUST00000134963.1	-2212	ENSMUSG00000037138	Aff3	AF4/FMR2 family, member 3	ENSMUST00000039827.13;ENSMUST00000027250.13;ENSMUST00000134963.1	16764;16764;16764	0;0;0
chr1	38740590	38740650	61	*	h2ak119ub2_peak_931	34	.	3.2783	3.41201	0	33	Distal Intergenic	1	38535159	38664955	129797	2	16764	ENSMUST00000134963.1	-75635	ENSMUSG00000037138	Aff3	AF4/FMR2 family, member 3	NA	NA	NA
chr1	38767017	38767067	51	*	h2ak119ub2_peak_932	18	.	2.35907	1.83821	0	20	Distal Intergenic	1	38794509	38821215	26707	2	381338	ENSMUST00000039612.4	54148	ENSMUSG00000048814	Lonrf2	LON peptidase N-terminal domain and ring finger 2	NA	NA	NA
chr1	38777306	38777356	51	*	h2ak119ub2_peak_933	24	.	2.56	2.43654	0	16	Distal Intergenic	1	38794509	38821215	26707	2	381338	ENSMUST00000039612.4	43859	ENSMUSG00000048814	Lonrf2	LON peptidase N-terminal domain and ring finger 2	NA	NA	NA
chr1	38784968	38785165	198	*	h2ak119ub2_peak_934	25	.	2.66548	2.58764	0	10	Distal Intergenic	1	38794509	38821215	26707	2	381338	ENSMUST00000039612.4	36050	ENSMUSG00000048814	Lonrf2	LON peptidase N-terminal domain and ring finger 2	NA	NA	NA
chr1	38786912	38787008	97	*	h2ak119ub2_peak_935	24	.	2.85429	2.43654	0	14	Distal Intergenic	1	38794509	38821215	26707	2	381338	ENSMUST00000039612.4	34207	ENSMUSG00000048814	Lonrf2	LON peptidase N-terminal domain and ring finger 2	NA	NA	NA
chr1	38787373	38787423	51	*	h2ak119ub2_peak_936	25	.	2.97189	2.58764	0	19	Distal Intergenic	1	38794509	38821215	26707	2	381338	ENSMUST00000039612.4	33792	ENSMUSG00000048814	Lonrf2	LON peptidase N-terminal domain and ring finger 2	NA	NA	NA
chr1	38833733	38833783	51	*	h2ak119ub2_peak_937	25	.	2.66548	2.58764	0	38	Promoter (2-3kb)	1	38793645	38836711	43067	2	381338	ENSMUST00000147695.8	2928	ENSMUSG00000048814	Lonrf2	LON peptidase N-terminal domain and ring finger 2	ENSMUST00000147695.8	381338	0
chr1	38837660	38837711	52	*	h2ak119ub2_peak_938	30	.	3.32483	3.07324	0	43	Promoter (<=1kb)	1	38793645	38836711	43067	2	381338	ENSMUST00000147695.8	-949	ENSMUSG00000048814	Lonrf2	LON peptidase N-terminal domain and ring finger 2	ENSMUST00000147695.8	381338	0
chr1	38838170	38838268	99	*	h2ak119ub2_peak_939	25	.	2.66548	2.58764	0	3	Promoter (1-2kb)	1	38793645	38836711	43067	2	381338	ENSMUST00000147695.8	-1459	ENSMUSG00000048814	Lonrf2	LON peptidase N-terminal domain and ring finger 2	ENSMUST00000147695.8	381338	0
chr1	38838455	38838542	88	*	h2ak119ub2_peak_940	24	.	2.85429	2.43654	0	46	Promoter (1-2kb)	1	38793645	38836711	43067	2	381338	ENSMUST00000147695.8	-1744	ENSMUSG00000048814	Lonrf2	LON peptidase N-terminal domain and ring finger 2	ENSMUST00000147695.8	381338	0
chr1	38840770	38840822	53	*	h2ak119ub2_peak_941	32	.	3.44286	3.22608	0	22	Distal Intergenic	1	38793645	38836711	43067	2	381338	ENSMUST00000147695.8	-4059	ENSMUSG00000048814	Lonrf2	LON peptidase N-terminal domain and ring finger 2	ENSMUST00000147695.8	381338	0
chr1	38867823	38867917	95	*	h2ak119ub2_peak_942	25	.	2.97189	2.58764	0	76	3' UTR	1	38863875	38871760	7886	2	98388	ENSMUST00000192948.5	3843	ENSMUSG00000026080	Chst10	carbohydrate sulfotransferase 10	ENSMUST00000027249.11;ENSMUST00000193441.5;ENSMUST00000192948.5;ENSMUST00000194361.5;ENSMUST00000194657.1	98388;98388;98388;98388;98388	0;0;0;0;0
chr1	38884160	38884250	91	*	h2ak119ub2_peak_943	24	.	2.85429	2.43654	0	47	Intron (ENSMUST00000027249.11/98388, intron 3 of 6)	1	38863875	38871760	7886	2	98388	ENSMUST00000192948.5	-12400	ENSMUSG00000026080	Chst10	carbohydrate sulfotransferase 10	ENSMUST00000027249.11;ENSMUST00000193441.5;ENSMUST00000194361.5;ENSMUST00000194657.1;ENSMUST00000193435.5	98388;98388;98388;98388;98388	0;0;0;0;0
chr1	38885334	38885399	66	*	h2ak119ub2_peak_944	25	.	2.66548	2.58764	0	23	Intron (ENSMUST00000195309.1/ENSMUST00000195309.1, intron 1 of 1)	1	38890632	38897986	7355	2	98388	ENSMUST00000192175.1	12587	ENSMUSG00000026080	Chst10	carbohydrate sulfotransferase 10	ENSMUST00000027249.11;ENSMUST00000193441.5;ENSMUST00000194361.5;ENSMUST00000194657.1;ENSMUST00000193435.5	98388;98388;98388;98388;98388	0;0;0;0;0
chr1	38895738	38895788	51	*	h2ak119ub2_peak_945	25	.	2.97189	2.58764	0	16	Promoter (2-3kb)	1	38890632	38897986	7355	2	98388	ENSMUST00000192175.1	2198	ENSMUSG00000026080	Chst10	carbohydrate sulfotransferase 10	ENSMUST00000027249.11;ENSMUST00000193441.5;ENSMUST00000194361.5;ENSMUST00000194657.1;ENSMUST00000193435.5;ENSMUST00000192175.1;ENSMUST00000195731.1	98388;98388;98388;98388;98388;98388;98388	0;0;0;0;0;0;0
chr1	38896878	38896928	51	*	h2ak119ub2_peak_946	17	.	2.26572	1.72152	0	11	Promoter (1-2kb)	1	38890632	38897986	7355	2	98388	ENSMUST00000192175.1	1058	ENSMUSG00000026080	Chst10	carbohydrate sulfotransferase 10	ENSMUST00000027249.11;ENSMUST00000193441.5;ENSMUST00000194361.5;ENSMUST00000194657.1;ENSMUST00000193435.5;ENSMUST00000192175.1;ENSMUST00000195731.1	98388;98388;98388;98388;98388;98388;98388	0;0;0;0;0;0;0
chr1	39023182	39023268	87	*	h2ak119ub2_peak_947	24	.	2.56	2.43654	0	28	Distal Intergenic	1	38995160	38996646	1487	1	68833	ENSMUST00000193073.1	28022	ENSMUSG00000026078	Pdcl3	phosducin-like 3	NA	NA	NA
chr1	39023716	39023814	99	*	h2ak119ub2_peak_948	24	.	2.56	2.43654	0	11	Distal Intergenic	1	38995160	38996646	1487	1	68833	ENSMUST00000193073.1	28556	ENSMUSG00000026078	Pdcl3	phosducin-like 3	NA	NA	NA
chr1	39068532	39068582	51	*	h2ak119ub2_peak_949	32	.	3.14857	3.22608	0	18	Distal Intergenic	1	38995160	38996646	1487	1	68833	ENSMUST00000193073.1	73372	ENSMUSG00000026078	Pdcl3	phosducin-like 3	NA	NA	NA
chr1	39193052	39193110	59	*	h2ak119ub2_peak_950	25	.	2.66548	2.58764	0	23	Promoter (<=1kb)	1	39193731	39287615	93885	1	18143	ENSMUST00000173050.7	-621	ENSMUSG00000026077	Npas2	neuronal PAS domain protein 2	ENSMUST00000173050.7;ENSMUST00000056815.8	18143;18143	0;0
chr1	39193291	39193362	72	*	h2ak119ub2_peak_951	25	.	2.97189	2.58764	0	46	Promoter (<=1kb)	1	39193731	39287615	93885	1	18143	ENSMUST00000173050.7	-369	ENSMUSG00000026077	Npas2	neuronal PAS domain protein 2	ENSMUST00000173050.7;ENSMUST00000056815.8	18143;18143	0;0
chr1	39195369	39195436	68	*	h2ak119ub2_peak_952	24	.	2.85429	2.43654	0	23	Promoter (1-2kb)	1	39194212	39363236	169025	1	18143	ENSMUST00000056815.8	1157	ENSMUSG00000026077	Npas2	neuronal PAS domain protein 2	ENSMUST00000173050.7;ENSMUST00000056815.8	18143;18143	0;0
chr1	39195513	39195610	98	*	h2ak119ub2_peak_953	25	.	2.97189	2.58764	0	89	Promoter (1-2kb)	1	39194212	39363236	169025	1	18143	ENSMUST00000056815.8	1301	ENSMUSG00000026077	Npas2	neuronal PAS domain protein 2	ENSMUST00000173050.7;ENSMUST00000056815.8	18143;18143	0;0
chr1	39261049	39261099	51	*	h2ak119ub2_peak_954	25	.	2.66548	2.58764	0	41	Intron (ENSMUST00000173050.7/18143, intron 1 of 2)	1	39194212	39363236	169025	1	18143	ENSMUST00000056815.8	66837	ENSMUSG00000026077	Npas2	neuronal PAS domain protein 2	ENSMUST00000173050.7;ENSMUST00000056815.8	18143;18143	0;0
chr1	39263670	39263720	51	*	h2ak119ub2_peak_955	25	.	2.97189	2.58764	0	29	Intron (ENSMUST00000173050.7/18143, intron 2 of 2)	1	39194212	39363236	169025	1	18143	ENSMUST00000056815.8	69458	ENSMUSG00000026077	Npas2	neuronal PAS domain protein 2	ENSMUST00000173050.7;ENSMUST00000056815.8	18143;18143	0;0
chr1	39278922	39278972	51	*	h2ak119ub2_peak_956	24	.	2.85429	2.43654	0	13	Intron (ENSMUST00000173050.7/18143, intron 2 of 2)	1	39341555	39345466	3912	1	18143	ENSMUST00000172825.1	-62583	ENSMUSG00000026077	Npas2	neuronal PAS domain protein 2	ENSMUST00000173050.7;ENSMUST00000056815.8	18143;18143	0;0
chr1	39286680	39286730	51	*	h2ak119ub2_peak_957	24	.	2.85429	2.43654	0	9	Intron (ENSMUST00000173050.7/18143, intron 2 of 2)	1	39341555	39345466	3912	1	18143	ENSMUST00000172825.1	-54825	ENSMUSG00000026077	Npas2	neuronal PAS domain protein 2	ENSMUST00000173050.7;ENSMUST00000056815.8	18143;18143	0;0
chr1	39323420	39323470	51	*	h2ak119ub2_peak_958	24	.	2.56	2.43654	0	11	Intron (ENSMUST00000056815.8/18143, intron 7 of 20)	1	39341555	39345466	3912	1	18143	ENSMUST00000172825.1	-18085	ENSMUSG00000026077	Npas2	neuronal PAS domain protein 2	ENSMUST00000056815.8	18143	0
chr1	39325192	39325261	70	*	h2ak119ub2_peak_959	25	.	2.66548	2.58764	0	65	Intron (ENSMUST00000056815.8/18143, intron 8 of 20)	1	39341555	39345466	3912	1	18143	ENSMUST00000172825.1	-16294	ENSMUSG00000026077	Npas2	neuronal PAS domain protein 2	ENSMUST00000056815.8	18143	0
chr1	39335300	39335391	92	*	h2ak119ub2_peak_960	34	.	3.58471	3.41201	0	44	Intron (ENSMUST00000056815.8/18143, intron 14 of 20)	1	39341555	39345466	3912	1	18143	ENSMUST00000172825.1	-6164	ENSMUSG00000026077	Npas2	neuronal PAS domain protein 2	ENSMUST00000056815.8	18143	0
chr1	39338254	39338311	58	*	h2ak119ub2_peak_961	34	.	3.2783	3.41201	0	38	Intron (ENSMUST00000056815.8/18143, intron 16 of 20)	1	39341555	39345466	3912	1	18143	ENSMUST00000172825.1	-3244	ENSMUSG00000026077	Npas2	neuronal PAS domain protein 2	ENSMUST00000056815.8;ENSMUST00000172825.1	18143;18143	0;-3244
chr1	39346595	39346645	51	*	h2ak119ub2_peak_962	25	.	2.97189	2.58764	0	20	Intron (ENSMUST00000056815.8/18143, intron 17 of 20)	1	39341555	39345466	3912	1	18143	ENSMUST00000172825.1	5040	ENSMUSG00000026077	Npas2	neuronal PAS domain protein 2	ENSMUST00000056815.8;ENSMUST00000172825.1	18143;18143	0;5040
chr1	39361037	39361105	69	*	h2ak119ub2_peak_963	24	.	2.56	2.43654	0	23	Intron (ENSMUST00000056815.8/18143, intron 20 of 20)	1	39367842	39371911	4070	1	114641	ENSMUST00000086535.11	-6737	ENSMUSG00000073702	Rpl31	ribosomal protein L31	ENSMUST00000056815.8	18143	0
chr1	39464392	39464442	51	*	h2ak119ub2_peak_964	24	.	2.85429	2.43654	0	27	Intron (ENSMUST00000054462.10/54610, intron 1 of 19)	1	39372296	39478661	106366	2	54610	ENSMUST00000192531.5	14219	ENSMUSG00000003134	Tbc1d8	TBC1 domain family, member 8	ENSMUST00000054462.10;ENSMUST00000192531.5;ENSMUST00000193823.1	54610;54610;54610	0;0;0
chr1	39477795	39477869	75	*	h2ak119ub2_peak_965	49	.	4.28289	4.92814	0.994495	25	Promoter (<=1kb)	1	39372296	39478661	106366	2	54610	ENSMUST00000192531.5	792	ENSMUSG00000003134	Tbc1d8	TBC1 domain family, member 8	ENSMUST00000054462.10;ENSMUST00000192531.5;ENSMUST00000193823.1	54610;54610;54610	0;0;0
chr1	39598644	39598741	98	*	h2ak119ub2_peak_966	24	.	2.56	2.43654	0	84	Distal Intergenic	1	39551296	39577405	26110	2	67702	ENSMUST00000062525.10	-21239	ENSMUSG00000048234	Rnf149	ring finger protein 149	NA	NA	NA
chr1	39648730	39648780	51	*	h2ak119ub2_peak_967	24	.	2.85429	2.43654	0	5	Promoter (2-3kb)	1	39618406	39651474	33069	2	263764	ENSMUST00000053355.5	2694	ENSMUSG00000050967	Creg2	cellular repressor of E1A-stimulated genes 2	ENSMUST00000053355.5	263764	0
chr1	39666552	39666602	51	*	h2ak119ub2_peak_968	34	.	3.2783	3.41201	0	35	Intron (ENSMUST00000151913.2/619289, intron 14 of 14)	1	39618406	39651474	33069	2	263764	ENSMUST00000053355.5	-15078	ENSMUSG00000050967	Creg2	cellular repressor of E1A-stimulated genes 2	ENSMUST00000151913.2	619289	0
chr1	39669198	39669272	75	*	h2ak119ub2_peak_969	17	.	2.26572	1.72152	0	25	Intron (ENSMUST00000151913.2/619289, intron 14 of 14)	1	39618406	39651474	33069	2	263764	ENSMUST00000053355.5	-17724	ENSMUSG00000050967	Creg2	cellular repressor of E1A-stimulated genes 2	ENSMUST00000151913.2	619289	0
chr1	39697241	39697292	52	*	h2ak119ub2_peak_970	34	.	3.2783	3.41201	0	26	Intron (ENSMUST00000151913.2/619289, intron 4 of 14)	1	39680932	39691871	10940	2	619289	ENSMUST00000126760.1	-5370	ENSMUSG00000057173	Rfx8	regulatory factor X 8	ENSMUST00000151913.2	619289	0
chr1	39722894	39722944	51	*	h2ak119ub2_peak_971	34	.	3.2783	3.41201	0	25	Promoter (1-2kb)	1	39665301	39720997	55697	2	619289	ENSMUST00000151913.2	-1897	ENSMUSG00000057173	Rfx8	regulatory factor X 8	ENSMUST00000151913.2	619289	0
chr1	39723387	39723453	67	*	h2ak119ub2_peak_972	32	.	3.44286	3.22608	0	36	Promoter (2-3kb)	1	39665301	39720997	55697	2	619289	ENSMUST00000151913.2	-2390	ENSMUSG00000057173	Rfx8	regulatory factor X 8	ENSMUST00000151913.2	619289	0
chr1	39728964	39729045	82	*	h2ak119ub2_peak_973	25	.	2.66548	2.58764	0	50	Distal Intergenic	1	39665301	39720997	55697	2	619289	ENSMUST00000151913.2	-7967	ENSMUSG00000057173	Rfx8	regulatory factor X 8	NA	NA	NA
chr1	39729856	39729961	106	*	h2ak119ub2_peak_974	24	.	2.85429	2.43654	0	73	Distal Intergenic	1	39665301	39720997	55697	2	619289	ENSMUST00000151913.2	-8859	ENSMUSG00000057173	Rfx8	regulatory factor X 8	NA	NA	NA
chr1	39736937	39737015	79	*	h2ak119ub2_peak_975	17	.	2.26572	1.72152	0	16	Distal Intergenic	1	39665301	39720997	55697	2	619289	ENSMUST00000151913.2	-15940	ENSMUSG00000057173	Rfx8	regulatory factor X 8	NA	NA	NA
chr1	39739666	39739791	126	*	h2ak119ub2_peak_976	25	.	2.97189	2.58764	0	112	Distal Intergenic	1	39665301	39720997	55697	2	619289	ENSMUST00000151913.2	-18669	ENSMUSG00000057173	Rfx8	regulatory factor X 8	NA	NA	NA
chr1	39756115	39756165	51	*	h2ak119ub2_peak_977	25	.	2.66548	2.58764	0	32	Distal Intergenic	1	39665301	39720997	55697	2	619289	ENSMUST00000151913.2	-35118	ENSMUSG00000057173	Rfx8	regulatory factor X 8	NA	NA	NA
chr1	39762892	39762946	55	*	h2ak119ub2_peak_978	22	.	2.41282	2.22951	0	40	Distal Intergenic	1	39665301	39720997	55697	2	619289	ENSMUST00000151913.2	-41895	ENSMUSG00000057173	Rfx8	regulatory factor X 8	NA	NA	NA
chr1	39763541	39763639	99	*	h2ak119ub2_peak_979	17	.	2.26572	1.72152	0	19	Distal Intergenic	1	39804148	39805332	1185	2	100042065	ENSMUST00000171319.3	41693	ENSMUSG00000091937	Gm3646	predicted gene 3646	NA	NA	NA
chr1	39841009	39841060	52	*	h2ak119ub2_peak_980	24	.	2.56	2.43654	0	2	Intron (ENSMUST00000187091.6/73426, intron 2 of 3)	1	39839175	39845699	6525	2	73426	ENSMUST00000187091.6	4639	ENSMUSG00000101634	1700066B17Rik	RIKEN cDNA 1700066B17 gene	ENSMUST00000187091.6;ENSMUST00000191299.6;ENSMUST00000186683.1	73426;73426;73426	0;6270;6274
chr1	39841141	39841246	106	*	h2ak119ub2_peak_981	24	.	2.56	2.43654	0	68	Intron (ENSMUST00000187091.6/73426, intron 2 of 3)	1	39839175	39845699	6525	2	73426	ENSMUST00000187091.6	4453	ENSMUSG00000101634	1700066B17Rik	RIKEN cDNA 1700066B17 gene	ENSMUST00000187091.6;ENSMUST00000191299.6;ENSMUST00000186683.1	73426;73426;73426	0;6084;6088
chr1	39899673	39899755	83	*	h2ak119ub2_peak_982	29	.	2.68762	2.9599	0	40	Promoter (1-2kb)	1	39900913	40026310	125398	1	26921	ENSMUST00000163854.8	-1158	ENSMUSG00000026074	Map4k4	mitogen-activated protein kinase kinase kinase kinase 4	ENSMUST00000163854.8;ENSMUST00000168431.6;ENSMUST00000193661.1;ENSMUST00000191761.5;ENSMUST00000193682.5;ENSMUST00000195860.5;ENSMUST00000195259.5;ENSMUST00000195636.5;ENSMUST00000192509.5	26921;26921;26921;26921;26921;26921;26921;26921;26921	0;0;0;0;0;0;0;0;0
chr1	39900222	39900274	53	*	h2ak119ub2_peak_983	34	.	3.2783	3.41201	0	25	Promoter (<=1kb)	1	39900913	40026310	125398	1	26921	ENSMUST00000163854.8	-639	ENSMUSG00000026074	Map4k4	mitogen-activated protein kinase kinase kinase kinase 4	ENSMUST00000163854.8;ENSMUST00000168431.6;ENSMUST00000193661.1;ENSMUST00000191761.5;ENSMUST00000193682.5;ENSMUST00000195860.5;ENSMUST00000195259.5;ENSMUST00000195636.5;ENSMUST00000192509.5	26921;26921;26921;26921;26921;26921;26921;26921;26921	0;0;0;0;0;0;0;0;0
chr1	39901990	39902046	57	*	h2ak119ub2_peak_984	24	.	2.85429	2.43654	0	6	Promoter (<=1kb)	1	39901230	40024925	123696	1	26921	ENSMUST00000192509.5	760	ENSMUSG00000026074	Map4k4	mitogen-activated protein kinase kinase kinase kinase 4	ENSMUST00000163854.8;ENSMUST00000168431.6;ENSMUST00000193661.1;ENSMUST00000191761.5;ENSMUST00000193682.5;ENSMUST00000195860.5;ENSMUST00000195259.5;ENSMUST00000195636.5;ENSMUST00000192509.5	26921;26921;26921;26921;26921;26921;26921;26921;26921	0;0;0;0;0;0;0;0;0
chr1	40053867	40053967	101	*	h2ak119ub2_peak_985	32	.	3.14857	3.22608	0	78	Distal Intergenic	1	40074079	40112136	38058	1	16178	ENSMUST00000191671.5	-20112	ENSMUSG00000026073	Il1r2	interleukin 1 receptor, type II	NA	NA	NA
chr1	40086515	40086573	59	*	h2ak119ub2_peak_986	34	.	3.58471	3.41201	0	45	Promoter (<=1kb)	1	40085985	40102436	16452	1	16178	ENSMUST00000194913.1	530	ENSMUSG00000026073	Il1r2	interleukin 1 receptor, type II	ENSMUST00000181756.2;ENSMUST00000191671.5;ENSMUST00000027243.12;ENSMUST00000195770.1;ENSMUST00000194913.1	100047133;16178;16178;16178;16178	-664;0;0;0;0
chr1	40086747	40086868	122	*	h2ak119ub2_peak_987	24	.	2.56	2.43654	0	109	Promoter (<=1kb)	1	40085985	40102436	16452	1	16178	ENSMUST00000194913.1	762	ENSMUSG00000026073	Il1r2	interleukin 1 receptor, type II	ENSMUST00000181756.2;ENSMUST00000191671.5;ENSMUST00000027243.12;ENSMUST00000195770.1;ENSMUST00000194913.1	100047133;16178;16178;16178;16178	-896;0;0;0;0
chr1	40097974	40098024	51	*	h2ak119ub2_peak_988	18	.	2.35907	1.83821	0	45	Intron (ENSMUST00000191671.5/16178, intron 1 of 3)	1	40085985	40102436	16452	1	16178	ENSMUST00000194913.1	11989	ENSMUSG00000026073	Il1r2	interleukin 1 receptor, type II	ENSMUST00000191671.5;ENSMUST00000027243.12;ENSMUST00000195770.1;ENSMUST00000194913.1	16178;16178;16178;16178	0;0;0;0
chr1	40193879	40193975	97	*	h2ak119ub2_peak_989	24	.	2.85429	2.43654	0	70	Distal Intergenic	1	40225080	40317257	92178	1	16177	ENSMUST00000027241.10	-31105	ENSMUSG00000026072	Il1r1	interleukin 1 receptor, type I	NA	NA	NA
chr1	40217934	40217997	64	*	h2ak119ub2_peak_990	34	.	3.2783	3.41201	0	39	Distal Intergenic	1	40225080	40317257	92178	1	16177	ENSMUST00000027241.10	-7083	ENSMUSG00000026072	Il1r1	interleukin 1 receptor, type I	NA	NA	NA
chr1	40265810	40265910	101	*	h2ak119ub2_peak_991	23	.	2.75644	2.31259	0	68	Promoter (<=1kb)	1	40266586	40316201	49616	1	16177	ENSMUST00000114795.2	-676	ENSMUSG00000026072	Il1r1	interleukin 1 receptor, type I	ENSMUST00000027241.10;ENSMUST00000114795.2;ENSMUST00000195402.1	16177;16177;16177	0;0;0
chr1	40267872	40267931	60	*	h2ak119ub2_peak_992	34	.	3.2783	3.41201	0	35	Promoter (1-2kb)	1	40266657	40277178	10522	1	16177	ENSMUST00000195402.1	1215	ENSMUSG00000026072	Il1r1	interleukin 1 receptor, type I	ENSMUST00000027241.10;ENSMUST00000114795.2;ENSMUST00000195402.1	16177;16177;16177	0;0;0
chr1	40268106	40268180	75	*	h2ak119ub2_peak_993	24	.	2.56	2.43654	0	28	Promoter (1-2kb)	1	40266657	40277178	10522	1	16177	ENSMUST00000195402.1	1449	ENSMUSG00000026072	Il1r1	interleukin 1 receptor, type I	ENSMUST00000027241.10;ENSMUST00000114795.2;ENSMUST00000195402.1	16177;16177;16177	0;0;0
chr1	40313775	40313858	84	*	h2ak119ub2_peak_994	24	.	2.56	2.43654	0	49	3' UTR	1	40324610	40329441	4832	1	107527	ENSMUST00000192551.1	-10752	ENSMUSG00000070942	Il1rl2	interleukin 1 receptor-like 2	ENSMUST00000027241.10;ENSMUST00000114795.2	16177;16177	0;0
chr1	40359436	40359503	68	*	h2ak119ub2_peak_995	21	.	2.62705	2.15088	0	58	Intron (ENSMUST00000095020.8/107527, intron 9 of 10)	1	40325611	40329171	3561	1	107527	ENSMUST00000193388.1	33825	ENSMUSG00000070942	Il1rl2	interleukin 1 receptor-like 2	ENSMUST00000095020.8;ENSMUST00000194296.5	107527;107527	0;0
chr1	40361841	40361891	51	*	h2ak119ub2_peak_996	25	.	2.66548	2.58764	0	12	Intron (ENSMUST00000095020.8/107527, intron 9 of 10)	1	40325611	40329171	3561	1	107527	ENSMUST00000193388.1	36230	ENSMUSG00000070942	Il1rl2	interleukin 1 receptor-like 2	ENSMUST00000095020.8;ENSMUST00000194296.5	107527;107527	0;0
chr1	40602656	40602733	78	*	h2ak119ub2_peak_997	25	.	2.66548	2.58764	0	25	Promoter (2-3kb)	1	40600602	40602903	2302	1	110895	ENSMUST00000193371.1	2054	ENSMUSG00000026065	Slc9a4	solute carrier family 9 (sodium/hydrogen exchanger), member 4	ENSMUST00000027233.8;ENSMUST00000193371.1	110895;110895	0;0
chr1	40665760	40665906	147	*	h2ak119ub2_peak_998	32	.	3.14857	3.22608	0	10	Distal Intergenic	1	40680574	40769273	88700	1	226999	ENSMUST00000027231.12	-14668	ENSMUSG00000026062	Slc9a2	solute carrier family 9 (sodium/hydrogen exchanger), member 2	NA	NA	NA
chr1	40669479	40669601	123	*	h2ak119ub2_peak_999	18	.	2.35907	1.83821	0	41	Distal Intergenic	1	40680574	40769273	88700	1	226999	ENSMUST00000027231.12	-10973	ENSMUSG00000026062	Slc9a2	solute carrier family 9 (sodium/hydrogen exchanger), member 2	NA	NA	NA
chr1	40677093	40677173	81	*	h2ak119ub2_peak_1000	25	.	2.97189	2.58764	0	34	Distal Intergenic	1	40680574	40769273	88700	1	226999	ENSMUST00000027231.12	-3401	ENSMUSG00000026062	Slc9a2	solute carrier family 9 (sodium/hydrogen exchanger), member 2	ENSMUST00000027231.12;ENSMUST00000192345.1	226999;226999	0;0
chr1	40678132	40678221	90	*	h2ak119ub2_peak_1001	34	.	3.58471	3.41201	0	22	Promoter (2-3kb)	1	40680574	40769273	88700	1	226999	ENSMUST00000027231.12	-2353	ENSMUSG00000026062	Slc9a2	solute carrier family 9 (sodium/hydrogen exchanger), member 2	ENSMUST00000027231.12;ENSMUST00000192345.1	226999;226999	0;0
chr1	40678298	40678639	342	*	h2ak119ub2_peak_1002	40	.	3.73715	4.07966	0.297602	286	Promoter (1-2kb)	1	40680574	40769273	88700	1	226999	ENSMUST00000027231.12	-1935	ENSMUSG00000026062	Slc9a2	solute carrier family 9 (sodium/hydrogen exchanger), member 2	ENSMUST00000027231.12;ENSMUST00000192345.1	226999;226999	0;0
chr1	40678693	40678900	208	*	h2ak119ub2_peak_1003	40	.	3.73715	4.07966	0.297602	169	Promoter (1-2kb)	1	40680574	40769273	88700	1	226999	ENSMUST00000027231.12	-1674	ENSMUSG00000026062	Slc9a2	solute carrier family 9 (sodium/hydrogen exchanger), member 2	ENSMUST00000027231.12;ENSMUST00000192345.1	226999;226999	0;0
chr1	40678955	40679121	167	*	h2ak119ub2_peak_1004	31	.	3.1174	3.18178	0	92	Promoter (1-2kb)	1	40680574	40769273	88700	1	226999	ENSMUST00000027231.12	-1453	ENSMUSG00000026062	Slc9a2	solute carrier family 9 (sodium/hydrogen exchanger), member 2	ENSMUST00000027231.12;ENSMUST00000192345.1	226999;226999	0;0
chr1	40679232	40679318	87	*	h2ak119ub2_peak_1005	32	.	3.14857	3.22608	0	39	Promoter (1-2kb)	1	40680574	40769273	88700	1	226999	ENSMUST00000027231.12	-1256	ENSMUSG00000026062	Slc9a2	solute carrier family 9 (sodium/hydrogen exchanger), member 2	ENSMUST00000027231.12;ENSMUST00000192345.1	226999;226999	0;0
chr1	40679561	40679667	107	*	h2ak119ub2_peak_1006	62	.	4.81036	6.2404	1.97533	33	Promoter (<=1kb)	1	40680574	40769273	88700	1	226999	ENSMUST00000027231.12	-907	ENSMUSG00000026062	Slc9a2	solute carrier family 9 (sodium/hydrogen exchanger), member 2	ENSMUST00000027231.12;ENSMUST00000192345.1	226999;226999	0;0
chr1	40679727	40679998	272	*	h2ak119ub2_peak_1007	34	.	3.2783	3.41201	0	88	Promoter (<=1kb)	1	40680574	40769273	88700	1	226999	ENSMUST00000027231.12	-576	ENSMUSG00000026062	Slc9a2	solute carrier family 9 (sodium/hydrogen exchanger), member 2	ENSMUST00000027231.12;ENSMUST00000192345.1	226999;226999	0;0
chr1	40680485	40680587	103	*	h2ak119ub2_peak_1008	17	.	2.29524	1.78085	0	76	Promoter (<=1kb)	1	40680574	40769273	88700	1	226999	ENSMUST00000027231.12	0	ENSMUSG00000026062	Slc9a2	solute carrier family 9 (sodium/hydrogen exchanger), member 2	ENSMUST00000027231.12;ENSMUST00000192345.1	226999;226999	0;0
chr1	40680674	40680726	53	*	h2ak119ub2_peak_1009	24	.	2.56	2.43654	0	22	Promoter (<=1kb)	1	40680574	40769273	88700	1	226999	ENSMUST00000027231.12	100	ENSMUSG00000026062	Slc9a2	solute carrier family 9 (sodium/hydrogen exchanger), member 2	ENSMUST00000027231.12;ENSMUST00000192345.1	226999;226999	0;0
chr1	40680802	40680913	112	*	h2ak119ub2_peak_1010	34	.	3.2783	3.41201	0	104	Promoter (<=1kb)	1	40680574	40769273	88700	1	226999	ENSMUST00000027231.12	228	ENSMUSG00000026062	Slc9a2	solute carrier family 9 (sodium/hydrogen exchanger), member 2	ENSMUST00000027231.12;ENSMUST00000192345.1	226999;226999	0;0
chr1	40680982	40681032	51	*	h2ak119ub2_peak_1011	34	.	3.58471	3.41201	0	23	Promoter (<=1kb)	1	40680574	40769273	88700	1	226999	ENSMUST00000027231.12	408	ENSMUSG00000026062	Slc9a2	solute carrier family 9 (sodium/hydrogen exchanger), member 2	ENSMUST00000027231.12;ENSMUST00000192345.1	226999;226999	0;0
chr1	40682391	40683395	1005	*	h2ak119ub2_peak_1012	59	.	4.62001	5.94877	1.74247	755	Promoter (<=1kb)	1	40681597	40727681	46085	1	226999	ENSMUST00000192345.1	794	ENSMUSG00000026062	Slc9a2	solute carrier family 9 (sodium/hydrogen exchanger), member 2	ENSMUST00000027231.12;ENSMUST00000192345.1	226999;226999	0;0
chr1	40683595	40683927	333	*	h2ak119ub2_peak_1013	43	.	3.89113	4.30067	0.422715	117	Promoter (1-2kb)	1	40681597	40727681	46085	1	226999	ENSMUST00000192345.1	1998	ENSMUSG00000026062	Slc9a2	solute carrier family 9 (sodium/hydrogen exchanger), member 2	ENSMUST00000027231.12;ENSMUST00000192345.1	226999;226999	0;0
chr1	40684269	40684390	122	*	h2ak119ub2_peak_1014	17	.	2.29524	1.78085	0	72	Promoter (2-3kb)	1	40681597	40727681	46085	1	226999	ENSMUST00000192345.1	2672	ENSMUSG00000026062	Slc9a2	solute carrier family 9 (sodium/hydrogen exchanger), member 2	ENSMUST00000027231.12;ENSMUST00000192345.1	226999;226999	0;0
chr1	40744582	40744641	60	*	h2ak119ub2_peak_1015	24	.	2.56	2.43654	0	15	Intron (ENSMUST00000027231.12/226999, intron 5 of 11)	1	40755756	40757071	1316	1	226999	ENSMUST00000192294.1	-11115	ENSMUSG00000026062	Slc9a2	solute carrier family 9 (sodium/hydrogen exchanger), member 2	ENSMUST00000027231.12	226999	0
chr1	40789978	40790127	150	*	h2ak119ub2_peak_1016	32	.	3.14857	3.22608	0	28	Promoter (<=1kb)	1	40781230	40790657	9428	2	211798	ENSMUST00000144385.1	530	ENSMUSG00000041945	Mfsd9	major facilitator superfamily domain containing 9	ENSMUST00000039672.5;ENSMUST00000131390.7;ENSMUST00000144385.1	211798;211798;211798	0;0;0
chr1	40877513	40877580	68	*	h2ak119ub2_peak_1017	32	.	3.14857	3.22608	0	43	Distal Intergenic	1	40805601	40856887	51287	1	381339	ENSMUST00000114765.3	71912	ENSMUSG00000079588	Tmem182	transmembrane protein 182	NA	NA	NA
chr1	40891194	40891250	57	*	h2ak119ub2_peak_1018	34	.	3.2783	3.41201	0	22	Distal Intergenic	1	40805601	40856887	51287	1	381339	ENSMUST00000114765.3	85593	ENSMUSG00000079588	Tmem182	transmembrane protein 182	NA	NA	NA
chr1	41053972	41054022	51	*	h2ak119ub2_peak_1019	18	.	2.35907	1.83821	0	7	Distal Intergenic	1	41167587	41181252	13666	2	74897	ENSMUST00000194002.1	127230	ENSMUSG00000104072	4930448I06Rik	RIKEN cDNA 4930448I06 gene	NA	NA	NA
chr1	41129935	41130051	117	*	h2ak119ub2_peak_1020	25	.	2.66548	2.58764	0	72	Distal Intergenic	1	41167587	41181252	13666	2	74897	ENSMUST00000194002.1	51201	ENSMUSG00000104072	4930448I06Rik	RIKEN cDNA 4930448I06 gene	NA	NA	NA
chr1	41130144	41130231	88	*	h2ak119ub2_peak_1021	52	.	4.19754	5.24557	1.12478	53	Distal Intergenic	1	41167587	41181252	13666	2	74897	ENSMUST00000194002.1	51021	ENSMUSG00000104072	4930448I06Rik	RIKEN cDNA 4930448I06 gene	NA	NA	NA
chr1	41130341	41130426	86	*	h2ak119ub2_peak_1022	24	.	2.82603	2.40059	0	35	Distal Intergenic	1	41167587	41181252	13666	2	74897	ENSMUST00000194002.1	50826	ENSMUSG00000104072	4930448I06Rik	RIKEN cDNA 4930448I06 gene	NA	NA	NA
chr1	41130481	41130548	68	*	h2ak119ub2_peak_1023	31	.	3.1174	3.18178	0	30	Distal Intergenic	1	41167587	41181252	13666	2	74897	ENSMUST00000194002.1	50704	ENSMUSG00000104072	4930448I06Rik	RIKEN cDNA 4930448I06 gene	NA	NA	NA
chr1	41130885	41130954	70	*	h2ak119ub2_peak_1024	24	.	2.56	2.43654	0	45	Distal Intergenic	1	41167587	41181252	13666	2	74897	ENSMUST00000194002.1	50298	ENSMUSG00000104072	4930448I06Rik	RIKEN cDNA 4930448I06 gene	NA	NA	NA
chr1	41132199	41132249	51	*	h2ak119ub2_peak_1025	25	.	2.97189	2.58764	0	37	Distal Intergenic	1	41167587	41181252	13666	2	74897	ENSMUST00000194002.1	49003	ENSMUSG00000104072	4930448I06Rik	RIKEN cDNA 4930448I06 gene	NA	NA	NA
chr1	41132497	41132581	85	*	h2ak119ub2_peak_1026	24	.	2.85429	2.43654	0	41	Distal Intergenic	1	41167587	41181252	13666	2	74897	ENSMUST00000194002.1	48671	ENSMUSG00000104072	4930448I06Rik	RIKEN cDNA 4930448I06 gene	NA	NA	NA
chr1	41132986	41133155	170	*	h2ak119ub2_peak_1027	25	.	2.97189	2.58764	0	87	Distal Intergenic	1	41167587	41181252	13666	2	74897	ENSMUST00000194002.1	48097	ENSMUSG00000104072	4930448I06Rik	RIKEN cDNA 4930448I06 gene	NA	NA	NA
chr1	41133497	41133594	98	*	h2ak119ub2_peak_1028	43	.	3.89113	4.30067	0.422715	31	Distal Intergenic	1	41167587	41181252	13666	2	74897	ENSMUST00000194002.1	47658	ENSMUSG00000104072	4930448I06Rik	RIKEN cDNA 4930448I06 gene	NA	NA	NA
chr1	41134166	41134299	134	*	h2ak119ub2_peak_1029	34	.	3.58471	3.41201	0	96	Distal Intergenic	1	41167587	41181252	13666	2	74897	ENSMUST00000194002.1	46953	ENSMUSG00000104072	4930448I06Rik	RIKEN cDNA 4930448I06 gene	NA	NA	NA
chr1	41134375	41134446	72	*	h2ak119ub2_peak_1030	34	.	3.58471	3.41201	0	29	Distal Intergenic	1	41167587	41181252	13666	2	74897	ENSMUST00000194002.1	46806	ENSMUSG00000104072	4930448I06Rik	RIKEN cDNA 4930448I06 gene	NA	NA	NA
chr1	41365500	41365567	68	*	h2ak119ub2_peak_1031	49	.	4.32572	4.98931	0.994495	19	Distal Intergenic	1	41167587	41181252	13666	2	74897	ENSMUST00000194002.1	-184248	ENSMUSG00000104072	4930448I06Rik	RIKEN cDNA 4930448I06 gene	NA	NA	NA
chr1	41849536	41849586	51	*	h2ak119ub2_peak_1032	25	.	2.66548	2.58764	0	22	Intron (ENSMUST00000186391.1/ENSMUST00000186391.1, intron 1 of 5)	1	41167587	41181252	13666	2	74897	ENSMUST00000194002.1	-668284	ENSMUSG00000104072	4930448I06Rik	RIKEN cDNA 4930448I06 gene	NA	NA	NA
chr1	42253653	42253703	51	*	h2ak119ub2_peak_1033	25	.	2.66548	2.58764	0	33	Distal Intergenic	1	42648200	42651679	3480	2	66297	ENSMUST00000176977.7	397976	ENSMUSG00000060424	Pantr1	POU domain, class 3, transcription factor 3 adjacent noncoding transcript 1	NA	NA	NA
chr1	42490917	42490977	61	*	h2ak119ub2_peak_1034	34	.	3.58471	3.41201	0	21	Distal Intergenic	1	42648200	42651679	3480	2	66297	ENSMUST00000176977.7	160702	ENSMUSG00000060424	Pantr1	POU domain, class 3, transcription factor 3 adjacent noncoding transcript 1	NA	NA	NA
chr1	42493187	42493238	52	*	h2ak119ub2_peak_1035	34	.	3.2783	3.41201	0	18	Intron (ENSMUST00000191992.1/ENSMUST00000191992.1, intron 1 of 2)	1	42648200	42651679	3480	2	66297	ENSMUST00000176977.7	158441	ENSMUSG00000060424	Pantr1	POU domain, class 3, transcription factor 3 adjacent noncoding transcript 1	NA	NA	NA
chr1	42494532	42494593	62	*	h2ak119ub2_peak_1036	25	.	2.66548	2.58764	0	6	Intron (ENSMUST00000191992.1/ENSMUST00000191992.1, intron 2 of 2)	1	42648200	42651679	3480	2	66297	ENSMUST00000176977.7	157086	ENSMUSG00000060424	Pantr1	POU domain, class 3, transcription factor 3 adjacent noncoding transcript 1	NA	NA	NA
chr1	42505876	42505926	51	*	h2ak119ub2_peak_1037	34	.	3.2783	3.41201	0	11	Distal Intergenic	1	42648200	42651679	3480	2	66297	ENSMUST00000176977.7	145753	ENSMUSG00000060424	Pantr1	POU domain, class 3, transcription factor 3 adjacent noncoding transcript 1	NA	NA	NA
chr1	42615138	42615188	51	*	h2ak119ub2_peak_1038	17	.	2.26572	1.72152	0	29	Intron (ENSMUST00000181660.7/66297, intron 3 of 3)	1	42648200	42651679	3480	2	66297	ENSMUST00000176977.7	36491	ENSMUSG00000060424	Pantr1	POU domain, class 3, transcription factor 3 adjacent noncoding transcript 1	ENSMUST00000181660.7	66297	0
chr1	42636629	42636704	76	*	h2ak119ub2_peak_1039	17	.	2.26572	1.72152	0	33	Intron (ENSMUST00000181660.7/66297, intron 2 of 3)	1	42648200	42651679	3480	2	66297	ENSMUST00000176977.7	14975	ENSMUSG00000060424	Pantr1	POU domain, class 3, transcription factor 3 adjacent noncoding transcript 1	ENSMUST00000181660.7	66297	0
chr1	42685297	42685457	161	*	h2ak119ub2_peak_1040	32	.	3.44286	3.22608	0	69	Intron (ENSMUST00000181660.7/66297, intron 1 of 3)	1	42648201	42693093	44893	2	66297	ENSMUST00000186656.6	7636	ENSMUSG00000060424	Pantr1	POU domain, class 3, transcription factor 3 adjacent noncoding transcript 1	ENSMUST00000181660.7;ENSMUST00000181725.7;ENSMUST00000181593.7;ENSMUST00000180689.7;ENSMUST00000188153.6;ENSMUST00000186656.6;ENSMUST00000185599.1	66297;66297;66297;66297;66297;66297;66297	0;0;0;0;0;0;0
chr1	42685516	42685589	74	*	h2ak119ub2_peak_1041	52	.	4.19754	5.24557	1.12478	37	Intron (ENSMUST00000181660.7/66297, intron 1 of 3)	1	42648201	42693093	44893	2	66297	ENSMUST00000186656.6	7504	ENSMUSG00000060424	Pantr1	POU domain, class 3, transcription factor 3 adjacent noncoding transcript 1	ENSMUST00000181660.7;ENSMUST00000181725.7;ENSMUST00000181593.7;ENSMUST00000180689.7;ENSMUST00000188153.6;ENSMUST00000186656.6;ENSMUST00000185599.1	66297;66297;66297;66297;66297;66297;66297	0;0;0;0;0;0;0
chr1	42685818	42685980	163	*	h2ak119ub2_peak_1042	43	.	3.89113	4.30067	0.422715	116	Intron (ENSMUST00000181660.7/66297, intron 1 of 3)	1	42648201	42693093	44893	2	66297	ENSMUST00000186656.6	7113	ENSMUSG00000060424	Pantr1	POU domain, class 3, transcription factor 3 adjacent noncoding transcript 1	ENSMUST00000181660.7;ENSMUST00000181725.7;ENSMUST00000181593.7;ENSMUST00000180689.7;ENSMUST00000188153.6;ENSMUST00000186656.6;ENSMUST00000185599.1	66297;66297;66297;66297;66297;66297;66297	0;0;0;0;0;0;0
chr1	42687292	42687375	84	*	h2ak119ub2_peak_1043	25	.	2.97189	2.58764	0	12	Intron (ENSMUST00000181660.7/66297, intron 1 of 3)	1	42648201	42693093	44893	2	66297	ENSMUST00000186656.6	5718	ENSMUSG00000060424	Pantr1	POU domain, class 3, transcription factor 3 adjacent noncoding transcript 1	ENSMUST00000181660.7;ENSMUST00000181725.7;ENSMUST00000181593.7;ENSMUST00000180689.7;ENSMUST00000188153.6;ENSMUST00000186656.6;ENSMUST00000185599.1	66297;66297;66297;66297;66297;66297;66297	0;0;0;0;0;0;0
chr1	42687450	42687511	62	*	h2ak119ub2_peak_1044	43	.	3.89113	4.30067	0.422715	21	Intron (ENSMUST00000181660.7/66297, intron 1 of 3)	1	42648201	42693093	44893	2	66297	ENSMUST00000186656.6	5582	ENSMUSG00000060424	Pantr1	POU domain, class 3, transcription factor 3 adjacent noncoding transcript 1	ENSMUST00000181660.7;ENSMUST00000181725.7;ENSMUST00000181593.7;ENSMUST00000180689.7;ENSMUST00000188153.6;ENSMUST00000186656.6;ENSMUST00000185599.1	66297;66297;66297;66297;66297;66297;66297	0;0;0;0;0;0;0
chr1	42687809	42687879	71	*	h2ak119ub2_peak_1045	18	.	2.35907	1.83821	0	39	Intron (ENSMUST00000181660.7/66297, intron 1 of 3)	1	42648201	42693093	44893	2	66297	ENSMUST00000186656.6	5214	ENSMUSG00000060424	Pantr1	POU domain, class 3, transcription factor 3 adjacent noncoding transcript 1	ENSMUST00000181660.7;ENSMUST00000181725.7;ENSMUST00000181593.7;ENSMUST00000180689.7;ENSMUST00000188153.6;ENSMUST00000186656.6;ENSMUST00000185599.1	66297;66297;66297;66297;66297;66297;66297	0;0;0;0;0;0;0
chr1	42688124	42688177	54	*	h2ak119ub2_peak_1046	34	.	3.58471	3.41201	0	45	Intron (ENSMUST00000181660.7/66297, intron 1 of 3)	1	42648201	42693093	44893	2	66297	ENSMUST00000186656.6	4916	ENSMUSG00000060424	Pantr1	POU domain, class 3, transcription factor 3 adjacent noncoding transcript 1	ENSMUST00000181660.7;ENSMUST00000181725.7;ENSMUST00000181593.7;ENSMUST00000180689.7;ENSMUST00000188153.6;ENSMUST00000186656.6;ENSMUST00000185599.1;ENSMUST00000177136.2	66297;66297;66297;66297;66297;66297;66297;66297	0;0;0;0;0;0;0;0
chr1	42688261	42688322	62	*	h2ak119ub2_peak_1047	25	.	2.66548	2.58764	0	23	Intron (ENSMUST00000181660.7/66297, intron 1 of 3)	1	42648201	42693093	44893	2	66297	ENSMUST00000186656.6	4771	ENSMUSG00000060424	Pantr1	POU domain, class 3, transcription factor 3 adjacent noncoding transcript 1	ENSMUST00000181660.7;ENSMUST00000181725.7;ENSMUST00000181593.7;ENSMUST00000180689.7;ENSMUST00000188153.6;ENSMUST00000186656.6;ENSMUST00000185599.1;ENSMUST00000177136.2	66297;66297;66297;66297;66297;66297;66297;66297	0;0;0;0;0;0;0;0
chr1	42688719	42688817	99	*	h2ak119ub2_peak_1048	24	.	2.85429	2.43654	0	26	Intron (ENSMUST00000181660.7/66297, intron 1 of 3)	1	42648201	42693093	44893	2	66297	ENSMUST00000186656.6	4276	ENSMUSG00000060424	Pantr1	POU domain, class 3, transcription factor 3 adjacent noncoding transcript 1	ENSMUST00000181660.7;ENSMUST00000181725.7;ENSMUST00000181593.7;ENSMUST00000180689.7;ENSMUST00000188153.6;ENSMUST00000186656.6;ENSMUST00000185599.1;ENSMUST00000177136.2	66297;66297;66297;66297;66297;66297;66297;66297	0;0;0;0;0;0;0;0
chr1	42692250	42692307	58	*	h2ak119ub2_peak_1049	43	.	3.89113	4.30067	0.422715	28	Promoter (<=1kb)	1	42648201	42693093	44893	2	66297	ENSMUST00000186656.6	786	ENSMUSG00000060424	Pantr1	POU domain, class 3, transcription factor 3 adjacent noncoding transcript 1	ENSMUST00000054883.3;ENSMUST00000181660.7;ENSMUST00000181725.7;ENSMUST00000181593.7;ENSMUST00000180689.7;ENSMUST00000188153.6;ENSMUST00000186656.6;ENSMUST00000185599.1;ENSMUST00000177136.2	18993;66297;66297;66297;66297;66297;66297;66297;66297	0;0;0;0;0;0;0;0;0
chr1	42694131	42694219	89	*	h2ak119ub2_peak_1050	34	.	3.2783	3.41201	0	38	Promoter (<=1kb)	1	42590782	42694808	104027	2	66297	ENSMUST00000181660.7	589	ENSMUSG00000060424	Pantr1	POU domain, class 3, transcription factor 3 adjacent noncoding transcript 1	ENSMUST00000054883.3;ENSMUST00000181660.7;ENSMUST00000181725.7;ENSMUST00000181593.7;ENSMUST00000180689.7;ENSMUST00000188153.6;ENSMUST00000186656.6;ENSMUST00000185599.1;ENSMUST00000177136.2	18993;66297;66297;66297;66297;66297;66297;66297;66297	0;0;0;0;0;0;0;0;0
chr1	42696180	42696361	182	*	h2ak119ub2_peak_1051	25	.	2.97189	2.58764	0	74	Promoter (<=1kb)	1	42695768	42703176	7409	1	18993	ENSMUST00000054883.3	412	ENSMUSG00000045515	Pou3f3	POU domain, class 3, transcription factor 3	ENSMUST00000054883.3;ENSMUST00000181660.7;ENSMUST00000181725.7;ENSMUST00000181593.7;ENSMUST00000180689.7;ENSMUST00000188153.6;ENSMUST00000186656.6;ENSMUST00000185599.1;ENSMUST00000177136.2	18993;66297;66297;66297;66297;66297;66297;66297;66297	0;0;0;0;0;0;0;0;0
chr1	42699082	42699195	114	*	h2ak119ub2_peak_1052	34	.	3.2783	3.41201	0	45	3' UTR	1	42695768	42703176	7409	1	18993	ENSMUST00000054883.3	3314	ENSMUSG00000045515	Pou3f3	POU domain, class 3, transcription factor 3	ENSMUST00000054883.3;ENSMUST00000181660.7;ENSMUST00000180689.7;ENSMUST00000188153.6;ENSMUST00000185599.1;ENSMUST00000177136.2	18993;66297;66297;66297;66297;66297	0;0;0;0;0;0
chr1	42699372	42699486	115	*	h2ak119ub2_peak_1053	34	.	3.58471	3.41201	0	32	3' UTR	1	42695768	42703176	7409	1	18993	ENSMUST00000054883.3	3604	ENSMUSG00000045515	Pou3f3	POU domain, class 3, transcription factor 3	ENSMUST00000054883.3;ENSMUST00000181660.7;ENSMUST00000180689.7;ENSMUST00000188153.6;ENSMUST00000185599.1;ENSMUST00000177136.2	18993;66297;66297;66297;66297;66297	0;0;0;0;0;0
chr1	42707849	42707904	56	*	h2ak119ub2_peak_1054	18	.	2.35907	1.83821	0	30	Exon (ENSMUST00000192894.1/ENSMUST00000192894.1, exon 1 of 1)	1	42707061	42713454	6394	2	66620	ENSMUST00000180589.1	5550	ENSMUSG00000097063	Pantr2	POU domain, class 3, transcription factor 3 adjacent noncoding transcript 2	ENSMUST00000054883.3;ENSMUST00000180589.1	18993;66620	0;0
chr1	42709986	42710036	51	*	h2ak119ub2_peak_1055	34	.	3.2783	3.41201	0	16	Intron (ENSMUST00000199521.4/ENSMUST00000199521.4, intron 1 of 1)	1	42707061	42713454	6394	2	66620	ENSMUST00000180589.1	3418	ENSMUSG00000097063	Pantr2	POU domain, class 3, transcription factor 3 adjacent noncoding transcript 2	ENSMUST00000180589.1	66620	0
chr1	42710702	42710856	155	*	h2ak119ub2_peak_1056	32	.	3.44286	3.22608	0	46	Promoter (2-3kb)	1	42707061	42713454	6394	2	66620	ENSMUST00000180589.1	2598	ENSMUSG00000097063	Pantr2	POU domain, class 3, transcription factor 3 adjacent noncoding transcript 2	ENSMUST00000180589.1	66620	0
chr1	42713042	42713110	69	*	h2ak119ub2_peak_1057	49	.	4.32572	4.98931	0.994495	43	Promoter (<=1kb)	1	42707061	42713454	6394	2	66620	ENSMUST00000180589.1	344	ENSMUSG00000097063	Pantr2	POU domain, class 3, transcription factor 3 adjacent noncoding transcript 2	ENSMUST00000180589.1	66620	0
chr1	42713666	42713749	84	*	h2ak119ub2_peak_1058	25	.	2.66548	2.58764	0	47	Promoter (<=1kb)	1	42707061	42713454	6394	2	66620	ENSMUST00000180589.1	-212	ENSMUSG00000097063	Pantr2	POU domain, class 3, transcription factor 3 adjacent noncoding transcript 2	ENSMUST00000180589.1	66620	0
chr1	42714966	42715101	136	*	h2ak119ub2_peak_1059	32	.	3.44286	3.22608	0	43	Promoter (1-2kb)	1	42707061	42713454	6394	2	66620	ENSMUST00000180589.1	-1512	ENSMUSG00000097063	Pantr2	POU domain, class 3, transcription factor 3 adjacent noncoding transcript 2	ENSMUST00000180589.1	66620	0
chr1	42715343	42715485	143	*	h2ak119ub2_peak_1060	25	.	2.97189	2.58764	0	106	Promoter (1-2kb)	1	42707061	42713454	6394	2	66620	ENSMUST00000180589.1	-1889	ENSMUSG00000097063	Pantr2	POU domain, class 3, transcription factor 3 adjacent noncoding transcript 2	ENSMUST00000180589.1	66620	0
chr1	42716157	42716251	95	*	h2ak119ub2_peak_1061	25	.	2.97189	2.58764	0	9	Promoter (2-3kb)	1	42707061	42713454	6394	2	66620	ENSMUST00000180589.1	-2703	ENSMUSG00000097063	Pantr2	POU domain, class 3, transcription factor 3 adjacent noncoding transcript 2	ENSMUST00000180589.1	66620	0
chr1	42727613	42727670	58	*	h2ak119ub2_peak_1062	20	.	2.50926	2.00555	0	21	Intron (ENSMUST00000199521.4/ENSMUST00000199521.4, intron 1 of 1)	1	42707061	42713454	6394	2	66620	ENSMUST00000180589.1	-14159	ENSMUSG00000097063	Pantr2	POU domain, class 3, transcription factor 3 adjacent noncoding transcript 2	NA	NA	NA
chr1	42728214	42728268	55	*	h2ak119ub2_peak_1063	24	.	2.85429	2.43654	0	39	Intron (ENSMUST00000199521.4/ENSMUST00000199521.4, intron 1 of 1)	1	42707061	42713454	6394	2	66620	ENSMUST00000180589.1	-14760	ENSMUSG00000097063	Pantr2	POU domain, class 3, transcription factor 3 adjacent noncoding transcript 2	NA	NA	NA
chr1	42728416	42728526	111	*	h2ak119ub2_peak_1064	32	.	3.14857	3.22608	0	22	Intron (ENSMUST00000199521.4/ENSMUST00000199521.4, intron 1 of 1)	1	42707061	42713454	6394	2	66620	ENSMUST00000180589.1	-14962	ENSMUSG00000097063	Pantr2	POU domain, class 3, transcription factor 3 adjacent noncoding transcript 2	NA	NA	NA
chr1	42922957	42923069	113	*	h2ak119ub2_peak_1065	24	.	2.56	2.43654	0	95	Distal Intergenic	1	42903057	42905683	2627	1	69527	ENSMUST00000202358.1	19900	ENSMUSG00000060679	Mrps9	mitochondrial ribosomal protein S9	NA	NA	NA
chr1	42951241	42951381	141	*	h2ak119ub2_peak_1066	25	.	2.97189	2.58764	0	46	Promoter (1-2kb)	1	42952872	42955155	2284	1	93690	ENSMUST00000188621.1	-1491	ENSMUSG00000041907	Gpr45	G protein-coupled receptor 45	ENSMUST00000188621.1;ENSMUST00000179766.2;ENSMUST00000179655.1	93690;93690;93690	0;0;0
chr1	42951477	42951660	184	*	h2ak119ub2_peak_1067	34	.	3.2783	3.41201	0	146	Promoter (1-2kb)	1	42952872	42955155	2284	1	93690	ENSMUST00000188621.1	-1212	ENSMUSG00000041907	Gpr45	G protein-coupled receptor 45	ENSMUST00000188621.1;ENSMUST00000179766.2;ENSMUST00000179655.1	93690;93690;93690	0;0;0
chr1	42953922	42954018	97	*	h2ak119ub2_peak_1068	34	.	3.2783	3.41201	0	41	Promoter (<=1kb)	1	42953139	43030781	77643	1	93690	ENSMUST00000179655.1	783	ENSMUSG00000041907	Gpr45	G protein-coupled receptor 45	ENSMUST00000188621.1;ENSMUST00000179766.2;ENSMUST00000179655.1	93690;93690;93690	0;0;0
chr1	42954447	42954641	195	*	h2ak119ub2_peak_1069	43	.	3.89113	4.30067	0.422715	44	Promoter (1-2kb)	1	42953139	43030781	77643	1	93690	ENSMUST00000179655.1	1308	ENSMUSG00000041907	Gpr45	G protein-coupled receptor 45	ENSMUST00000188621.1;ENSMUST00000179766.2;ENSMUST00000179655.1	93690;93690;93690	0;0;0
chr1	42954782	42954986	205	*	h2ak119ub2_peak_1070	34	.	3.2783	3.41201	0	171	Promoter (1-2kb)	1	42953139	43030781	77643	1	93690	ENSMUST00000179655.1	1643	ENSMUSG00000041907	Gpr45	G protein-coupled receptor 45	ENSMUST00000188621.1;ENSMUST00000179766.2;ENSMUST00000179655.1	93690;93690;93690	0;0;0
chr1	43091729	43091814	86	*	h2ak119ub2_peak_1071	34	.	3.2783	3.41201	0	47	Promoter (<=1kb)	1	43059891	43092447	32557	2	73122	ENSMUST00000188728.1	633	ENSMUSG00000070939	Tgfbrap1	transforming growth factor, beta receptor associated protein 1	ENSMUST00000095014.7;ENSMUST00000186694.6;ENSMUST00000188728.1;ENSMUST00000190427.6;ENSMUST00000187525.1;ENSMUST00000187872.1;ENSMUST00000189010.1	73122;73122;73122;73122;73122;73122;73122	0;0;0;0;0;0;0
chr1	43129545	43129619	75	*	h2ak119ub2_peak_1072	25	.	2.97189	2.58764	0	32	Intron (ENSMUST00000008280.13/14200, intron 4 of 5)	1	43098710	43115947	17238	1	98404	ENSMUST00000010434.7	30835	ENSMUSG00000010290	AI597479	expressed sequence AI597479	ENSMUST00000008280.13;ENSMUST00000185893.1;ENSMUST00000187357.1	14200;14200;14200	0;0;0
chr1	43162150	43162200	51	*	h2ak119ub2_peak_1073	25	.	2.66548	2.58764	0	26	Promoter (1-2kb)	1	43123074	43163961	40888	2	14200	ENSMUST00000008280.13	1761	ENSMUSG00000008136	Fhl2	four and a half LIM domains 2	ENSMUST00000008280.13;ENSMUST00000185893.1;ENSMUST00000187357.1	14200;14200;14200	0;0;0
chr1	43163327	43163460	134	*	h2ak119ub2_peak_1074	25	.	2.97189	2.58764	0	13	Promoter (<=1kb)	1	43123074	43163961	40888	2	14200	ENSMUST00000008280.13	501	ENSMUSG00000008136	Fhl2	four and a half LIM domains 2	ENSMUST00000008280.13;ENSMUST00000185893.1;ENSMUST00000187357.1	14200;14200;14200	0;0;0
chr1	43164126	43164185	60	*	h2ak119ub2_peak_1075	25	.	2.97189	2.58764	0	10	Promoter (<=1kb)	1	43123074	43163961	40888	2	14200	ENSMUST00000008280.13	-165	ENSMUSG00000008136	Fhl2	four and a half LIM domains 2	ENSMUST00000008280.13;ENSMUST00000185893.1;ENSMUST00000187357.1	14200;14200;14200	0;0;0
chr1	43164335	43164392	58	*	h2ak119ub2_peak_1076	52	.	4.50395	5.24557	1.12478	26	Promoter (<=1kb)	1	43123074	43163961	40888	2	14200	ENSMUST00000008280.13	-374	ENSMUSG00000008136	Fhl2	four and a half LIM domains 2	ENSMUST00000008280.13;ENSMUST00000185893.1;ENSMUST00000187357.1	14200;14200;14200	0;0;0
chr1	43164569	43164619	51	*	h2ak119ub2_peak_1077	32	.	3.44286	3.22608	0	22	Promoter (<=1kb)	1	43123074	43163961	40888	2	14200	ENSMUST00000008280.13	-608	ENSMUSG00000008136	Fhl2	four and a half LIM domains 2	ENSMUST00000008280.13;ENSMUST00000185893.1;ENSMUST00000187357.1	14200;14200;14200	0;0;0
chr1	43164806	43164856	51	*	h2ak119ub2_peak_1078	19	.	2.01572	1.92429	0	32	Promoter (<=1kb)	1	43123074	43163961	40888	2	14200	ENSMUST00000008280.13	-845	ENSMUSG00000008136	Fhl2	four and a half LIM domains 2	ENSMUST00000008280.13;ENSMUST00000185893.1;ENSMUST00000187357.1	14200;14200;14200	0;0;0
chr1	43164909	43164960	52	*	h2ak119ub2_peak_1079	25	.	2.97189	2.58764	0	28	Promoter (<=1kb)	1	43123074	43163961	40888	2	14200	ENSMUST00000008280.13	-948	ENSMUSG00000008136	Fhl2	four and a half LIM domains 2	ENSMUST00000008280.13;ENSMUST00000185893.1;ENSMUST00000187357.1	14200;14200;14200	0;0;0
chr1	43165094	43165144	51	*	h2ak119ub2_peak_1080	24	.	2.56	2.43654	0	38	Promoter (1-2kb)	1	43123074	43163961	40888	2	14200	ENSMUST00000008280.13	-1133	ENSMUSG00000008136	Fhl2	four and a half LIM domains 2	ENSMUST00000008280.13;ENSMUST00000185893.1;ENSMUST00000187357.1	14200;14200;14200	0;0;0
chr1	43165345	43165460	116	*	h2ak119ub2_peak_1081	25	.	2.66548	2.58764	0	82	Promoter (1-2kb)	1	43123074	43163961	40888	2	14200	ENSMUST00000008280.13	-1384	ENSMUSG00000008136	Fhl2	four and a half LIM domains 2	ENSMUST00000008280.13;ENSMUST00000185893.1;ENSMUST00000187357.1	14200;14200;14200	0;0;0
chr1	43171807	43171857	51	*	h2ak119ub2_peak_1082	34	.	3.58471	3.41201	0	33	Intron (ENSMUST00000185893.1/14200, intron 1 of 5)	1	43123074	43163961	40888	2	14200	ENSMUST00000008280.13	-7846	ENSMUSG00000008136	Fhl2	four and a half LIM domains 2	ENSMUST00000185893.1;ENSMUST00000187357.1	14200;14200	0;0
chr1	43186865	43186939	75	*	h2ak119ub2_peak_1083	25	.	2.66548	2.58764	0	40	Intron (ENSMUST00000185893.1/14200, intron 1 of 5)	1	43131764	43196761	64998	2	14200	ENSMUST00000187357.1	9822	ENSMUSG00000008136	Fhl2	four and a half LIM domains 2	ENSMUST00000185893.1;ENSMUST00000187357.1	14200;14200	0;0
chr1	43187891	43187964	74	*	h2ak119ub2_peak_1084	25	.	2.97189	2.58764	0	35	Intron (ENSMUST00000185893.1/14200, intron 1 of 5)	1	43131764	43196761	64998	2	14200	ENSMUST00000187357.1	8797	ENSMUSG00000008136	Fhl2	four and a half LIM domains 2	ENSMUST00000185893.1;ENSMUST00000187357.1	14200;14200	0;0
chr1	43188179	43188275	97	*	h2ak119ub2_peak_1085	24	.	2.56	2.43654	0	12	Intron (ENSMUST00000185893.1/14200, intron 1 of 5)	1	43131764	43196761	64998	2	14200	ENSMUST00000187357.1	8486	ENSMUSG00000008136	Fhl2	four and a half LIM domains 2	ENSMUST00000185893.1;ENSMUST00000187357.1	14200;14200	0;0
chr1	43189898	43189986	89	*	h2ak119ub2_peak_1086	24	.	2.56	2.43654	0	70	Intron (ENSMUST00000185893.1/14200, intron 1 of 5)	1	43131764	43196761	64998	2	14200	ENSMUST00000187357.1	6775	ENSMUSG00000008136	Fhl2	four and a half LIM domains 2	ENSMUST00000185893.1;ENSMUST00000187357.1	14200;14200	0;0
chr1	43225137	43225217	81	*	h2ak119ub2_peak_1087	18	.	2.35907	1.83821	0	4	Distal Intergenic	1	43123290	43196984	73695	2	14200	ENSMUST00000185893.1	-28153	ENSMUSG00000008136	Fhl2	four and a half LIM domains 2	NA	NA	NA
chr1	43285657	43285707	51	*	h2ak119ub2_peak_1088	24	.	2.56	2.43654	0	5	Intron (ENSMUST00000189899.1/ENSMUST00000189899.1, intron 2 of 5)	1	43123290	43196984	73695	2	14200	ENSMUST00000185893.1	-88673	ENSMUSG00000008136	Fhl2	four and a half LIM domains 2	NA	NA	NA
chr1	43395536	43395619	84	*	h2ak119ub2_peak_1089	17	.	2.26572	1.72152	0	70	Distal Intergenic	1	43444579	43533632	89054	1	17974	ENSMUST00000187435.6	-48960	ENSMUSG00000066877	Nck2	non-catalytic region of tyrosine kinase adaptor protein 2	NA	NA	NA
chr1	43554301	43554351	51	*	h2ak119ub2_peak_1090	17	.	2.09905	1.78085	0	12	Exon (ENSMUST00000086421.8/17974, exon 4 of 5)	1	43533569	43569342	35774	1	17974	ENSMUST00000114744.2	20732	ENSMUSG00000066877	Nck2	non-catalytic region of tyrosine kinase adaptor protein 2	ENSMUST00000086421.8;ENSMUST00000202540.1;ENSMUST00000114744.2	17974;17974;17974	0;21896;0
chr1	43691396	43691460	65	*	h2ak119ub2_peak_1091	25	.	2.97189	2.58764	0	30	Distal Intergenic	1	43730602	43742578	11977	1	78896	ENSMUST00000027217.8	-39142	ENSMUSG00000026051	Ecrg4	ECRG4 augurin precursor	NA	NA	NA
chr1	43729774	43729834	61	*	h2ak119ub2_peak_1092	24	.	2.85429	2.43654	0	45	Promoter (<=1kb)	1	43730602	43742578	11977	1	78896	ENSMUST00000027217.8	-768	ENSMUSG00000026051	Ecrg4	ECRG4 augurin precursor	ENSMUST00000027217.8	78896	-768
chr1	43829184	43829284	101	*	h2ak119ub2_peak_1093	25	.	2.97189	2.58764	0	4	Promoter (1-2kb)	1	43765007	43827800	62794	2	67883	ENSMUST00000139451.7	-1384	ENSMUSG00000057363	Uxs1	UDP-glucuronate decarboxylase 1	ENSMUST00000126008.7;ENSMUST00000076997.12;ENSMUST00000139451.7;ENSMUST00000136179.7;ENSMUST00000153317.5;ENSMUST00000134860.7;ENSMUST00000136704.1;ENSMUST00000128261.1	67883;67883;67883;67883;67883;67883;67883;67883	-1384;-1443;-1384;-2168;-1434;-1422;-1422;-1410
chr1	43849795	43849861	67	*	h2ak119ub2_peak_1094	29	.	2.88381	2.9599	0	34	Distal Intergenic	1	43765007	43827800	62794	2	67883	ENSMUST00000139451.7	-21995	ENSMUSG00000057363	Uxs1	UDP-glucuronate decarboxylase 1	NA	NA	NA
chr1	44199739	44199789	51	*	h2ak119ub2_peak_1095	34	.	3.2783	3.41201	0	23	Distal Intergenic	1	44206425	44218913	12489	2	403183	ENSMUST00000150062.1	19124	ENSMUSG00000046828	Mettl21e	methyltransferase like 21E	ENSMUST00000054801.3	403183	19172
chr1	44201263	44201325	63	*	h2ak119ub2_peak_1096	194	.	10.6322	19.4828	13.8607	30	Distal Intergenic	1	44206425	44218913	12489	2	403183	ENSMUST00000150062.1	17588	ENSMUSG00000046828	Mettl21e	methyltransferase like 21E	ENSMUST00000054801.3	403183	17636
chr1	44272253	44272347	95	*	h2ak119ub2_peak_1097	52	.	4.50395	5.24557	1.12478	50	Distal Intergenic	1	44204070	44218961	14892	2	403183	ENSMUST00000054801.3	-53292	ENSMUSG00000046828	Mettl21e	methyltransferase like 21E	NA	NA	NA
chr1	44274715	44274793	79	*	h2ak119ub2_peak_1098	59	.	4.62001	5.94877	1.74247	40	Distal Intergenic	1	44204070	44218961	14892	2	403183	ENSMUST00000054801.3	-55754	ENSMUSG00000046828	Mettl21e	methyltransferase like 21E	NA	NA	NA
chr1	44370443	44370514	72	*	h2ak119ub2_peak_1099	24	.	2.85429	2.43654	0	38	Distal Intergenic	1	44204070	44218961	14892	2	403183	ENSMUST00000054801.3	-151482	ENSMUSG00000046828	Mettl21e	methyltransferase like 21E	NA	NA	NA
chr1	44413397	44413467	71	*	h2ak119ub2_peak_1100	52	.	4.19754	5.24557	1.12478	35	Distal Intergenic	1	44551511	44796838	245328	1	70676	ENSMUST00000074525.9	-138044	ENSMUSG00000056870	Gulp1	GULP, engulfment adaptor PTB domain containing 1	NA	NA	NA
chr1	44550742	44550792	51	*	h2ak119ub2_peak_1101	34	.	3.2783	3.41201	0	27	Promoter (<=1kb)	1	44551511	44796838	245328	1	70676	ENSMUST00000074525.9	-719	ENSMUSG00000056870	Gulp1	GULP, engulfment adaptor PTB domain containing 1	ENSMUST00000074525.9;ENSMUST00000160854.7;ENSMUST00000159555.7;ENSMUST00000161793.1;ENSMUST00000161066.7	70676;70676;70676;70676;70676	0;0;0;0;0
chr1	44693906	44693969	64	*	h2ak119ub2_peak_1102	32	.	3.44286	3.22608	0	40	Intron (ENSMUST00000074525.9/70676, intron 2 of 10)	1	44689144	44796825	107682	1	70676	ENSMUST00000162600.1	4762	ENSMUSG00000056870	Gulp1	GULP, engulfment adaptor PTB domain containing 1	ENSMUST00000074525.9;ENSMUST00000160854.7;ENSMUST00000159555.7;ENSMUST00000161793.1;ENSMUST00000161066.7;ENSMUST00000162600.1	70676;70676;70676;70676;70676;70676	0;0;0;0;0;0
chr1	45202178	45202228	51	*	h2ak119ub2_peak_1103	34	.	3.58471	3.41201	0	21	Distal Intergenic	1	45311538	45325018	13481	1	12825	ENSMUST00000129611.1	-109310	ENSMUSG00000026043	Col3a1	collagen, type III, alpha 1	NA	NA	NA
chr1	45786814	45786864	51	*	h2ak119ub2_peak_1104	23	.	2.75644	2.31259	0	27	Distal Intergenic	1	45795166	45823619	28454	1	73674	ENSMUST00000027139.14	-8302	ENSMUSG00000025995	Wdr75	WD repeat domain 75	NA	NA	NA
chr1	45882202	45882292	91	*	h2ak119ub2_peak_1105	24	.	2.56	2.43654	0	28	Distal Intergenic	1	45918928	45923309	4382	2	53945	ENSMUST00000188252.6	41017	ENSMUSG00000025993	Slc40a1	solute carrier family 40 (iron-regulated transporter), member 1	NA	NA	NA
chr1	45973875	45973943	69	*	h2ak119ub2_peak_1106	43	.	3.89113	4.30067	0.422715	32	Intron (ENSMUST00000191295.1/ENSMUST00000191295.1, intron 1 of 1)	1	45921217	45926519	5303	2	53945	ENSMUST00000187420.6	-47356	ENSMUSG00000025993	Slc40a1	solute carrier family 40 (iron-regulated transporter), member 1	NA	NA	NA
chr1	46076073	46076158	86	*	h2ak119ub2_peak_1107	113	.	7.26858	11.3449	6.5956	46	Intron (ENSMUST00000238593.1/227058, intron 2 of 65)	1	46066853	46373546	306694	1	227058	ENSMUST00000238212.1	9220	ENSMUSG00000041144	Dnah7b	dynein, axonemal, heavy chain 7B	ENSMUST00000238593.1;ENSMUST00000069293.9;ENSMUST00000238212.1	227058;227058;227058	0;0;0
chr1	46087980	46088030	51	*	h2ak119ub2_peak_1108	34	.	3.2783	3.41201	0	31	Intron (ENSMUST00000238593.1/227058, intron 6 of 65)	1	46066853	46373546	306694	1	227058	ENSMUST00000238212.1	21127	ENSMUSG00000041144	Dnah7b	dynein, axonemal, heavy chain 7B	ENSMUST00000238593.1;ENSMUST00000069293.9;ENSMUST00000238212.1	227058;227058;227058	0;0;0
chr1	46089514	46089636	123	*	h2ak119ub2_peak_1109	18	.	2.35907	1.83821	0	90	Intron (ENSMUST00000238593.1/227058, intron 6 of 65)	1	46066853	46373546	306694	1	227058	ENSMUST00000238212.1	22661	ENSMUSG00000041144	Dnah7b	dynein, axonemal, heavy chain 7B	ENSMUST00000238593.1;ENSMUST00000069293.9;ENSMUST00000238212.1	227058;227058;227058	0;0;0
chr1	46089808	46089868	61	*	h2ak119ub2_peak_1110	34	.	3.2783	3.41201	0	24	Intron (ENSMUST00000238593.1/227058, intron 6 of 65)	1	46066853	46373546	306694	1	227058	ENSMUST00000238212.1	22955	ENSMUSG00000041144	Dnah7b	dynein, axonemal, heavy chain 7B	ENSMUST00000238593.1;ENSMUST00000069293.9;ENSMUST00000238212.1	227058;227058;227058	0;0;0
chr1	46315550	46315615	66	*	h2ak119ub2_peak_1111	24	.	2.56	2.43654	0	18	Intron (ENSMUST00000238593.1/227058, intron 55 of 65)	1	46321621	46325736	4116	1	227058	ENSMUST00000185557.1	-6006	ENSMUSG00000041144	Dnah7b	dynein, axonemal, heavy chain 7B	ENSMUST00000238593.1;ENSMUST00000069293.9;ENSMUST00000238212.1	227058;227058;227058	0;0;0
chr1	46412738	46412814	77	*	h2ak119ub2_peak_1112	24	.	2.85429	2.43654	0	38	Distal Intergenic	1	46425592	46807476	381885	1	100101919	ENSMUST00000189749.6	-12778	ENSMUSG00000101337	Dnah7c	dynein, axonemal, heavy chain 7C	NA	NA	NA
chr1	46563715	46563806	92	*	h2ak119ub2_peak_1113	24	.	2.56	2.43654	0	7	Intron (ENSMUST00000189749.6/100101919, intron 19 of 64)	1	46608961	46626111	17151	1	100101919	ENSMUST00000178395.1	-45155	ENSMUSG00000101337	Dnah7c	dynein, axonemal, heavy chain 7C	ENSMUST00000189749.6	100101919	0
chr1	46675272	46675322	51	*	h2ak119ub2_peak_1114	34	.	3.2783	3.41201	0	28	Intron (ENSMUST00000189749.6/100101919, intron 43 of 64)	1	46654005	46659678	5674	1	100101919	ENSMUST00000187094.1	21267	ENSMUSG00000101337	Dnah7c	dynein, axonemal, heavy chain 7C	ENSMUST00000189749.6	100101919	0
chr1	46732571	46732635	65	*	h2ak119ub2_peak_1115	168	.	9.40653	16.8293	11.4546	24	Intron (ENSMUST00000189749.6/100101919, intron 49 of 64)	1	46654005	46659678	5674	1	100101919	ENSMUST00000187094.1	78566	ENSMUSG00000101337	Dnah7c	dynein, axonemal, heavy chain 7C	ENSMUST00000189749.6	100101919	0
chr1	46854805	46854958	154	*	h2ak119ub2_peak_1116	32	.	3.14857	3.22608	0	57	Promoter (<=1kb)	1	46807544	46854046	46503	2	227059	ENSMUST00000027131.5	-759	ENSMUSG00000025986	Slc39a10	solute carrier family 39 (zinc transporter), member 10	ENSMUST00000027131.5;ENSMUST00000186852.1;ENSMUST00000185520.1	227059;227059;227059	-759;0;0
chr1	47915513	47915563	51	*	h2ak119ub2_peak_1117	29	.	3.24492	2.9706	0	25	Exon (ENSMUST00000186401.1/ENSMUST00000186401.1, exon 1 of 1)	1	47467021	47467125	105	2	102466969	ENSMUST00000183639.1	-448388	ENSMUSG00000098876	Mir6350	microRNA 6350	NA	NA	NA
chr1	47954409	47954500	92	*	h2ak119ub2_peak_1118	25	.	2.66548	2.58764	0	83	Distal Intergenic	1	47467021	47467125	105	2	102466969	ENSMUST00000183639.1	-487284	ENSMUSG00000098876	Mir6350	microRNA 6350	NA	NA	NA
chr1	48365979	48366046	68	*	h2ak119ub2_peak_1119	62	.	4.81036	6.2404	1.97533	35	Distal Intergenic	1	49244616	49338246	93631	1	442837	ENSMUST00000056879.8	-878570	ENSMUSG00000051616	C230029F24Rik	RIKEN cDNA C230029F24 gene	NA	NA	NA
chr1	48367962	48368012	51	*	h2ak119ub2_peak_1120	34	.	3.2783	3.41201	0	27	Distal Intergenic	1	49244616	49338246	93631	1	442837	ENSMUST00000056879.8	-876604	ENSMUSG00000051616	C230029F24Rik	RIKEN cDNA C230029F24 gene	NA	NA	NA
chr1	48815454	48815504	51	*	h2ak119ub2_peak_1121	34	.	3.2783	3.41201	0	30	Distal Intergenic	1	49244616	49338246	93631	1	442837	ENSMUST00000056879.8	-429112	ENSMUSG00000051616	C230029F24Rik	RIKEN cDNA C230029F24 gene	NA	NA	NA
chr1	48827300	48827374	75	*	h2ak119ub2_peak_1122	59	.	4.91429	5.94877	1.74247	34	Distal Intergenic	1	49244616	49338246	93631	1	442837	ENSMUST00000056879.8	-417242	ENSMUSG00000051616	C230029F24Rik	RIKEN cDNA C230029F24 gene	NA	NA	NA
chr1	48953370	48953439	70	*	h2ak119ub2_peak_1123	25	.	2.97189	2.58764	0	47	Distal Intergenic	1	49244616	49338246	93631	1	442837	ENSMUST00000056879.8	-291177	ENSMUSG00000051616	C230029F24Rik	RIKEN cDNA C230029F24 gene	NA	NA	NA
chr1	50127418	50127481	64	*	h2ak119ub2_peak_1124	69	.	5.20858	6.95302	2.63168	31	Distal Intergenic	1	50909962	50979920	69959	1	56363	ENSMUST00000114565.7	-782481	ENSMUSG00000026109	Tmeff2	transmembrane protein with EGF-like and two follistatin-like domains 2	NA	NA	NA
chr1	50371786	50371836	51	*	h2ak119ub2_peak_1125	17	.	2.29524	1.78085	0	27	Distal Intergenic	1	50909962	50979920	69959	1	56363	ENSMUST00000114565.7	-538126	ENSMUSG00000026109	Tmeff2	transmembrane protein with EGF-like and two follistatin-like domains 2	NA	NA	NA
chr1	50711084	50711134	51	*	h2ak119ub2_peak_1126	43	.	3.89113	4.30067	0.422715	17	Distal Intergenic	1	50909962	50979920	69959	1	56363	ENSMUST00000114565.7	-198828	ENSMUSG00000026109	Tmeff2	transmembrane protein with EGF-like and two follistatin-like domains 2	NA	NA	NA
chr1	50772201	50772251	51	*	h2ak119ub2_peak_1127	34	.	3.58471	3.41201	0	24	Distal Intergenic	1	50909962	50979920	69959	1	56363	ENSMUST00000114565.7	-137711	ENSMUSG00000026109	Tmeff2	transmembrane protein with EGF-like and two follistatin-like domains 2	NA	NA	NA
chr1	50925477	50925577	101	*	h2ak119ub2_peak_1128	17	.	2.26572	1.72152	0	75	Promoter (1-2kb)	1	50927519	51187270	259752	1	56363	ENSMUST00000081851.3	-1942	ENSMUSG00000026109	Tmeff2	transmembrane protein with EGF-like and two follistatin-like domains 2	ENSMUST00000114565.7;ENSMUST00000081851.3	56363;56363	0;-1942
chr1	50925657	50925754	98	*	h2ak119ub2_peak_1129	24	.	2.56	2.43654	0	20	Promoter (1-2kb)	1	50927519	51187270	259752	1	56363	ENSMUST00000081851.3	-1765	ENSMUSG00000026109	Tmeff2	transmembrane protein with EGF-like and two follistatin-like domains 2	ENSMUST00000114565.7;ENSMUST00000081851.3	56363;56363	0;-1765
chr1	50926192	50926279	88	*	h2ak119ub2_peak_1130	24	.	2.56	2.43654	0	66	Promoter (1-2kb)	1	50927519	51187270	259752	1	56363	ENSMUST00000081851.3	-1240	ENSMUSG00000026109	Tmeff2	transmembrane protein with EGF-like and two follistatin-like domains 2	ENSMUST00000114565.7;ENSMUST00000081851.3	56363;56363	0;-1240
chr1	51432146	51432211	66	*	h2ak119ub2_peak_1131	18	.	2.35907	1.83821	0	41	Distal Intergenic	1	51471339	51473396	2058	2	109019	ENSMUST00000185961.1	41185	ENSMUSG00000026107	Nabp1	nucleic acid binding protein 1	NA	NA	NA
chr1	51477130	51477219	90	*	h2ak119ub2_peak_1132	25	.	2.66548	2.58764	0	18	Promoter (<=1kb)	1	51466007	51478067	12061	2	109019	ENSMUST00000186003.6	848	ENSMUSG00000026107	Nabp1	nucleic acid binding protein 1	ENSMUST00000189542.6;ENSMUST00000186003.6;ENSMUST00000190103.6;ENSMUST00000027279.11;ENSMUST00000186684.6;ENSMUST00000188204.6;ENSMUST00000188051.6;ENSMUST00000185534.1;ENSMUST00000185961.1	109019;109019;109019;109019;109019;109019;109019;109019;109019	0;0;0;0;0;0;0;0;-3734
chr1	51538201	51538288	88	*	h2ak119ub2_peak_1133	24	.	2.85429	2.43654	0	39	Intron (ENSMUST00000189410.1/100045066, intron 3 of 3)	1	51507086	51512329	5244	2	100045066	ENSMUST00000190169.1	-25872	ENSMUSG00000099413	Gm17767	predicted gene, 17767	ENSMUST00000189410.1	100045066	0
chr1	52147106	52147176	71	*	h2ak119ub2_peak_1134	25	.	2.97189	2.58764	0	36	Promoter (2-3kb)	1	52150104	52152399	2296	1	20846	ENSMUST00000189075.1	-2928	ENSMUSG00000026104	Stat1	signal transducer and activator of transcription 1	ENSMUST00000185516.1;ENSMUST00000186574.6;ENSMUST00000070968.13;ENSMUST00000191435.6;ENSMUST00000186857.6;ENSMUST00000189347.6;ENSMUST00000186057.6;ENSMUST00000189075.1;ENSMUST00000189244.6	20846;20846;20846;20846;20846;20846;20846;20846;20846	0;0;0;0;0;0;0;-2928;-3082
chr1	52167696	52167746	51	*	h2ak119ub2_peak_1135	24	.	2.85429	2.43654	0	44	Promoter (1-2kb)	1	52166264	52168975	2712	2	14660	ENSMUST00000136654.1	1229	ENSMUSG00000026103	Gls	glutaminase	ENSMUST00000114513.8;ENSMUST00000114512.7;ENSMUST00000156887.7;ENSMUST00000136654.1;ENSMUST00000126221.1;ENSMUST00000138906.7	14660;14660;14660;14660;14660;14660	0;0;0;0;0;23164
chr1	52231675	52231735	61	*	h2ak119ub2_peak_1136	34	.	3.58471	3.41201	0	27	Promoter (<=1kb)	1	52165941	52232296	66356	2	14660	ENSMUST00000114512.7	561	ENSMUSG00000026103	Gls	glutaminase	ENSMUST00000114513.8;ENSMUST00000114512.7;ENSMUST00000114510.7;ENSMUST00000142976.1	14660;14660;14660;14660	0;0;0;0
chr1	52255724	52255774	51	*	h2ak119ub2_peak_1137	24	.	2.56	2.43654	0	2	Distal Intergenic	1	52184104	52233232	49129	2	14660	ENSMUST00000114510.7	-22492	ENSMUSG00000026103	Gls	glutaminase	NA	NA	NA
chr1	52304280	52304338	59	*	h2ak119ub2_peak_1138	32	.	3.44286	3.22608	0	23	Distal Intergenic	1	52184104	52233232	49129	2	14660	ENSMUST00000114510.7	-71048	ENSMUSG00000026103	Gls	glutaminase	NA	NA	NA
chr1	52317449	52317534	86	*	h2ak119ub2_peak_1139	24	.	2.56	2.43654	0	68	Distal Intergenic	1	52184104	52233232	49129	2	14660	ENSMUST00000114510.7	-84217	ENSMUSG00000026103	Gls	glutaminase	NA	NA	NA
chr1	52499221	52499284	64	*	h2ak119ub2_peak_1140	34	.	3.58471	3.41201	0	22	Promoter (1-2kb)	1	52457294	52500300	43007	2	17936	ENSMUST00000186764.6	1016	ENSMUSG00000002881	Nab1	Ngfi-A binding protein 1	ENSMUST00000186764.6;ENSMUST00000069792.13;ENSMUST00000168082.1	17936;17936;17936	0;0;0
chr1	52503539	52503593	55	*	h2ak119ub2_peak_1141	40	.	3.73715	4.07966	0.297602	26	Promoter (2-3kb)	1	52457294	52500679	43386	2	17936	ENSMUST00000069792.13	-2860	ENSMUSG00000002881	Nab1	Ngfi-A binding protein 1	ENSMUST00000186764.6;ENSMUST00000069792.13;ENSMUST00000168082.1	17936;17936;17936	0;0;0
chr1	52818236	52818342	107	*	h2ak119ub2_peak_1142	34	.	3.2783	3.41201	0	31	Promoter (<=1kb)	1	52785427	52817688	32262	2	16329	ENSMUST00000027271.8	-548	ENSMUSG00000026102	Inpp1	inositol polyphosphate-1-phosphatase	ENSMUST00000027271.8;ENSMUST00000162576.7;ENSMUST00000162351.1	16329;16329;16329	-548;-668;-785
chr1	53926511	53926561	51	*	h2ak119ub2_peak_1143	25	.	2.66548	2.58764	0	10	Exon (ENSMUST00000120904.7/329152, exon 9 of 29)	1	53839017	53866512	27496	2	329152	ENSMUST00000152870.1	-59999	ENSMUSG00000042807	Hecw2	HECT, C2 and WW domain containing E3 ubiquitin protein ligase 2	ENSMUST00000120904.7;ENSMUST00000087659.10;ENSMUST00000097741.2	329152;329152;329152	0;0;0
chr1	53927234	53927284	51	*	h2ak119ub2_peak_1144	24	.	2.53466	2.40059	0	11	Intron (ENSMUST00000120904.7/329152, intron 7 of 28)	1	53839017	53866512	27496	2	329152	ENSMUST00000152870.1	-60722	ENSMUSG00000042807	Hecw2	HECT, C2 and WW domain containing E3 ubiquitin protein ligase 2	ENSMUST00000120904.7;ENSMUST00000087659.10;ENSMUST00000097741.2	329152;329152;329152	0;0;0
chr1	54011042	54011092	51	*	h2ak119ub2_peak_1145	24	.	2.85429	2.43654	0	28	Intron (ENSMUST00000120904.7/329152, intron 2 of 28)	1	53839017	53866512	27496	2	329152	ENSMUST00000152870.1	-144530	ENSMUSG00000042807	Hecw2	HECT, C2 and WW domain containing E3 ubiquitin protein ligase 2	ENSMUST00000120904.7;ENSMUST00000087659.10;ENSMUST00000097741.2;ENSMUST00000146850.1	329152;329152;329152;329152	0;0;0;0
chr1	54200268	54200337	70	*	h2ak119ub2_peak_1146	18	.	2.35907	1.83821	0	19	Distal Intergenic	1	53941496	54195168	253673	2	329152	ENSMUST00000146850.1	-5100	ENSMUSG00000042807	Hecw2	HECT, C2 and WW domain containing E3 ubiquitin protein ligase 2	NA	NA	NA
chr1	54312848	54312940	93	*	h2ak119ub2_peak_1147	25	.	2.97189	2.58764	0	32	Intron (ENSMUST00000027128.10/78016, intron 14 of 27)	1	54329992	54368608	38617	1	78016	ENSMUST00000163072.7	-17052	ENSMUSG00000025983	Ccdc150	coiled-coil domain containing 150	ENSMUST00000027128.10;ENSMUST00000160472.7	78016;78016	0;0
chr1	54923343	54923408	66	*	h2ak119ub2_peak_1148	24	.	2.85429	2.43654	0	29	Promoter (2-3kb)	1	54735302	54926354	191053	2	329154	ENSMUST00000178935.7	2946	ENSMUSG00000052331	Ankrd44	ankyrin repeat domain 44	ENSMUST00000179030.7;ENSMUST00000044359.15;ENSMUST00000178935.7;ENSMUST00000180327.7	329154;329154;329154;329154	0;0;0;0
chr1	54924997	54925067	71	*	h2ak119ub2_peak_1149	34	.	3.2783	3.41201	0	25	Promoter (1-2kb)	1	54735302	54926354	191053	2	329154	ENSMUST00000178935.7	1287	ENSMUSG00000052331	Ankrd44	ankyrin repeat domain 44	ENSMUST00000179030.7;ENSMUST00000044359.15;ENSMUST00000178935.7;ENSMUST00000180327.7	329154;329154;329154;329154	0;0;0;0
chr1	54925433	54925506	74	*	h2ak119ub2_peak_1150	18	.	2.35907	1.83821	0	15	Promoter (<=1kb)	1	54735302	54926354	191053	2	329154	ENSMUST00000178935.7	848	ENSMUSG00000052331	Ankrd44	ankyrin repeat domain 44	ENSMUST00000179030.7;ENSMUST00000044359.15;ENSMUST00000178935.7;ENSMUST00000180327.7	329154;329154;329154;329154	0;0;0;0
chr1	54928511	54928566	56	*	h2ak119ub2_peak_1151	32	.	3.44286	3.22608	0	34	Promoter (2-3kb)	1	54760887	54926387	165501	2	329154	ENSMUST00000180327.7	-2124	ENSMUSG00000052331	Ankrd44	ankyrin repeat domain 44	ENSMUST00000179030.7;ENSMUST00000044359.15;ENSMUST00000178935.7;ENSMUST00000180327.7	329154;329154;329154;329154	0;0;0;0
chr1	55156143	55156221	79	*	h2ak119ub2_peak_1152	18	.	2.35907	1.83821	0	49	Distal Intergenic	1	55131326	55145383	14058	1	19070	ENSMUST00000159743.1	24817	ENSMUSG00000025979	Mob4	MOB family member 4, phocein	ENSMUST00000159311.7;ENSMUST00000162364.7;ENSMUST00000162930.7;ENSMUST00000027122.13;ENSMUST00000161122.1;ENSMUST00000162553.1	19070;19070;19070;19070;19070;19070	24912;24912;24883;24861;24856;24823
chr1	55174595	55174651	57	*	h2ak119ub2_peak_1153	52	.	4.19754	5.24557	1.12478	19	Intron (ENSMUST00000027121.14/74013, intron 8 of 8)	1	55203945	55206489	2545	2	74013	ENSMUST00000133294.1	31838	ENSMUSG00000025978	Rftn2	raftlin family member 2	ENSMUST00000027121.14;ENSMUST00000132055.7	74013;74013	0;0
chr1	55237567	55237667	101	*	h2ak119ub2_peak_1154	25	.	2.97189	2.58764	0	12	Promoter (<=1kb)	1	55237177	55248470	11294	1	212679	ENSMUST00000061334.9	390	ENSMUSG00000046994	Mars2	methionine-tRNA synthetase 2 (mitochondrial)	ENSMUST00000061334.9	212679	0
chr1	55357880	55357930	51	*	h2ak119ub2_peak_1155	24	.	2.85429	2.43654	0	16	Promoter (2-3kb)	1	55268856	55360741	91886	2	75388	ENSMUST00000173983.7	2811	ENSMUSG00000025977	Boll	boule homolog, RNA binding protein	ENSMUST00000173983.7;ENSMUST00000114423.6;ENSMUST00000087585.9;ENSMUST00000159564.8;ENSMUST00000159398.1;ENSMUST00000174065.1	75388;75388;75388;75388;75388;75388	0;0;0;0;0;0
chr1	55361909	55362128	220	*	h2ak119ub2_peak_1156	43	.	3.89113	4.30067	0.422715	44	Promoter (<=1kb)	1	55300069	55362726	62658	2	75388	ENSMUST00000114423.6	598	ENSMUSG00000025977	Boll	boule homolog, RNA binding protein	ENSMUST00000173983.7;ENSMUST00000114423.6;ENSMUST00000087585.9;ENSMUST00000159564.8;ENSMUST00000159398.1;ENSMUST00000174065.1	75388;75388;75388;75388;75388;75388	0;0;0;0;0;0
chr1	55362447	55362530	84	*	h2ak119ub2_peak_1157	24	.	2.85429	2.43654	0	14	Promoter (<=1kb)	1	55300069	55362726	62658	2	75388	ENSMUST00000114423.6	196	ENSMUSG00000025977	Boll	boule homolog, RNA binding protein	ENSMUST00000173983.7;ENSMUST00000114423.6;ENSMUST00000087585.9;ENSMUST00000159564.8;ENSMUST00000159398.1;ENSMUST00000174065.1	75388;75388;75388;75388;75388;75388	0;0;0;0;0;0
chr1	55404764	55404814	51	*	h2ak119ub2_peak_1158	17	.	2.30139	1.76584	0	4	Promoter (1-2kb)	1	55405921	55754285	348365	1	227120	ENSMUST00000042986.9	-1107	ENSMUSG00000038349	Plcl1	phospholipase C-like 1	ENSMUST00000042986.9	227120	0
chr1	55406915	55406993	79	*	h2ak119ub2_peak_1159	40	.	3.73715	4.07966	0.297602	35	Promoter (<=1kb)	1	55405921	55754285	348365	1	227120	ENSMUST00000042986.9	994	ENSMUSG00000038349	Plcl1	phospholipase C-like 1	ENSMUST00000042986.9	227120	0
chr1	55407368	55407470	103	*	h2ak119ub2_peak_1160	34	.	3.58471	3.41201	0	30	Promoter (1-2kb)	1	55405921	55754285	348365	1	227120	ENSMUST00000042986.9	1447	ENSMUSG00000038349	Plcl1	phospholipase C-like 1	ENSMUST00000042986.9	227120	0
chr1	55407549	55407818	270	*	h2ak119ub2_peak_1161	32	.	3.14857	3.22608	0	180	Promoter (1-2kb)	1	55405921	55754285	348365	1	227120	ENSMUST00000042986.9	1628	ENSMUSG00000038349	Plcl1	phospholipase C-like 1	ENSMUST00000042986.9	227120	0
chr1	55409053	55409117	65	*	h2ak119ub2_peak_1162	25	.	2.66548	2.58764	0	22	Intron (ENSMUST00000042986.9/227120, intron 1 of 5)	1	55405921	55754285	348365	1	227120	ENSMUST00000042986.9	3132	ENSMUSG00000038349	Plcl1	phospholipase C-like 1	ENSMUST00000042986.9	227120	0
chr1	55485996	55486046	51	*	h2ak119ub2_peak_1163	22	.	2.41282	2.22951	0	10	Intron (ENSMUST00000042986.9/227120, intron 1 of 5)	1	55405921	55754285	348365	1	227120	ENSMUST00000042986.9	80075	ENSMUSG00000038349	Plcl1	phospholipase C-like 1	ENSMUST00000042986.9	227120	0
chr1	55486951	55487042	92	*	h2ak119ub2_peak_1164	25	.	2.97189	2.58764	0	70	Intron (ENSMUST00000042986.9/227120, intron 1 of 5)	1	55405921	55754285	348365	1	227120	ENSMUST00000042986.9	81030	ENSMUSG00000038349	Plcl1	phospholipase C-like 1	ENSMUST00000042986.9	227120	0
chr1	55487309	55487359	51	*	h2ak119ub2_peak_1165	34	.	3.2783	3.41201	0	14	Intron (ENSMUST00000042986.9/227120, intron 1 of 5)	1	55405921	55754285	348365	1	227120	ENSMUST00000042986.9	81388	ENSMUSG00000038349	Plcl1	phospholipase C-like 1	ENSMUST00000042986.9	227120	0
chr1	55497055	55497105	51	*	h2ak119ub2_peak_1166	18	.	2.35907	1.83821	0	9	Intron (ENSMUST00000042986.9/227120, intron 1 of 5)	1	55405921	55754285	348365	1	227120	ENSMUST00000042986.9	91134	ENSMUSG00000038349	Plcl1	phospholipase C-like 1	ENSMUST00000042986.9	227120	0
chr1	55498238	55498321	84	*	h2ak119ub2_peak_1167	25	.	2.66548	2.58764	0	64	Intron (ENSMUST00000042986.9/227120, intron 1 of 5)	1	55405921	55754285	348365	1	227120	ENSMUST00000042986.9	92317	ENSMUSG00000038349	Plcl1	phospholipase C-like 1	ENSMUST00000042986.9	227120	0
chr1	55596023	55596073	51	*	h2ak119ub2_peak_1168	22	.	2.41282	2.22951	0	5	Intron (ENSMUST00000042986.9/227120, intron 1 of 5)	1	55702025	55735227	33203	1	227120	ENSMUST00000187059.1	-105952	ENSMUSG00000038349	Plcl1	phospholipase C-like 1	ENSMUST00000042986.9	227120	0
chr1	55737346	55737396	51	*	h2ak119ub2_peak_1169	25	.	2.66548	2.58764	0	42	Intron (ENSMUST00000042986.9/227120, intron 5 of 5)	1	55702025	55735227	33203	1	227120	ENSMUST00000187059.1	35321	ENSMUSG00000038349	Plcl1	phospholipase C-like 1	ENSMUST00000042986.9;ENSMUST00000187059.1	227120;227120	0;35321
chr1	56009400	56009450	51	*	h2ak119ub2_peak_1170	34	.	3.2783	3.41201	0	24	Distal Intergenic	1	56018978	56020203	1226	1	69356	ENSMUST00000186048.1	-9528	ENSMUSG00000100372	1700003I22Rik	RIKEN cDNA 1700003I22 gene	NA	NA	NA
chr1	56156469	56156554	86	*	h2ak119ub2_peak_1171	25	.	2.66548	2.58764	0	36	Distal Intergenic	1	56019023	56020137	1115	1	69356	ENSMUST00000190280.1	137446	ENSMUSG00000100372	1700003I22Rik	RIKEN cDNA 1700003I22 gene	NA	NA	NA
chr1	56782307	56782380	74	*	h2ak119ub2_peak_1172	264	.	13.3899	26.4701	20.4748	27	Distal Intergenic	1	56636044	56637435	1392	2	71066	ENSMUST00000062085.5	-144872	ENSMUSG00000045336	Hsfy2	heat shock transcription factor, Y-linked 2	NA	NA	NA
chr1	56969957	56970052	96	*	h2ak119ub2_peak_1173	25	.	2.97189	2.58764	0	22	Promoter (<=1kb)	1	56793988	56969872	175885	2	212712	ENSMUST00000177424.1	-85	ENSMUSG00000038331	Satb2	special AT-rich sequence binding protein 2	ENSMUST00000042857.13;ENSMUST00000114415.9;ENSMUST00000177424.1;ENSMUST00000176759.1;ENSMUST00000177282.1;ENSMUST00000135238.3;ENSMUST00000187927.1;ENSMUST00000185204.1;ENSMUST00000195462.1	212712;212712;212712;212712;212712;329160;329160;329160;329160	0;0;-85;-117;0;-1360;-1426;0;-2280
chr1	56970113	56970318	206	*	h2ak119ub2_peak_1174	49	.	4.03143	4.98931	0.994495	142	Promoter (<=1kb)	1	56793988	56969872	175885	2	212712	ENSMUST00000177424.1	-241	ENSMUSG00000038331	Satb2	special AT-rich sequence binding protein 2	ENSMUST00000042857.13;ENSMUST00000114415.9;ENSMUST00000177424.1;ENSMUST00000176759.1;ENSMUST00000177282.1;ENSMUST00000135238.3;ENSMUST00000187927.1;ENSMUST00000185204.1;ENSMUST00000195462.1	212712;212712;212712;212712;212712;329160;329160;329160;329160	0;0;-241;-273;0;-1094;-1160;0;-2014
chr1	56970413	56970463	51	*	h2ak119ub2_peak_1175	25	.	2.66548	2.58764	0	34	Promoter (<=1kb)	1	56793988	56969872	175885	2	212712	ENSMUST00000177424.1	-541	ENSMUSG00000038331	Satb2	special AT-rich sequence binding protein 2	ENSMUST00000042857.13;ENSMUST00000114415.9;ENSMUST00000177424.1;ENSMUST00000176759.1;ENSMUST00000177282.1;ENSMUST00000135238.3;ENSMUST00000187927.1;ENSMUST00000185204.1;ENSMUST00000195462.1	212712;212712;212712;212712;212712;329160;329160;329160;329160	0;0;-541;-573;0;-949;-1015;0;-1869
chr1	56970557	56970842	286	*	h2ak119ub2_peak_1176	31	.	3.40877	3.18178	0	149	Promoter (<=1kb)	1	56971412	56975197	3786	1	329160	ENSMUST00000135238.3	-570	ENSMUSG00000087022	9130024F11Rik	RIKEN cDNA 9130024F11 gene	ENSMUST00000042857.13;ENSMUST00000114415.9;ENSMUST00000177424.1;ENSMUST00000176759.1;ENSMUST00000177282.1;ENSMUST00000135238.3;ENSMUST00000187927.1;ENSMUST00000185204.1;ENSMUST00000195462.1	212712;212712;212712;212712;212712;329160;329160;329160;329160	0;0;-685;-717;0;-570;-636;0;-1490
chr1	56976514	56976572	59	*	h2ak119ub2_peak_1177	34	.	3.58471	3.41201	0	35	Promoter (2-3kb)	1	56969740	56978650	8911	2	212712	ENSMUST00000177282.1	2078	ENSMUSG00000038331	Satb2	special AT-rich sequence binding protein 2	ENSMUST00000042857.13;ENSMUST00000114415.9;ENSMUST00000177282.1;ENSMUST00000135238.3;ENSMUST00000187927.1;ENSMUST00000185204.1;ENSMUST00000195462.1	212712;212712;212712;329160;329160;329160;329160	0;0;0;5102;5036;0;4182
chr1	56979969	56980064	96	*	h2ak119ub2_peak_1178	32	.	3.14857	3.22608	0	11	Promoter (1-2kb)	1	56969740	56978650	8911	2	212712	ENSMUST00000177282.1	-1319	ENSMUSG00000038331	Satb2	special AT-rich sequence binding protein 2	ENSMUST00000177282.1;ENSMUST00000135238.3;ENSMUST00000185204.1;ENSMUST00000195462.1	212712;329160;329160;329160	0;8557;0;7637
chr1	56980171	56980221	51	*	h2ak119ub2_peak_1179	18	.	2.35907	1.83821	0	4	Promoter (1-2kb)	1	56969740	56978650	8911	2	212712	ENSMUST00000177282.1	-1521	ENSMUSG00000038331	Satb2	special AT-rich sequence binding protein 2	ENSMUST00000177282.1;ENSMUST00000135238.3;ENSMUST00000185204.1;ENSMUST00000195462.1	212712;329160;329160;329160	0;8759;0;7839
chr1	56981145	56981275	131	*	h2ak119ub2_peak_1180	32	.	3.14857	3.22608	0	104	Promoter (2-3kb)	1	56969740	56978650	8911	2	212712	ENSMUST00000177282.1	-2495	ENSMUSG00000038331	Satb2	special AT-rich sequence binding protein 2	ENSMUST00000177282.1;ENSMUST00000185204.1	212712;329160	0;0
chr1	56982674	56982762	89	*	h2ak119ub2_peak_1181	34	.	3.2783	3.41201	0	43	Intron (ENSMUST00000185204.1/329160, intron 1 of 4)	1	56969740	56978650	8911	2	212712	ENSMUST00000177282.1	-4024	ENSMUSG00000038331	Satb2	special AT-rich sequence binding protein 2	ENSMUST00000177282.1;ENSMUST00000185204.1	212712;329160	0;0
chr1	56982890	56982983	94	*	h2ak119ub2_peak_1182	25	.	2.66548	2.58764	0	33	Intron (ENSMUST00000185204.1/329160, intron 1 of 4)	1	56969740	56978650	8911	2	212712	ENSMUST00000177282.1	-4240	ENSMUSG00000038331	Satb2	special AT-rich sequence binding protein 2	ENSMUST00000177282.1;ENSMUST00000185204.1	212712;329160	0;0
chr1	56985230	56985280	51	*	h2ak119ub2_peak_1183	25	.	2.66548	2.58764	0	7	Intron (ENSMUST00000185204.1/329160, intron 1 of 4)	1	56969740	56978650	8911	2	212712	ENSMUST00000177282.1	-6580	ENSMUSG00000038331	Satb2	special AT-rich sequence binding protein 2	ENSMUST00000185204.1	329160	0
chr1	56990767	56990817	51	*	h2ak119ub2_peak_1184	17	.	2.09905	1.78085	0	25	Intron (ENSMUST00000185204.1/329160, intron 1 of 4)	1	56969740	56978650	8911	2	212712	ENSMUST00000177282.1	-12117	ENSMUSG00000038331	Satb2	special AT-rich sequence binding protein 2	ENSMUST00000185204.1	329160	0
chr1	57267723	57267811	89	*	h2ak119ub2_peak_1185	24	.	2.85429	2.43654	0	80	Distal Intergenic	1	57200645	57214993	14349	2	407809	ENSMUST00000190488.1	-52730	ENSMUSG00000101429	BC055402	cDNA sequence BC055402	NA	NA	NA
chr1	57356675	57356725	51	*	h2ak119ub2_peak_1186	24	.	2.85429	2.43654	0	21	Distal Intergenic	1	57359222	57377544	18323	2	75323	ENSMUST00000181949.2	20819	ENSMUSG00000097519	4930558J18Rik	RIKEN cDNA 4930558J18 gene	ENSMUST00000181949.2	75323	20819
chr1	57438816	57438872	57	*	h2ak119ub2_peak_1187	34	.	3.2783	3.41201	0	37	Distal Intergenic	1	57388237	57407101	18865	2	68736	ENSMUST00000162686.7	-31715	ENSMUSG00000048495	Tyw5	tRNA-yW synthesizing protein 5	NA	NA	NA
chr1	57471124	57471211	88	*	h2ak119ub2_peak_1188	24	.	2.60031	2.49398	0	15	Distal Intergenic	1	57388237	57407101	18865	2	68736	ENSMUST00000162686.7	-64023	ENSMUSG00000048495	Tyw5	tRNA-yW synthesizing protein 5	NA	NA	NA
chr1	57509445	57509524	80	*	h2ak119ub2_peak_1189	25	.	2.66548	2.58764	0	39	Distal Intergenic	1	57388237	57407101	18865	2	68736	ENSMUST00000162686.7	-102344	ENSMUSG00000048495	Tyw5	tRNA-yW synthesizing protein 5	NA	NA	NA
chr1	57610869	57610944	76	*	h2ak119ub2_peak_1190	32	.	3.14857	3.22608	0	49	Distal Intergenic	1	57774162	57885768	111607	1	67198	ENSMUST00000172287.7	-163218	ENSMUSG00000038305	Spats2l	spermatogenesis associated, serine-rich 2-like	NA	NA	NA
chr1	57782545	57782634	90	*	h2ak119ub2_peak_1191	18	.	2.35907	1.83821	0	23	Intron (ENSMUST00000172287.7/67198, intron 1 of 6)	1	57774917	57799580	24664	1	67198	ENSMUST00000168895.1	7628	ENSMUSG00000038305	Spats2l	spermatogenesis associated, serine-rich 2-like	ENSMUST00000172287.7;ENSMUST00000168905.7;ENSMUST00000172068.7;ENSMUST00000163239.7;ENSMUST00000163922.1;ENSMUST00000167971.7;ENSMUST00000170139.7;ENSMUST00000171699.7;ENSMUST00000164302.7;ENSMUST00000167085.7;ENSMUST00000168016.7;ENSMUST00000165235.1;ENSMUST00000168895.1	67198;67198;67198;67198;67198;67198;67198;67198;67198;67198;67198;67198;67198	0;0;0;0;0;0;0;0;0;0;0;0;0
chr1	57784727	57784813	87	*	h2ak119ub2_peak_1192	25	.	2.97189	2.58764	0	70	Intron (ENSMUST00000172287.7/67198, intron 1 of 6)	1	57774917	57799580	24664	1	67198	ENSMUST00000168895.1	9810	ENSMUSG00000038305	Spats2l	spermatogenesis associated, serine-rich 2-like	ENSMUST00000172287.7;ENSMUST00000168905.7;ENSMUST00000172068.7;ENSMUST00000163239.7;ENSMUST00000163922.1;ENSMUST00000167971.7;ENSMUST00000170139.7;ENSMUST00000171699.7;ENSMUST00000164302.7;ENSMUST00000167085.7;ENSMUST00000168016.7;ENSMUST00000165235.1;ENSMUST00000168895.1	67198;67198;67198;67198;67198;67198;67198;67198;67198;67198;67198;67198;67198	0;0;0;0;0;0;0;0;0;0;0;0;0
chr1	57942037	57942109	73	*	h2ak119ub2_peak_1193	34	.	3.58471	3.41201	0	33	Intron (ENSMUST00000163239.7/67198, intron 10 of 11)	1	57956720	57962102	5383	2	51960	ENSMUST00000163006.1	19993	ENSMUSG00000054770	Kctd18	potassium channel tetramerisation domain containing 18	ENSMUST00000163239.7;ENSMUST00000170139.7;ENSMUST00000171699.7;ENSMUST00000164302.7;ENSMUST00000167085.7;ENSMUST00000169772.2;ENSMUST00000164353.2	67198;67198;67198;67198;67198;67198;67198	0;0;0;0;0;0;39966
chr1	58146379	58146450	72	*	h2ak119ub2_peak_1194	34	.	3.2783	3.41201	0	43	Exon (ENSMUST00000040999.13/71724, exon 11 of 35)	1	58169624	58172247	2624	1	71724	ENSMUST00000160815.1	-23174	ENSMUSG00000064294	Aox3	aldehyde oxidase 3	ENSMUST00000040999.13	71724	0
chr1	58278451	58278501	51	*	h2ak119ub2_peak_1195	25	.	2.97189	2.58764	0	17	Promoter (<=1kb)	1	58278326	58380259	101934	1	213043	ENSMUST00000114366.2	125	ENSMUSG00000079554	Aox2	aldehyde oxidase 2	ENSMUST00000114366.2	213043	0
chr1	58281800	58281851	52	*	h2ak119ub2_peak_1196	32	.	3.14857	3.22608	0	20	Intron (ENSMUST00000114366.2/213043, intron 2 of 35)	1	58278326	58380259	101934	1	213043	ENSMUST00000114366.2	3474	ENSMUSG00000079554	Aox2	aldehyde oxidase 2	ENSMUST00000114366.2	213043	0
chr1	58294360	58294432	73	*	h2ak119ub2_peak_1197	34	.	3.2783	3.41201	0	45	Exon (ENSMUST00000114366.2/213043, exon 9 of 36)	1	58278326	58380259	101934	1	213043	ENSMUST00000114366.2	16034	ENSMUSG00000079554	Aox2	aldehyde oxidase 2	ENSMUST00000114366.2	213043	0
chr1	58301366	58301437	72	*	h2ak119ub2_peak_1198	17	.	2.09905	1.78085	0	22	Intron (ENSMUST00000114366.2/213043, intron 12 of 35)	1	58278326	58380259	101934	1	213043	ENSMUST00000114366.2	23040	ENSMUSG00000079554	Aox2	aldehyde oxidase 2	ENSMUST00000114366.2	213043	0
chr1	58304885	58304935	51	*	h2ak119ub2_peak_1199	25	.	2.97189	2.58764	0	9	Intron (ENSMUST00000114366.2/213043, intron 14 of 35)	1	58278326	58380259	101934	1	213043	ENSMUST00000114366.2	26559	ENSMUSG00000079554	Aox2	aldehyde oxidase 2	ENSMUST00000114366.2	213043	0
chr1	58305275	58305325	51	*	h2ak119ub2_peak_1200	25	.	2.97189	2.58764	0	18	Exon (ENSMUST00000114366.2/213043, exon 15 of 36)	1	58278326	58380259	101934	1	213043	ENSMUST00000114366.2	26949	ENSMUSG00000079554	Aox2	aldehyde oxidase 2	ENSMUST00000114366.2	213043	0
chr1	58308381	58308440	60	*	h2ak119ub2_peak_1201	24	.	2.56	2.43654	0	10	Intron (ENSMUST00000114366.2/213043, intron 16 of 35)	1	58278326	58380259	101934	1	213043	ENSMUST00000114366.2	30055	ENSMUSG00000079554	Aox2	aldehyde oxidase 2	ENSMUST00000114366.2	213043	0
chr1	58375059	58375109	51	*	h2ak119ub2_peak_1202	40	.	3.73715	4.07966	0.297602	41	Intron (ENSMUST00000114366.2/213043, intron 34 of 35)	1	58392898	58407353	14456	1	66882	ENSMUST00000050552.14	-17789	ENSMUSG00000051223	Bzw1	basic leucine zipper and W2 domains 1	ENSMUST00000114366.2	213043	0
chr1	58651238	58651320	83	*	h2ak119ub2_peak_1203	17	.	2.30139	1.76584	0	10	Promoter (1-2kb)	1	58652641	58655831	3191	1	100504501	ENSMUST00000185352.1	-1321	ENSMUSG00000102059	Gm20257	caspase 8 pseudogene	ENSMUST00000185352.1;ENSMUST00000188772.6	100504501;108812	0;0
chr1	58654566	58654634	69	*	h2ak119ub2_peak_1204	24	.	2.85429	2.43654	0	28	Promoter (1-2kb)	1	58652641	58655831	3191	1	100504501	ENSMUST00000185352.1	1925	ENSMUSG00000102059	Gm20257	caspase 8 pseudogene	ENSMUST00000185352.1;ENSMUST00000188772.6;ENSMUST00000191565.6;ENSMUST00000055313.13;ENSMUST00000191252.6	100504501;108812;108812;108812;108812	0;0;0;0;0
chr1	58691937	58691991	55	*	h2ak119ub2_peak_1205	24	.	2.85429	2.43654	0	28	Promoter (<=1kb)	1	58658120	58692442	34323	2	108812	ENSMUST00000191565.6	451	ENSMUSG00000047528	Flacc1	flagellum associated containing coiled-coil domains 1	ENSMUST00000188772.6;ENSMUST00000191565.6;ENSMUST00000055313.13;ENSMUST00000191252.6;ENSMUST00000185953.6;ENSMUST00000188839.1	108812;108812;108812;108812;108812;108812	0;0;0;0;0;-887
chr1	59365886	59365968	83	*	h2ak119ub2_peak_1206	24	.	2.85429	2.43654	0	45	Distal Intergenic	1	59298936	59352448	53513	1	271697	ENSMUST00000162906.1	66950	ENSMUSG00000026023	Cdk15	cyclin-dependent kinase 15	NA	NA	NA
chr1	59401025	59401143	119	*	h2ak119ub2_peak_1207	25	.	2.66548	2.58764	0	31	Distal Intergenic	1	59482424	59486955	4532	1	14369	ENSMUST00000114246.3	-81281	ENSMUSG00000041075	Fzd7	frizzled class receptor 7	NA	NA	NA
chr1	59413269	59413358	90	*	h2ak119ub2_peak_1208	17	.	2.26572	1.72152	0	29	Distal Intergenic	1	59482424	59486955	4532	1	14369	ENSMUST00000114246.3	-69066	ENSMUSG00000041075	Fzd7	frizzled class receptor 7	NA	NA	NA
chr1	59430822	59430872	51	*	h2ak119ub2_peak_1209	20	.	2.30216	2.07634	0	29	Distal Intergenic	1	59482424	59486955	4532	1	14369	ENSMUST00000114246.3	-51552	ENSMUSG00000041075	Fzd7	frizzled class receptor 7	NA	NA	NA
chr1	59445136	59445272	137	*	h2ak119ub2_peak_1210	17	.	2.29524	1.78085	0	10	Distal Intergenic	1	59482424	59486955	4532	1	14369	ENSMUST00000114246.3	-37152	ENSMUSG00000041075	Fzd7	frizzled class receptor 7	NA	NA	NA
chr1	59449723	59449842	120	*	h2ak119ub2_peak_1211	32	.	3.14857	3.22608	0	39	Distal Intergenic	1	59482424	59486955	4532	1	14369	ENSMUST00000114246.3	-32582	ENSMUSG00000041075	Fzd7	frizzled class receptor 7	NA	NA	NA
chr1	59457841	59457909	69	*	h2ak119ub2_peak_1212	25	.	2.97189	2.58764	0	35	Distal Intergenic	1	59482424	59486955	4532	1	14369	ENSMUST00000114246.3	-24515	ENSMUSG00000041075	Fzd7	frizzled class receptor 7	NA	NA	NA
chr1	59478955	59479005	51	*	h2ak119ub2_peak_1213	24	.	2.53466	2.40059	0	11	Distal Intergenic	1	59482424	59486955	4532	1	14369	ENSMUST00000114246.3	-3419	ENSMUSG00000041075	Fzd7	frizzled class receptor 7	ENSMUST00000114246.3	14369	0
chr1	59480262	59480312	51	*	h2ak119ub2_peak_1214	24	.	2.82603	2.40059	0	29	Promoter (2-3kb)	1	59482424	59486955	4532	1	14369	ENSMUST00000114246.3	-2112	ENSMUSG00000041075	Fzd7	frizzled class receptor 7	ENSMUST00000114246.3	14369	0
chr1	59482501	59482581	81	*	h2ak119ub2_peak_1215	24	.	2.56	2.43654	0	66	Promoter (<=1kb)	1	59482424	59486955	4532	1	14369	ENSMUST00000114246.3	77	ENSMUSG00000041075	Fzd7	frizzled class receptor 7	ENSMUST00000114246.3	14369	0
chr1	59483009	59483093	85	*	h2ak119ub2_peak_1216	17	.	2.09905	1.78085	0	83	Promoter (<=1kb)	1	59482424	59486955	4532	1	14369	ENSMUST00000114246.3	585	ENSMUSG00000041075	Fzd7	frizzled class receptor 7	ENSMUST00000114246.3	14369	0
chr1	59483256	59483676	421	*	h2ak119ub2_peak_1217	49	.	4.32572	4.98931	0.994495	153	Promoter (<=1kb)	1	59482424	59486955	4532	1	14369	ENSMUST00000114246.3	832	ENSMUSG00000041075	Fzd7	frizzled class receptor 7	ENSMUST00000114246.3	14369	0
chr1	59483840	59483952	113	*	h2ak119ub2_peak_1218	52	.	4.19754	5.24557	1.12478	51	Promoter (1-2kb)	1	59482424	59486955	4532	1	14369	ENSMUST00000114246.3	1416	ENSMUSG00000041075	Fzd7	frizzled class receptor 7	ENSMUST00000114246.3	14369	0
chr1	59484141	59484237	97	*	h2ak119ub2_peak_1219	43	.	3.89113	4.30067	0.422715	36	Promoter (1-2kb)	1	59482424	59486955	4532	1	14369	ENSMUST00000114246.3	1717	ENSMUSG00000041075	Fzd7	frizzled class receptor 7	ENSMUST00000114246.3	14369	0
chr1	59484306	59484415	110	*	h2ak119ub2_peak_1220	25	.	2.97189	2.58764	0	36	Promoter (1-2kb)	1	59482424	59486955	4532	1	14369	ENSMUST00000114246.3	1882	ENSMUSG00000041075	Fzd7	frizzled class receptor 7	ENSMUST00000114246.3	14369	0
chr1	59484472	59484926	455	*	h2ak119ub2_peak_1221	52	.	4.19754	5.24557	1.12478	95	Promoter (2-3kb)	1	59482424	59486955	4532	1	14369	ENSMUST00000114246.3	2048	ENSMUSG00000041075	Fzd7	frizzled class receptor 7	ENSMUST00000114246.3	14369	0
chr1	59485033	59485083	51	*	h2ak119ub2_peak_1222	24	.	2.56	2.43654	0	33	Promoter (2-3kb)	1	59482424	59486955	4532	1	14369	ENSMUST00000114246.3	2609	ENSMUSG00000041075	Fzd7	frizzled class receptor 7	ENSMUST00000114246.3	14369	0
chr1	59541321	59541371	51	*	h2ak119ub2_peak_1223	24	.	2.56	2.43654	0	35	Promoter (2-3kb)	1	59544221	59556294	12074	1	381260	ENSMUST00000185291.1	-2850	ENSMUSG00000047361	Gm973	predicted gene 973	ENSMUST00000114243.7;ENSMUST00000186434.2;ENSMUST00000185291.1	381260;381260;381260	0;0;-2850
chr1	59566005	59566071	67	*	h2ak119ub2_peak_1224	25	.	2.66548	2.58764	0	34	Intron (ENSMUST00000114243.7/381260, intron 10 of 19)	1	59558008	59566636	8629	1	381260	ENSMUST00000187979.1	7997	ENSMUSG00000047361	Gm973	predicted gene 973	ENSMUST00000114243.7;ENSMUST00000186310.1;ENSMUST00000187979.1	381260;381260;381260	0;17174;0
chr1	59573469	59573519	51	*	h2ak119ub2_peak_1225	17	.	2.30139	1.76584	0	40	Intron (ENSMUST00000114243.7/381260, intron 11 of 19)	1	59582396	59607805	25410	1	381260	ENSMUST00000212835.1	-8877	ENSMUSG00000047361	Gm973	predicted gene 973	ENSMUST00000114243.7	381260	0
chr1	60397624	60397678	55	*	h2ak119ub2_peak_1226	34	.	3.58471	3.41201	0	33	Distal Intergenic	1	60409619	60481158	71540	1	329165	ENSMUST00000052332.14	-11941	ENSMUSG00000026782	Abi2	abl interactor 2	NA	NA	NA
chr1	60689957	60690007	51	*	h2ak119ub2_peak_1227	25	.	2.97189	2.58764	0	6	Distal Intergenic	1	60716800	60763163	46364	1	12487	ENSMUST00000132833.1	-26793	ENSMUSG00000026012	Cd28	CD28 antigen	NA	NA	NA
chr1	61128230	61128280	51	*	h2ak119ub2_peak_1228	25	.	2.97189	2.58764	0	32	Distal Intergenic	1	60977927	61000320	22394	1	54167	ENSMUST00000102827.3	150303	ENSMUSG00000026009	Icos	inducible T cell co-stimulator	NA	NA	NA
chr1	61177643	61177715	73	*	h2ak119ub2_peak_1229	24	.	2.56	2.43654	0	34	Distal Intergenic	1	60977927	61000320	22394	1	54167	ENSMUST00000102827.3	199716	ENSMUSG00000026009	Icos	inducible T cell co-stimulator	NA	NA	NA
chr1	61210229	61210296	68	*	h2ak119ub2_peak_1230	24	.	2.82603	2.40059	0	35	Distal Intergenic	1	61378432	61395904	17473	1	77341	ENSMUST00000141000.1	-168136	ENSMUSG00000085447	9530026F06Rik	RIKEN cDNA 9530026F06 gene	NA	NA	NA
chr1	61298867	61298948	82	*	h2ak119ub2_peak_1231	32	.	3.14857	3.22608	0	39	Distal Intergenic	1	61378432	61395904	17473	1	77341	ENSMUST00000141000.1	-79484	ENSMUSG00000085447	9530026F06Rik	RIKEN cDNA 9530026F06 gene	NA	NA	NA
chr1	61303475	61303525	51	*	h2ak119ub2_peak_1232	18	.	2.35907	1.83821	0	2	Intron (ENSMUST00000128274.2/ENSMUST00000128274.2, intron 1 of 3)	1	61378432	61395904	17473	1	77341	ENSMUST00000141000.1	-74907	ENSMUSG00000085447	9530026F06Rik	RIKEN cDNA 9530026F06 gene	NA	NA	NA
chr1	61529464	61529514	51	*	h2ak119ub2_peak_1233	24	.	2.56	2.43654	0	4	Distal Intergenic	1	61638824	62078259	439436	1	72823	ENSMUST00000138768.7	-109310	ENSMUSG00000052062	Pard3b	par-3 family cell polarity regulator beta	NA	NA	NA
chr1	61585716	61585769	54	*	h2ak119ub2_peak_1234	32	.	3.14857	3.22608	0	9	Distal Intergenic	1	61638824	62078259	439436	1	72823	ENSMUST00000138768.7	-53055	ENSMUSG00000052062	Pard3b	par-3 family cell polarity regulator beta	NA	NA	NA
chr1	61588353	61588403	51	*	h2ak119ub2_peak_1235	32	.	3.14857	3.22608	0	28	Distal Intergenic	1	61638824	62078259	439436	1	72823	ENSMUST00000138768.7	-50421	ENSMUSG00000052062	Pard3b	par-3 family cell polarity regulator beta	NA	NA	NA
chr1	61637934	61638191	258	*	h2ak119ub2_peak_1236	32	.	3.44286	3.22608	0	154	Promoter (<=1kb)	1	61638824	62078259	439436	1	72823	ENSMUST00000138768.7	-633	ENSMUSG00000052062	Pard3b	par-3 family cell polarity regulator beta	ENSMUST00000138768.7;ENSMUST00000075374.9;ENSMUST00000129030.1;ENSMUST00000188325.1;ENSMUST00000046673.10;ENSMUST00000094906.3	72823;72823;72823;72823;72823;72823	0;0;0;0;0;0
chr1	61638319	61638390	72	*	h2ak119ub2_peak_1237	24	.	2.56	2.43654	0	3	Promoter (<=1kb)	1	61638824	62078259	439436	1	72823	ENSMUST00000138768.7	-434	ENSMUSG00000052062	Pard3b	par-3 family cell polarity regulator beta	ENSMUST00000138768.7;ENSMUST00000075374.9;ENSMUST00000129030.1;ENSMUST00000188325.1;ENSMUST00000046673.10;ENSMUST00000094906.3	72823;72823;72823;72823;72823;72823	0;0;0;0;0;0
chr1	61638491	61638614	124	*	h2ak119ub2_peak_1238	24	.	2.56	2.43654	0	73	Promoter (<=1kb)	1	61638824	62078259	439436	1	72823	ENSMUST00000138768.7	-210	ENSMUSG00000052062	Pard3b	par-3 family cell polarity regulator beta	ENSMUST00000138768.7;ENSMUST00000075374.9;ENSMUST00000129030.1;ENSMUST00000188325.1;ENSMUST00000046673.10;ENSMUST00000094906.3	72823;72823;72823;72823;72823;72823	0;0;0;0;0;0
chr1	61639702	61639793	92	*	h2ak119ub2_peak_1239	24	.	2.56	2.43654	0	26	Promoter (<=1kb)	1	61639243	62642284	1003042	1	72823	ENSMUST00000094906.3	459	ENSMUSG00000052062	Pard3b	par-3 family cell polarity regulator beta	ENSMUST00000138768.7;ENSMUST00000075374.9;ENSMUST00000129030.1;ENSMUST00000188325.1;ENSMUST00000046673.10;ENSMUST00000094906.3	72823;72823;72823;72823;72823;72823	0;0;0;0;0;0
chr1	61671606	61671658	53	*	h2ak119ub2_peak_1240	83	.	5.72959	8.36052	3.90817	27	Intron (ENSMUST00000138768.7/72823, intron 1 of 4)	1	61639243	62642284	1003042	1	72823	ENSMUST00000094906.3	32363	ENSMUSG00000052062	Pard3b	par-3 family cell polarity regulator beta	ENSMUST00000138768.7;ENSMUST00000075374.9;ENSMUST00000129030.1;ENSMUST00000188325.1;ENSMUST00000046673.10;ENSMUST00000094906.3	72823;72823;72823;72823;72823;72823	0;0;0;0;0;0
chr1	62397337	62397466	130	*	h2ak119ub2_peak_1241	17	.	2.09905	1.78085	0	95	Intron (ENSMUST00000075374.9/72823, intron 18 of 22)	1	62131195	62136109	4915	2	105243940	ENSMUST00000127498.2	-261228	ENSMUSG00000085019	Pard3bos2	par-3 family cell polarity regulator beta, opposite strand 2	ENSMUST00000075374.9;ENSMUST00000046673.10;ENSMUST00000094906.3	72823;72823;72823	0;0;0
chr1	62397621	62397780	160	*	h2ak119ub2_peak_1242	24	.	2.56	2.43654	0	37	Intron (ENSMUST00000075374.9/72823, intron 18 of 22)	1	62131195	62136109	4915	2	105243940	ENSMUST00000127498.2	-261512	ENSMUSG00000085019	Pard3bos2	par-3 family cell polarity regulator beta, opposite strand 2	ENSMUST00000075374.9;ENSMUST00000046673.10;ENSMUST00000094906.3	72823;72823;72823	0;0;0
chr1	62637802	62637869	68	*	h2ak119ub2_peak_1243	18	.	2.35907	1.83821	0	39	Exon (ENSMUST00000075374.9/72823, exon 23 of 23)	1	62703285	62739932	36648	1	18187	ENSMUST00000126344.1	-65416	ENSMUSG00000025969	Nrp2	neuropilin 2	ENSMUST00000075374.9;ENSMUST00000046673.10;ENSMUST00000094906.3	72823;72823;72823	0;0;0
chr1	62637983	62638033	51	*	h2ak119ub2_peak_1244	25	.	2.97189	2.58764	0	46	3' UTR	1	62703285	62739932	36648	1	18187	ENSMUST00000126344.1	-65252	ENSMUSG00000025969	Nrp2	neuropilin 2	ENSMUST00000075374.9;ENSMUST00000046673.10;ENSMUST00000094906.3	72823;72823;72823	0;0;0
chr1	62670027	62670077	51	*	h2ak119ub2_peak_1245	24	.	2.85429	2.43654	0	40	Distal Intergenic	1	62703285	62739932	36648	1	18187	ENSMUST00000126344.1	-33208	ENSMUSG00000025969	Nrp2	neuropilin 2	NA	NA	NA
chr1	62676915	62677015	101	*	h2ak119ub2_peak_1246	25	.	2.66548	2.58764	0	44	Distal Intergenic	1	62703285	62739932	36648	1	18187	ENSMUST00000126344.1	-26270	ENSMUSG00000025969	Nrp2	neuropilin 2	NA	NA	NA
chr1	62681404	62681454	51	*	h2ak119ub2_peak_1247	24	.	2.56	2.43654	0	11	Distal Intergenic	1	62703285	62739932	36648	1	18187	ENSMUST00000126344.1	-21831	ENSMUSG00000025969	Nrp2	neuropilin 2	NA	NA	NA
chr1	62702073	62702123	51	*	h2ak119ub2_peak_1248	24	.	2.56	2.43654	0	9	Promoter (1-2kb)	1	62703285	62739932	36648	1	18187	ENSMUST00000126344.1	-1162	ENSMUSG00000025969	Nrp2	neuropilin 2	ENSMUST00000126344.1;ENSMUST00000075144.11;ENSMUST00000102822.8;ENSMUST00000027112.12;ENSMUST00000114155.7;ENSMUST00000063594.12;ENSMUST00000114157.2	18187;18187;18187;18187;18187;18187;18187	0;0;0;0;0;0;0
chr1	62704105	62704353	249	*	h2ak119ub2_peak_1249	24	.	2.85429	2.43654	0	206	Promoter (<=1kb)	1	62703702	62818695	114994	1	18187	ENSMUST00000114157.2	403	ENSMUSG00000025969	Nrp2	neuropilin 2	ENSMUST00000126344.1;ENSMUST00000075144.11;ENSMUST00000102822.8;ENSMUST00000027112.12;ENSMUST00000114155.7;ENSMUST00000063594.12;ENSMUST00000114157.2	18187;18187;18187;18187;18187;18187;18187	0;0;0;0;0;0;0
chr1	62704555	62704665	111	*	h2ak119ub2_peak_1250	31	.	3.40877	3.18178	0	94	Promoter (<=1kb)	1	62703702	62818695	114994	1	18187	ENSMUST00000114157.2	853	ENSMUSG00000025969	Nrp2	neuropilin 2	ENSMUST00000126344.1;ENSMUST00000075144.11;ENSMUST00000102822.8;ENSMUST00000027112.12;ENSMUST00000114155.7;ENSMUST00000063594.12;ENSMUST00000114157.2	18187;18187;18187;18187;18187;18187;18187	0;0;0;0;0;0;0
chr1	62704826	62704882	57	*	h2ak119ub2_peak_1251	34	.	3.2783	3.41201	0	23	Promoter (1-2kb)	1	62703702	62818695	114994	1	18187	ENSMUST00000114157.2	1124	ENSMUSG00000025969	Nrp2	neuropilin 2	ENSMUST00000126344.1;ENSMUST00000075144.11;ENSMUST00000102822.8;ENSMUST00000027112.12;ENSMUST00000114155.7;ENSMUST00000063594.12;ENSMUST00000114157.2	18187;18187;18187;18187;18187;18187;18187	0;0;0;0;0;0;0
chr1	62704970	62705084	115	*	h2ak119ub2_peak_1252	32	.	3.44286	3.22608	0	49	Promoter (1-2kb)	1	62703702	62818695	114994	1	18187	ENSMUST00000114157.2	1268	ENSMUSG00000025969	Nrp2	neuropilin 2	ENSMUST00000126344.1;ENSMUST00000075144.11;ENSMUST00000102822.8;ENSMUST00000027112.12;ENSMUST00000114155.7;ENSMUST00000063594.12;ENSMUST00000114157.2	18187;18187;18187;18187;18187;18187;18187	0;0;0;0;0;0;0
chr1	62705177	62705391	215	*	h2ak119ub2_peak_1253	49	.	4.03143	4.98931	0.994495	40	Promoter (1-2kb)	1	62703702	62818695	114994	1	18187	ENSMUST00000114157.2	1475	ENSMUSG00000025969	Nrp2	neuropilin 2	ENSMUST00000126344.1;ENSMUST00000075144.11;ENSMUST00000102822.8;ENSMUST00000027112.12;ENSMUST00000114155.7;ENSMUST00000063594.12;ENSMUST00000114157.2	18187;18187;18187;18187;18187;18187;18187	0;0;0;0;0;0;0
chr1	62705693	62705948	256	*	h2ak119ub2_peak_1254	32	.	3.44286	3.22608	0	18	Promoter (1-2kb)	1	62703702	62818695	114994	1	18187	ENSMUST00000114157.2	1991	ENSMUSG00000025969	Nrp2	neuropilin 2	ENSMUST00000126344.1;ENSMUST00000075144.11;ENSMUST00000102822.8;ENSMUST00000027112.12;ENSMUST00000114155.7;ENSMUST00000063594.12;ENSMUST00000114157.2	18187;18187;18187;18187;18187;18187;18187	0;0;0;0;0;0;0
chr1	62706064	62706192	129	*	h2ak119ub2_peak_1255	29	.	2.68762	2.9599	0	7	Promoter (2-3kb)	1	62703702	62818695	114994	1	18187	ENSMUST00000114157.2	2362	ENSMUSG00000025969	Nrp2	neuropilin 2	ENSMUST00000126344.1;ENSMUST00000075144.11;ENSMUST00000102822.8;ENSMUST00000027112.12;ENSMUST00000114155.7;ENSMUST00000063594.12;ENSMUST00000114157.2	18187;18187;18187;18187;18187;18187;18187	0;0;0;0;0;0;0
chr1	62706261	62706352	92	*	h2ak119ub2_peak_1256	34	.	3.2783	3.41201	0	11	Promoter (2-3kb)	1	62703702	62818695	114994	1	18187	ENSMUST00000114157.2	2559	ENSMUSG00000025969	Nrp2	neuropilin 2	ENSMUST00000126344.1;ENSMUST00000075144.11;ENSMUST00000102822.8;ENSMUST00000027112.12;ENSMUST00000114155.7;ENSMUST00000063594.12;ENSMUST00000114157.2	18187;18187;18187;18187;18187;18187;18187	0;0;0;0;0;0;0
chr1	62707235	62707285	51	*	h2ak119ub2_peak_1257	34	.	3.2783	3.41201	0	28	Intron (ENSMUST00000126344.1/18187, intron 1 of 2)	1	62703702	62818695	114994	1	18187	ENSMUST00000114157.2	3533	ENSMUSG00000025969	Nrp2	neuropilin 2	ENSMUST00000126344.1;ENSMUST00000075144.11;ENSMUST00000102822.8;ENSMUST00000027112.12;ENSMUST00000114155.7;ENSMUST00000063594.12;ENSMUST00000114157.2	18187;18187;18187;18187;18187;18187;18187	0;0;0;0;0;0;0
chr1	62707567	62707682	116	*	h2ak119ub2_peak_1258	24	.	2.85429	2.43654	0	91	Intron (ENSMUST00000126344.1/18187, intron 1 of 2)	1	62703702	62818695	114994	1	18187	ENSMUST00000114157.2	3865	ENSMUSG00000025969	Nrp2	neuropilin 2	ENSMUST00000126344.1;ENSMUST00000075144.11;ENSMUST00000102822.8;ENSMUST00000027112.12;ENSMUST00000114155.7;ENSMUST00000063594.12;ENSMUST00000114157.2	18187;18187;18187;18187;18187;18187;18187	0;0;0;0;0;0;0
chr1	62725024	62725074	51	*	h2ak119ub2_peak_1259	25	.	2.66548	2.58764	0	20	Intron (ENSMUST00000126344.1/18187, intron 2 of 2)	1	62703702	62818695	114994	1	18187	ENSMUST00000114157.2	21322	ENSMUSG00000025969	Nrp2	neuropilin 2	ENSMUST00000126344.1;ENSMUST00000075144.11;ENSMUST00000102822.8;ENSMUST00000027112.12;ENSMUST00000114155.7;ENSMUST00000063594.12;ENSMUST00000114157.2	18187;18187;18187;18187;18187;18187;18187	0;0;0;0;0;0;0
chr1	62886541	62886601	61	*	h2ak119ub2_peak_1260	17	.	2.29524	1.78085	0	47	Distal Intergenic	1	62703702	62818695	114994	1	18187	ENSMUST00000114157.2	182839	ENSMUSG00000025969	Nrp2	neuropilin 2	NA	NA	NA
chr1	62922318	62922385	68	*	h2ak119ub2_peak_1261	25	.	2.66548	2.58764	0	18	Distal Intergenic	1	62958418	63091929	133512	2	227195	ENSMUST00000133236.7	169544	ENSMUSG00000040865	Ino80d	INO80 complex subunit D	NA	NA	NA
chr1	62953903	62953953	51	*	h2ak119ub2_peak_1262	18	.	2.35907	1.83821	0	4	Distal Intergenic	1	62958418	63091929	133512	2	227195	ENSMUST00000133236.7	137976	ENSMUSG00000040865	Ino80d	INO80 complex subunit D	ENSMUST00000133236.7	227195	0
chr1	62992872	62992985	114	*	h2ak119ub2_peak_1263	25	.	2.66548	2.58764	0	12	Intron (ENSMUST00000133236.7/227195, intron 9 of 12)	1	62958418	63091929	133512	2	227195	ENSMUST00000133236.7	98944	ENSMUSG00000040865	Ino80d	INO80 complex subunit D	ENSMUST00000133236.7	227195	0
chr1	63248704	63248754	51	*	h2ak119ub2_peak_1264	16	.	2.18804	1.6261	0	9	Distal Intergenic	1	63273265	63314576	41312	1	73884	ENSMUST00000114132.7	-24511	ENSMUSG00000027520	Zdbf2	zinc finger, DBF-type containing 2	NA	NA	NA
chr1	63392845	63392895	51	*	h2ak119ub2_peak_1265	24	.	2.56	2.43654	0	44	Distal Intergenic	1	63445891	63573217	127327	1	23792	ENSMUST00000182642.7	-52996	ENSMUSG00000025964	Adam23	a disintegrin and metallopeptidase domain 23	NA	NA	NA
chr1	63613100	63613153	54	*	h2ak119ub2_peak_1266	17	.	2.09905	1.78085	0	23	Promoter (2-3kb)	1	63615968	63620819	4852	1	105243944	ENSMUST00000226288.1	-2815	ENSMUSG00000115378	Gm39653	predicted gene, 39653	ENSMUST00000226288.1	105243944	-2815
chr1	63953288	63953359	72	*	h2ak119ub2_peak_1267	24	.	2.85429	2.43654	0	12	Distal Intergenic	1	63964727	63968999	4273	1	433315	ENSMUST00000133244.1	-11368	ENSMUSG00000044689	Gm13749	predicted gene 13749	NA	NA	NA
chr1	64007400	64007460	61	*	h2ak119ub2_peak_1268	34	.	3.58471	3.41201	0	23	Distal Intergenic	1	64042438	64042501	64	2	102466760	ENSMUST00000184798.1	35041	ENSMUSG00000098487	Mir6899	microRNA 6899	NA	NA	NA
chr1	64008795	64008845	51	*	h2ak119ub2_peak_1269	25	.	2.97189	2.58764	0	23	Distal Intergenic	1	64042438	64042501	64	2	102466760	ENSMUST00000184798.1	33656	ENSMUSG00000098487	Mir6899	microRNA 6899	NA	NA	NA
chr1	64008965	64009015	51	*	h2ak119ub2_peak_1270	34	.	3.2783	3.41201	0	20	Distal Intergenic	1	64042438	64042501	64	2	102466760	ENSMUST00000184798.1	33486	ENSMUSG00000098487	Mir6899	microRNA 6899	NA	NA	NA
chr1	64134026	64134091	66	*	h2ak119ub2_peak_1271	142	.	8.79371	14.2694	9.18879	31	Distal Intergenic	1	64079103	64122282	43180	2	93691	ENSMUST00000135075.1	-11744	ENSMUSG00000025959	Klf7	Kruppel-like factor 7 (ubiquitous)	NA	NA	NA
chr1	64308012	64308079	68	*	h2ak119ub2_peak_1272	21	.	2.35619	2.15088	0	3	Distal Intergenic	1	64079103	64122282	43180	2	93691	ENSMUST00000135075.1	-185730	ENSMUSG00000025959	Klf7	Kruppel-like factor 7 (ubiquitous)	NA	NA	NA
chr1	64445122	64445200	79	*	h2ak119ub2_peak_1273	20	.	2.56681	2.07634	0	43	Distal Intergenic	1	64532645	64597695	65051	1	12912	ENSMUST00000185594.6	-87445	ENSMUSG00000025958	Creb1	cAMP responsive element binding protein 1	NA	NA	NA
chr1	64447169	64447228	60	*	h2ak119ub2_peak_1274	25	.	2.66548	2.58764	0	33	Distal Intergenic	1	64532645	64597695	65051	1	12912	ENSMUST00000185594.6	-85417	ENSMUSG00000025958	Creb1	cAMP responsive element binding protein 1	NA	NA	NA
chr1	64447328	64447404	77	*	h2ak119ub2_peak_1275	25	.	2.97189	2.58764	0	33	Distal Intergenic	1	64532645	64597695	65051	1	12912	ENSMUST00000185594.6	-85241	ENSMUSG00000025958	Creb1	cAMP responsive element binding protein 1	NA	NA	NA
chr1	64447516	64447601	86	*	h2ak119ub2_peak_1276	32	.	3.44286	3.22608	0	42	Distal Intergenic	1	64532645	64597695	65051	1	12912	ENSMUST00000185594.6	-85044	ENSMUSG00000025958	Creb1	cAMP responsive element binding protein 1	NA	NA	NA
chr1	64735491	64735660	170	*	h2ak119ub2_peak_1277	34	.	3.2783	3.41201	0	65	Promoter (2-3kb)	1	64734469	64737749	3281	2	14367	ENSMUST00000116133.3	2089	ENSMUSG00000045005	Fzd5	frizzled class receptor 5	ENSMUST00000063982.6;ENSMUST00000116133.3	14367;14367	0;0
chr1	64736779	64736881	103	*	h2ak119ub2_peak_1278	25	.	2.97189	2.58764	0	30	Promoter (<=1kb)	1	64734469	64737749	3281	2	14367	ENSMUST00000116133.3	868	ENSMUSG00000045005	Fzd5	frizzled class receptor 5	ENSMUST00000063982.6;ENSMUST00000116133.3	14367;14367	0;0
chr1	65310546	65310596	51	*	h2ak119ub2_peak_1279	32	.	3.44286	3.22608	0	8	Promoter (<=1kb)	1	65311257	65389244	77988	1	213527	ENSMUST00000027083.6	-661	ENSMUSG00000025946	Pth2r	parathyroid hormone 2 receptor	ENSMUST00000140190.7;ENSMUST00000027083.6	213527;213527	0;0
chr1	65388202	65388291	90	*	h2ak119ub2_peak_1280	25	.	2.66548	2.58764	0	4	Intron (ENSMUST00000027083.6/213527, intron 12 of 12)	1	65311257	65389244	77988	1	213527	ENSMUST00000027083.6	76945	ENSMUSG00000025946	Pth2r	parathyroid hormone 2 receptor	ENSMUST00000027083.6	213527	0
chr1	65498076	65498126	51	*	h2ak119ub2_peak_1281	34	.	3.2783	3.41201	0	34	Distal Intergenic	1	65311257	65389244	77988	1	213527	ENSMUST00000027083.6	186819	ENSMUSG00000025946	Pth2r	parathyroid hormone 2 receptor	NA	NA	NA
chr1	65528974	65529044	71	*	h2ak119ub2_peak_1282	52	.	4.50395	5.24557	1.12478	34	Distal Intergenic	1	65311257	65389244	77988	1	213527	ENSMUST00000027083.6	217717	ENSMUSG00000025946	Pth2r	parathyroid hormone 2 receptor	NA	NA	NA
chr1	66038016	66038066	51	*	h2ak119ub2_peak_1283	34	.	3.58471	3.41201	0	36	Distal Intergenic	1	65926538	65928306	1769	1	12969	ENSMUST00000114027.2	111478	ENSMUSG00000025945	Crygf	crystallin, gamma F	NA	NA	NA
chr1	66050675	66050731	57	*	h2ak119ub2_peak_1284	55	.	4.35439	5.54603	1.4037	34	Distal Intergenic	1	65926538	65928306	1769	1	12969	ENSMUST00000114027.2	124137	ENSMUSG00000025945	Crygf	crystallin, gamma F	NA	NA	NA
chr1	66052366	66052416	51	*	h2ak119ub2_peak_1285	34	.	3.2783	3.41201	0	25	Distal Intergenic	1	66175273	66380617	205345	1	17756	ENSMUST00000156636.8	-122857	ENSMUSG00000015222	Map2	microtubule-associated protein 2	NA	NA	NA
chr1	66173975	66174033	59	*	h2ak119ub2_peak_1286	34	.	3.2783	3.41201	0	11	Promoter (1-2kb)	1	66175273	66380617	205345	1	17756	ENSMUST00000156636.8	-1240	ENSMUSG00000015222	Map2	microtubule-associated protein 2	ENSMUST00000156636.8;ENSMUST00000114017.7;ENSMUST00000114015.7;ENSMUST00000124873.7;ENSMUST00000125844.1	17756;17756;17756;17756;17756	-1240;-1280;-1283;-1438;-1517
chr1	66520703	66520761	59	*	h2ak119ub2_peak_1287	52	.	4.19754	5.24557	1.12478	27	Intron (ENSMUST00000061620.16/329178, intron 13 of 64)	1	66468447	66695596	227150	1	329178	ENSMUST00000212557.2	52256	ENSMUSG00000055567	Unc80	unc-80, NALCN activator	ENSMUST00000061620.16;ENSMUST00000212557.2	329178;329178	0;0
chr1	66818823	66818879	57	*	h2ak119ub2_peak_1288	32	.	3.14857	3.22608	0	14	Promoter (1-2kb)	1	66735542	66817562	82021	2	68691	ENSMUST00000113987.1	-1261	ENSMUSG00000026004	Kansl1l	KAT8 regulatory NSL complex subunit 1-like	ENSMUST00000068168.9;ENSMUST00000113987.1;ENSMUST00000189846.1	68691;68691;68691	-1277;-1261;-1277
chr1	66897505	66897570	66	*	h2ak119ub2_peak_1289	24	.	2.56	2.43654	0	6	Distal Intergenic	1	66830839	66863277	32439	2	11363	ENSMUST00000027153.5	-34228	ENSMUSG00000026003	Acadl	acyl-Coenzyme A dehydrogenase, long-chain	NA	NA	NA
chr1	66898382	66898443	62	*	h2ak119ub2_peak_1290	25	.	2.97189	2.58764	0	30	Distal Intergenic	1	66830839	66863277	32439	2	11363	ENSMUST00000027153.5	-35105	ENSMUSG00000026003	Acadl	acyl-Coenzyme A dehydrogenase, long-chain	NA	NA	NA
chr1	67542308	67542358	51	*	h2ak119ub2_peak_1291	32	.	3.44286	3.22608	0	17	Distal Intergenic	1	67123026	67231259	108234	1	227231	ENSMUST00000027144.7	419282	ENSMUSG00000025991	Cps1	carbamoyl-phosphate synthetase 1	NA	NA	NA
chr1	69108412	69108467	56	*	h2ak119ub2_peak_1292	25	.	2.97189	2.58764	0	35	Promoter (<=1kb)	1	68032186	69108059	1075874	2	13869	ENSMUST00000121473.7	-353	ENSMUSG00000062209	Erbb4	erb-b2 receptor tyrosine kinase 4	ENSMUST00000119142.7;ENSMUST00000121473.7;ENSMUST00000153432.1	13869;13869;13869	-656;-353;-656
chr1	69121688	69121762	75	*	h2ak119ub2_peak_1293	32	.	3.14857	3.22608	0	34	Distal Intergenic	1	68032186	69108059	1075874	2	13869	ENSMUST00000121473.7	-13629	ENSMUSG00000062209	Erbb4	erb-b2 receptor tyrosine kinase 4	NA	NA	NA
chr1	69378212	69378268	57	*	h2ak119ub2_peak_1294	34	.	3.2783	3.41201	0	38	Distal Intergenic	1	68032186	69108059	1075874	2	13869	ENSMUST00000121473.7	-270153	ENSMUSG00000062209	Erbb4	erb-b2 receptor tyrosine kinase 4	NA	NA	NA
chr1	69378967	69379190	224	*	h2ak119ub2_peak_1295	25	.	2.97189	2.58764	0	178	Distal Intergenic	1	68032186	69108059	1075874	2	13869	ENSMUST00000121473.7	-270908	ENSMUSG00000062209	Erbb4	erb-b2 receptor tyrosine kinase 4	NA	NA	NA
chr1	69700107	69700158	52	*	h2ak119ub2_peak_1296	23	.	2.75644	2.31259	0	22	Distal Intergenic	1	69538582	69687245	148664	2	22779	ENSMUST00000187184.6	-12862	ENSMUSG00000025997	Ikzf2	IKAROS family zinc finger 2	NA	NA	NA
chr1	70092100	70092193	94	*	h2ak119ub2_peak_1297	24	.	2.56	2.43654	0	71	Intron (ENSMUST00000187159.6/66722, intron 11 of 12)	1	69951648	70282011	330364	1	66722	ENSMUST00000191569.1	140452	ENSMUSG00000053153	Spag16	sperm associated antigen 16	ENSMUST00000187159.6;ENSMUST00000190833.6;ENSMUST00000065425.11;ENSMUST00000161310.7;ENSMUST00000191569.1	66722;66722;66722;66722;66722	0;0;0;0;0
chr1	70378050	70378100	51	*	h2ak119ub2_peak_1298	25	.	2.97189	2.58764	0	31	Intron (ENSMUST00000065425.11/66722, intron 13 of 16)	1	70725715	70885397	159683	1	320460	ENSMUST00000053922.11	-347615	ENSMUSG00000045648	Vwc2l	von Willebrand factor C domain-containing protein 2-like	ENSMUST00000065425.11;ENSMUST00000161310.7	66722;66722	0;0
chr1	70634792	70634877	86	*	h2ak119ub2_peak_1299	25	.	2.66548	2.58764	0	44	Intron (ENSMUST00000065425.11/66722, intron 16 of 16)	1	70725715	70885397	159683	1	320460	ENSMUST00000053922.11	-90838	ENSMUSG00000045648	Vwc2l	von Willebrand factor C domain-containing protein 2-like	ENSMUST00000065425.11;ENSMUST00000161310.7	66722;66722	0;0
chr1	70689195	70689261	67	*	h2ak119ub2_peak_1300	25	.	2.97189	2.58764	0	18	Intron (ENSMUST00000065425.11/66722, intron 16 of 16)	1	70725715	70885397	159683	1	320460	ENSMUST00000053922.11	-36454	ENSMUSG00000045648	Vwc2l	von Willebrand factor C domain-containing protein 2-like	ENSMUST00000065425.11;ENSMUST00000161310.7	66722;66722	0;0
chr1	70857679	70857729	51	*	h2ak119ub2_peak_1301	25	.	2.97189	2.58764	0	11	Intron (ENSMUST00000053922.11/320460, intron 3 of 3)	1	70725923	70882489	156567	1	320460	ENSMUST00000162182.1	131756	ENSMUSG00000045648	Vwc2l	von Willebrand factor C domain-containing protein 2-like	ENSMUST00000053922.11;ENSMUST00000161937.1;ENSMUST00000162182.1	320460;320460;320460	0;0;0
chr1	70924896	70925048	153	*	h2ak119ub2_peak_1302	25	.	2.97189	2.58764	0	35	Distal Intergenic	1	71027498	71103146	75649	2	12021	ENSMUST00000027393.7	178098	ENSMUSG00000026196	Bard1	BRCA1 associated RING domain 1	NA	NA	NA
chr1	70984678	70984742	65	*	h2ak119ub2_peak_1303	34	.	3.58471	3.41201	0	19	Distal Intergenic	1	71027498	71103146	75649	2	12021	ENSMUST00000027393.7	118404	ENSMUSG00000026196	Bard1	BRCA1 associated RING domain 1	NA	NA	NA
chr1	70987458	70987508	51	*	h2ak119ub2_peak_1304	24	.	2.85429	2.43654	0	23	Distal Intergenic	1	71027498	71103146	75649	2	12021	ENSMUST00000027393.7	115638	ENSMUSG00000026196	Bard1	BRCA1 associated RING domain 1	NA	NA	NA
chr1	71037351	71037413	63	*	h2ak119ub2_peak_1305	23	.	2.49143	2.34354	0	22	Intron (ENSMUST00000027393.7/12021, intron 9 of 10)	1	71027498	71103146	75649	2	12021	ENSMUST00000027393.7	65733	ENSMUSG00000026196	Bard1	BRCA1 associated RING domain 1	ENSMUST00000027393.7	12021	0
chr1	71079341	71079414	74	*	h2ak119ub2_peak_1306	385	.	17.3732	38.5084	32.1155	35	Intron (ENSMUST00000027393.7/12021, intron 3 of 10)	1	71027498	71103146	75649	2	12021	ENSMUST00000027393.7	23732	ENSMUSG00000026196	Bard1	BRCA1 associated RING domain 1	ENSMUST00000027393.7	12021	0
chr1	71212290	71212340	51	*	h2ak119ub2_peak_1307	25	.	2.66548	2.58764	0	9	Distal Intergenic	1	71290013	71307087	17075	2	74591	ENSMUST00000188752.1	94747	ENSMUSG00000050296	Abca12	ATP-binding cassette, sub-family A (ABC1), member 12	NA	NA	NA
chr1	71643685	71643735	51	*	h2ak119ub2_peak_1308	31	.	3.1174	3.18178	0	18	Promoter (2-3kb)	1	71629457	71641288	11832	2	14268	ENSMUST00000186613.1	-2397	ENSMUSG00000026193	Fn1	fibronectin 1	ENSMUST00000188894.6;ENSMUST00000187938.6;ENSMUST00000188674.6;ENSMUST00000189821.6;ENSMUST00000190780.6;ENSMUST00000055226.12;ENSMUST00000186129.6;ENSMUST00000186613.1;ENSMUST00000186940.6;ENSMUST00000186879.1;ENSMUST00000186736.1	14268;14268;14268;14268;14268;14268;14268;14268;14268;14268;14268	0;0;0;0;0;0;0;-2397;0;9437;9437
chr1	72039607	72039708	102	*	h2ak119ub2_peak_1309	25	.	2.97189	2.58764	0	77	Distal Intergenic	1	71958998	72005195	46198	2	71134	ENSMUST00000188213.1	-34412	ENSMUSG00000101848	4933417E11Rik	RIKEN cDNA 4933417E11 gene	NA	NA	NA
chr1	72230070	72230211	142	*	h2ak119ub2_peak_1310	32	.	3.19815	3.29682	0	76	Distal Intergenic	1	72159442	72212307	52866	2	381269	ENSMUST00000048860.8	-17763	ENSMUSG00000039395	Mreg	melanoregulin	NA	NA	NA
chr1	72263859	72263909	51	*	h2ak119ub2_peak_1311	17	.	2.26572	1.72152	0	31	Intron (ENSMUST00000134840.7/111175, intron 6 of 7)	1	72259167	72284259	25093	2	111175	ENSMUST00000134840.7	20350	ENSMUSG00000026189	Pecr	peroxisomal trans-2-enoyl-CoA reductase	ENSMUST00000134840.7;ENSMUST00000129458.1;ENSMUST00000027381.12;ENSMUST00000097698.4	111175;111175;111175;111175	0;0;0;20350
chr1	72413920	72414034	115	*	h2ak119ub2_peak_1312	24	.	2.56	2.43654	0	67	Distal Intergenic	1	72307427	72394952	87526	1	22596	ENSMUST00000027379.9	106493	ENSMUSG00000026187	Xrcc5	X-ray repair complementing defective repair in Chinese hamster cells 5	NA	NA	NA
chr1	72425851	72425909	59	*	h2ak119ub2_peak_1313	24	.	2.56	2.43654	0	9	Distal Intergenic	1	72427112	72536930	109819	2	381270	ENSMUST00000047786.5	111021	ENSMUSG00000039372	Marchf4	membrane associated ring-CH-type finger 4	ENSMUST00000047786.5	381270	0
chr1	72429293	72429387	95	*	h2ak119ub2_peak_1314	24	.	2.56	2.43654	0	89	Intron (ENSMUST00000047786.5/381270, intron 3 of 3)	1	72427112	72536930	109819	2	381270	ENSMUST00000047786.5	107543	ENSMUSG00000039372	Marchf4	membrane associated ring-CH-type finger 4	ENSMUST00000047786.5	381270	0
chr1	72431369	72431432	64	*	h2ak119ub2_peak_1315	34	.	3.2783	3.41201	0	25	Intron (ENSMUST00000047786.5/381270, intron 3 of 3)	1	72427112	72536930	109819	2	381270	ENSMUST00000047786.5	105498	ENSMUSG00000039372	Marchf4	membrane associated ring-CH-type finger 4	ENSMUST00000047786.5	381270	0
chr1	72432809	72432945	137	*	h2ak119ub2_peak_1316	24	.	2.56	2.43654	0	90	Intron (ENSMUST00000047786.5/381270, intron 3 of 3)	1	72427112	72536930	109819	2	381270	ENSMUST00000047786.5	103985	ENSMUSG00000039372	Marchf4	membrane associated ring-CH-type finger 4	ENSMUST00000047786.5	381270	0
chr1	72535279	72535404	126	*	h2ak119ub2_peak_1317	24	.	2.56	2.43654	0	7	Promoter (1-2kb)	1	72427112	72536930	109819	2	381270	ENSMUST00000047786.5	1526	ENSMUSG00000039372	Marchf4	membrane associated ring-CH-type finger 4	ENSMUST00000047786.5	381270	0
chr1	72535500	72535565	66	*	h2ak119ub2_peak_1318	32	.	3.14857	3.22608	0	26	Promoter (1-2kb)	1	72427112	72536930	109819	2	381270	ENSMUST00000047786.5	1365	ENSMUSG00000039372	Marchf4	membrane associated ring-CH-type finger 4	ENSMUST00000047786.5	381270	0
chr1	72535618	72535668	51	*	h2ak119ub2_peak_1319	34	.	3.2783	3.41201	0	18	Promoter (1-2kb)	1	72427112	72536930	109819	2	381270	ENSMUST00000047786.5	1262	ENSMUSG00000039372	Marchf4	membrane associated ring-CH-type finger 4	ENSMUST00000047786.5	381270	0
chr1	72536865	72536994	130	*	h2ak119ub2_peak_1320	25	.	2.97189	2.58764	0	20	Promoter (<=1kb)	1	72427112	72536930	109819	2	381270	ENSMUST00000047786.5	0	ENSMUSG00000039372	Marchf4	membrane associated ring-CH-type finger 4	ENSMUST00000047786.5	381270	0
chr1	72538307	72538362	56	*	h2ak119ub2_peak_1321	23	.	2.75644	2.31259	0	14	Promoter (1-2kb)	1	72427112	72536930	109819	2	381270	ENSMUST00000047786.5	-1377	ENSMUSG00000039372	Marchf4	membrane associated ring-CH-type finger 4	ENSMUST00000047786.5	381270	0
chr1	72547212	72547289	78	*	h2ak119ub2_peak_1322	17	.	2.26572	1.72152	0	39	Distal Intergenic	1	72427112	72536930	109819	2	381270	ENSMUST00000047786.5	-10282	ENSMUSG00000039372	Marchf4	membrane associated ring-CH-type finger 4	NA	NA	NA
chr1	72568132	72568182	51	*	h2ak119ub2_peak_1323	18	.	2.35907	1.83821	0	30	Distal Intergenic	1	72583251	72585991	2741	1	54380	ENSMUST00000145868.7	-15069	ENSMUSG00000039354	Smarcal1	SWI/SNF related matrix associated, actin dependent regulator of chromatin, subfamily a-like 1	NA	NA	NA
chr1	72576096	72576219	124	*	h2ak119ub2_peak_1324	23	.	2.49143	2.34354	0	93	Distal Intergenic	1	72583251	72585991	2741	1	54380	ENSMUST00000145868.7	-7032	ENSMUSG00000039354	Smarcal1	SWI/SNF related matrix associated, actin dependent regulator of chromatin, subfamily a-like 1	NA	NA	NA
chr1	72576578	72576716	139	*	h2ak119ub2_peak_1325	29	.	2.88381	2.9599	0	32	Distal Intergenic	1	72583251	72585991	2741	1	54380	ENSMUST00000145868.7	-6535	ENSMUSG00000039354	Smarcal1	SWI/SNF related matrix associated, actin dependent regulator of chromatin, subfamily a-like 1	NA	NA	NA
chr1	72576940	72577023	84	*	h2ak119ub2_peak_1326	32	.	3.14857	3.22608	0	42	Distal Intergenic	1	72583251	72585991	2741	1	54380	ENSMUST00000145868.7	-6228	ENSMUSG00000039354	Smarcal1	SWI/SNF related matrix associated, actin dependent regulator of chromatin, subfamily a-like 1	NA	NA	NA
chr1	72577104	72577297	194	*	h2ak119ub2_peak_1327	24	.	2.85429	2.43654	0	7	Distal Intergenic	1	72583251	72585991	2741	1	54380	ENSMUST00000145868.7	-5954	ENSMUSG00000039354	Smarcal1	SWI/SNF related matrix associated, actin dependent regulator of chromatin, subfamily a-like 1	NA	NA	NA
chr1	72577978	72578032	55	*	h2ak119ub2_peak_1328	22	.	2.69019	2.22951	0	32	Distal Intergenic	1	72583251	72585991	2741	1	54380	ENSMUST00000145868.7	-5219	ENSMUSG00000039354	Smarcal1	SWI/SNF related matrix associated, actin dependent regulator of chromatin, subfamily a-like 1	NA	NA	NA
chr1	72578452	72578580	129	*	h2ak119ub2_peak_1329	28	.	2.89791	2.87333	0	99	Distal Intergenic	1	72583251	72585991	2741	1	54380	ENSMUST00000145868.7	-4671	ENSMUSG00000039354	Smarcal1	SWI/SNF related matrix associated, actin dependent regulator of chromatin, subfamily a-like 1	ENSMUST00000145868.7;ENSMUST00000133123.7;ENSMUST00000152814.7;ENSMUST00000156797.7;ENSMUST00000136498.7;ENSMUST00000047615.14	54380;54380;54380;54380;54380;54380	-4671;-4671;-4671;-4671;-4671;-4671
chr1	72738954	72739004	51	*	h2ak119ub2_peak_1330	25	.	2.66548	2.58764	0	25	Distal Intergenic	1	72711781	72712570	790	1	19981	ENSMUST00000211963.1	27173	ENSMUSG00000046330	Rpl37a	ribosomal protein L37a	NA	NA	NA
chr1	72740263	72740403	141	*	h2ak119ub2_peak_1331	24	.	2.56	2.43654	0	104	Distal Intergenic	1	72711781	72712570	790	1	19981	ENSMUST00000211963.1	28482	ENSMUSG00000046330	Rpl37a	ribosomal protein L37a	NA	NA	NA
chr1	72815582	72815651	70	*	h2ak119ub2_peak_1332	25	.	2.97189	2.58764	0	40	Distal Intergenic	1	72824503	72852474	27972	1	16008	ENSMUST00000047328.10	-8852	ENSMUSG00000039323	Igfbp2	insulin-like growth factor binding protein 2	NA	NA	NA
chr1	72825123	72825185	63	*	h2ak119ub2_peak_1333	25	.	2.66548	2.58764	0	13	Promoter (<=1kb)	1	72825322	72852467	27146	1	16008	ENSMUST00000120564.1	-137	ENSMUSG00000039323	Igfbp2	insulin-like growth factor binding protein 2	ENSMUST00000047328.10;ENSMUST00000120564.1	16008;16008	0;-137
chr1	72859772	72859860	89	*	h2ak119ub2_peak_1334	25	.	2.66548	2.58764	0	50	3' UTR	1	72848699	72852148	3450	1	16008	ENSMUST00000155703.1	11073	ENSMUSG00000039323	Igfbp2	insulin-like growth factor binding protein 2	ENSMUST00000027377.8;ENSMUST00000137339.1	16011;16011	0;0
chr1	72860366	72860416	51	*	h2ak119ub2_peak_1335	24	.	2.85429	2.43654	0	4	3' UTR	1	72848699	72852148	3450	1	16008	ENSMUST00000155703.1	11667	ENSMUSG00000039323	Igfbp2	insulin-like growth factor binding protein 2	ENSMUST00000027377.8;ENSMUST00000137339.1	16011;16011	0;0
chr1	72860923	72860996	74	*	h2ak119ub2_peak_1336	17	.	2.26572	1.72152	0	69	3' UTR	1	72848699	72852148	3450	1	16008	ENSMUST00000155703.1	12224	ENSMUSG00000039323	Igfbp2	insulin-like growth factor binding protein 2	ENSMUST00000027377.8;ENSMUST00000137339.1	16011;16011	0;0
chr1	72861830	72861884	55	*	h2ak119ub2_peak_1337	25	.	2.97189	2.58764	0	40	3' UTR	1	72858065	72874275	16211	2	16011	ENSMUST00000137339.1	12391	ENSMUSG00000026185	Igfbp5	insulin-like growth factor binding protein 5	ENSMUST00000027377.8;ENSMUST00000137339.1	16011;16011	0;0
chr1	72862139	72862207	69	*	h2ak119ub2_peak_1338	17	.	2.09905	1.78085	0	20	3' UTR	1	72858065	72874275	16211	2	16011	ENSMUST00000137339.1	12068	ENSMUSG00000026185	Igfbp5	insulin-like growth factor binding protein 5	ENSMUST00000027377.8;ENSMUST00000137339.1	16011;16011	0;0
chr1	72864320	72864423	104	*	h2ak119ub2_peak_1339	32	.	3.14857	3.22608	0	40	Intron (ENSMUST00000027377.8/16011, intron 1 of 3)	1	72858065	72874275	16211	2	16011	ENSMUST00000137339.1	9852	ENSMUSG00000026185	Igfbp5	insulin-like growth factor binding protein 5	ENSMUST00000027377.8;ENSMUST00000137339.1	16011;16011	0;0
chr1	72864578	72864631	54	*	h2ak119ub2_peak_1340	24	.	2.85429	2.43654	0	20	Intron (ENSMUST00000027377.8/16011, intron 1 of 3)	1	72858065	72874275	16211	2	16011	ENSMUST00000137339.1	9644	ENSMUSG00000026185	Igfbp5	insulin-like growth factor binding protein 5	ENSMUST00000027377.8;ENSMUST00000137339.1	16011;16011	0;0
chr1	72864788	72864862	75	*	h2ak119ub2_peak_1341	17	.	2.29524	1.78085	0	36	Intron (ENSMUST00000027377.8/16011, intron 1 of 3)	1	72858065	72874275	16211	2	16011	ENSMUST00000137339.1	9413	ENSMUSG00000026185	Igfbp5	insulin-like growth factor binding protein 5	ENSMUST00000027377.8;ENSMUST00000137339.1	16011;16011	0;0
chr1	72868795	72868856	62	*	h2ak119ub2_peak_1342	43	.	3.89113	4.30067	0.422715	23	Intron (ENSMUST00000027377.8/16011, intron 1 of 3)	1	72858065	72874275	16211	2	16011	ENSMUST00000137339.1	5419	ENSMUSG00000026185	Igfbp5	insulin-like growth factor binding protein 5	ENSMUST00000027377.8;ENSMUST00000137339.1	16011;16011	0;0
chr1	72870916	72870985	70	*	h2ak119ub2_peak_1343	25	.	2.97189	2.58764	0	28	Intron (ENSMUST00000027377.8/16011, intron 1 of 3)	1	72858065	72874275	16211	2	16011	ENSMUST00000137339.1	3290	ENSMUSG00000026185	Igfbp5	insulin-like growth factor binding protein 5	ENSMUST00000027377.8;ENSMUST00000137339.1	16011;16011	0;0
chr1	72871538	72871588	51	*	h2ak119ub2_peak_1344	17	.	2.26572	1.72152	0	1	Promoter (2-3kb)	1	72858065	72874275	16211	2	16011	ENSMUST00000137339.1	2687	ENSMUSG00000026185	Igfbp5	insulin-like growth factor binding protein 5	ENSMUST00000027377.8;ENSMUST00000137339.1	16011;16011	0;0
chr1	72871774	72871855	82	*	h2ak119ub2_peak_1345	17	.	2.09905	1.78085	0	46	Promoter (2-3kb)	1	72858065	72874275	16211	2	16011	ENSMUST00000137339.1	2420	ENSMUSG00000026185	Igfbp5	insulin-like growth factor binding protein 5	ENSMUST00000027377.8;ENSMUST00000137339.1	16011;16011	0;0
chr1	72872888	72872938	51	*	h2ak119ub2_peak_1346	25	.	2.97189	2.58764	0	42	Promoter (1-2kb)	1	72858065	72874275	16211	2	16011	ENSMUST00000137339.1	1337	ENSMUSG00000026185	Igfbp5	insulin-like growth factor binding protein 5	ENSMUST00000027377.8;ENSMUST00000137339.1	16011;16011	0;0
chr1	72872990	72873177	188	*	h2ak119ub2_peak_1347	43	.	3.89113	4.30067	0.422715	145	Promoter (1-2kb)	1	72858065	72874275	16211	2	16011	ENSMUST00000137339.1	1098	ENSMUSG00000026185	Igfbp5	insulin-like growth factor binding protein 5	ENSMUST00000027377.8;ENSMUST00000137339.1	16011;16011	0;0
chr1	72874464	72874680	217	*	h2ak119ub2_peak_1348	34	.	3.2783	3.41201	0	23	Promoter (<=1kb)	1	72858065	72874275	16211	2	16011	ENSMUST00000137339.1	-189	ENSMUSG00000026185	Igfbp5	insulin-like growth factor binding protein 5	ENSMUST00000027377.8;ENSMUST00000137339.1	16011;16011	0;0
chr1	72874848	72874917	70	*	h2ak119ub2_peak_1349	34	.	3.58471	3.41201	0	23	Promoter (<=1kb)	1	72857932	72874884	16953	2	16011	ENSMUST00000027377.8	0	ENSMUSG00000026185	Igfbp5	insulin-like growth factor binding protein 5	ENSMUST00000027377.8;ENSMUST00000137339.1	16011;16011	0;0
chr1	72875140	72875327	188	*	h2ak119ub2_peak_1350	40	.	3.73715	4.07966	0.297602	163	Promoter (<=1kb)	1	72857932	72874884	16953	2	16011	ENSMUST00000027377.8	-256	ENSMUSG00000026185	Igfbp5	insulin-like growth factor binding protein 5	ENSMUST00000027377.8;ENSMUST00000137339.1	16011;16011	0;0
chr1	72875492	72875594	103	*	h2ak119ub2_peak_1351	34	.	3.58471	3.41201	0	41	Promoter (<=1kb)	1	72857932	72874884	16953	2	16011	ENSMUST00000027377.8	-608	ENSMUSG00000026185	Igfbp5	insulin-like growth factor binding protein 5	ENSMUST00000027377.8;ENSMUST00000137339.1	16011;16011	0;0
chr1	72875709	72876287	579	*	h2ak119ub2_peak_1352	34	.	3.58471	3.41201	0	102	Promoter (<=1kb)	1	72857932	72874884	16953	2	16011	ENSMUST00000027377.8	-825	ENSMUSG00000026185	Igfbp5	insulin-like growth factor binding protein 5	ENSMUST00000027377.8;ENSMUST00000137339.1	16011;16011	0;0
chr1	72876611	72876661	51	*	h2ak119ub2_peak_1353	25	.	2.66548	2.58764	0	17	Promoter (1-2kb)	1	72857932	72874884	16953	2	16011	ENSMUST00000027377.8	-1727	ENSMUSG00000026185	Igfbp5	insulin-like growth factor binding protein 5	ENSMUST00000027377.8;ENSMUST00000137339.1	16011;16011	0;0
chr1	72876962	72877131	170	*	h2ak119ub2_peak_1354	23	.	2.49143	2.34354	0	143	Promoter (2-3kb)	1	72857932	72874884	16953	2	16011	ENSMUST00000027377.8	-2078	ENSMUSG00000026185	Igfbp5	insulin-like growth factor binding protein 5	ENSMUST00000027377.8;ENSMUST00000137339.1	16011;16011	0;0
chr1	72877382	72877443	62	*	h2ak119ub2_peak_1355	29	.	2.96755	2.9706	0	30	Promoter (2-3kb)	1	72857932	72874884	16953	2	16011	ENSMUST00000027377.8	-2498	ENSMUSG00000026185	Igfbp5	insulin-like growth factor binding protein 5	ENSMUST00000027377.8;ENSMUST00000137339.1	16011;16011	0;0
chr1	72877505	72877582	78	*	h2ak119ub2_peak_1356	24	.	2.56	2.43654	0	30	Promoter (2-3kb)	1	72857932	72874884	16953	2	16011	ENSMUST00000027377.8	-2621	ENSMUSG00000026185	Igfbp5	insulin-like growth factor binding protein 5	ENSMUST00000027377.8;ENSMUST00000137339.1	16011;16011	0;0
chr1	72879193	72879264	72	*	h2ak119ub2_peak_1357	23	.	2.47224	2.31259	0	6	Distal Intergenic	1	72857932	72874884	16953	2	16011	ENSMUST00000027377.8	-4309	ENSMUSG00000026185	Igfbp5	insulin-like growth factor binding protein 5	ENSMUST00000027377.8;ENSMUST00000137339.1	16011;16011	0;0
chr1	72935783	72935833	51	*	h2ak119ub2_peak_1358	34	.	3.58471	3.41201	0	32	Distal Intergenic	1	72857932	72874884	16953	2	16011	ENSMUST00000027377.8	-60899	ENSMUSG00000026185	Igfbp5	insulin-like growth factor binding protein 5	NA	NA	NA
chr1	72943391	72943600	210	*	h2ak119ub2_peak_1359	28	.	2.89791	2.87333	0	196	Distal Intergenic	1	72857932	72874884	16953	2	16011	ENSMUST00000027377.8	-68507	ENSMUSG00000026185	Igfbp5	insulin-like growth factor binding protein 5	NA	NA	NA
chr1	72943711	72943836	126	*	h2ak119ub2_peak_1360	29	.	2.96755	2.9706	0	34	Distal Intergenic	1	72857932	72874884	16953	2	16011	ENSMUST00000027377.8	-68827	ENSMUSG00000026185	Igfbp5	insulin-like growth factor binding protein 5	NA	NA	NA
chr1	72943889	72943947	59	*	h2ak119ub2_peak_1361	20	.	2.56681	2.07634	0	16	Distal Intergenic	1	72857932	72874884	16953	2	16011	ENSMUST00000027377.8	-69005	ENSMUSG00000026185	Igfbp5	insulin-like growth factor binding protein 5	NA	NA	NA
chr1	72944108	72944232	125	*	h2ak119ub2_peak_1362	31	.	3.1174	3.18178	0	25	Distal Intergenic	1	72857932	72874884	16953	2	16011	ENSMUST00000027377.8	-69224	ENSMUSG00000026185	Igfbp5	insulin-like growth factor binding protein 5	NA	NA	NA
chr1	72944413	72944629	217	*	h2ak119ub2_peak_1363	25	.	2.97189	2.58764	0	73	Distal Intergenic	1	72857932	72874884	16953	2	16011	ENSMUST00000027377.8	-69529	ENSMUSG00000026185	Igfbp5	insulin-like growth factor binding protein 5	NA	NA	NA
chr1	72946276	72946512	237	*	h2ak119ub2_peak_1364	49	.	4.03143	4.98931	0.994495	90	Distal Intergenic	1	73015691	73025507	9817	1	69449	ENSMUST00000185768.6	-69179	ENSMUSG00000101968	1700027A15Rik	RIKEN cDNA 1700027A15 gene	NA	NA	NA
chr1	72946723	72946805	83	*	h2ak119ub2_peak_1365	20	.	2.30216	2.07634	0	33	Distal Intergenic	1	73015691	73025507	9817	1	69449	ENSMUST00000185768.6	-68886	ENSMUSG00000101968	1700027A15Rik	RIKEN cDNA 1700027A15 gene	NA	NA	NA
chr1	72946914	72947025	112	*	h2ak119ub2_peak_1366	21	.	2.62705	2.15088	0	1	Distal Intergenic	1	73015691	73025507	9817	1	69449	ENSMUST00000185768.6	-68666	ENSMUSG00000101968	1700027A15Rik	RIKEN cDNA 1700027A15 gene	NA	NA	NA
chr1	72947354	72947404	51	*	h2ak119ub2_peak_1367	25	.	2.97189	2.58764	0	25	Distal Intergenic	1	73015691	73025507	9817	1	69449	ENSMUST00000185768.6	-68287	ENSMUSG00000101968	1700027A15Rik	RIKEN cDNA 1700027A15 gene	NA	NA	NA
chr1	72951551	72951606	56	*	h2ak119ub2_peak_1368	43	.	3.89113	4.30067	0.422715	24	Distal Intergenic	1	73015691	73025507	9817	1	69449	ENSMUST00000185768.6	-64085	ENSMUSG00000101968	1700027A15Rik	RIKEN cDNA 1700027A15 gene	NA	NA	NA
chr1	72954988	72955087	100	*	h2ak119ub2_peak_1369	24	.	2.56	2.43654	0	5	Distal Intergenic	1	73015691	73025507	9817	1	69449	ENSMUST00000185768.6	-60604	ENSMUSG00000101968	1700027A15Rik	RIKEN cDNA 1700027A15 gene	NA	NA	NA
chr1	73111927	73111977	51	*	h2ak119ub2_peak_1370	25	.	2.66548	2.58764	0	6	Distal Intergenic	1	73024569	73025507	939	1	69449	ENSMUST00000190525.1	87358	ENSMUSG00000101968	1700027A15Rik	RIKEN cDNA 1700027A15 gene	NA	NA	NA
chr1	73263220	73263272	53	*	h2ak119ub2_peak_1371	25	.	2.97189	2.58764	0	11	Distal Intergenic	1	73398968	73430790	31823	1	78718	ENSMUST00000186582.1	-135696	ENSMUSG00000101812	D530049I02Rik	RIKEN cDNA D530049I02 gene	NA	NA	NA
chr1	73550073	73550123	51	*	h2ak119ub2_peak_1372	40	.	3.73715	4.07966	0.297602	27	Distal Intergenic	1	73395334	73407569	12236	2	723792	ENSMUST00000190487.1	-142504	NA	Pinc	pregnancy induced noncoding RNA	NA	NA	NA
chr1	73555285	73555365	81	*	h2ak119ub2_peak_1373	25	.	2.97189	2.58764	0	74	Distal Intergenic	1	73395334	73407569	12236	2	723792	ENSMUST00000190487.1	-147716	NA	Pinc	pregnancy induced noncoding RNA	NA	NA	NA
chr1	73636087	73636161	75	*	h2ak119ub2_peak_1374	17	.	2.26572	1.72152	0	42	Intron (ENSMUST00000191114.6/109198, intron 2 of 3)	1	73618088	73743947	125860	2	109198	ENSMUST00000191114.6	107786	ENSMUSG00000100301	6030407O03Rik	RIKEN cDNA 6030407O03 gene	ENSMUST00000191114.6;ENSMUST00000189514.1	109198;109198	0;0
chr1	73802741	73802860	120	*	h2ak119ub2_peak_1375	24	.	2.56	2.43654	0	23	Intron (ENSMUST00000189514.1/109198, intron 6 of 8)	1	73855477	73855575	99	2	102465179	ENSMUST00000183826.1	52715	ENSMUSG00000098504	Mir6351	microRNA 6351	ENSMUST00000189514.1	109198	0
chr1	73804018	73804085	68	*	h2ak119ub2_peak_1376	34	.	3.2783	3.41201	0	37	Intron (ENSMUST00000189514.1/109198, intron 6 of 8)	1	73855477	73855575	99	2	102465179	ENSMUST00000183826.1	51490	ENSMUSG00000098504	Mir6351	microRNA 6351	ENSMUST00000189514.1	109198	0
chr1	73829659	73829764	106	*	h2ak119ub2_peak_1377	34	.	3.2783	3.41201	0	26	Intron (ENSMUST00000189514.1/109198, intron 6 of 8)	1	73855477	73855575	99	2	102465179	ENSMUST00000183826.1	25811	ENSMUSG00000098504	Mir6351	microRNA 6351	ENSMUST00000189514.1	109198	0
chr1	73832944	73833120	177	*	h2ak119ub2_peak_1378	34	.	3.58471	3.41201	0	154	Intron (ENSMUST00000189514.1/109198, intron 6 of 8)	1	73855477	73855575	99	2	102465179	ENSMUST00000183826.1	22455	ENSMUSG00000098504	Mir6351	microRNA 6351	ENSMUST00000189514.1	109198	0
chr1	73846156	73846206	51	*	h2ak119ub2_peak_1379	24	.	2.56	2.43654	0	4	Intron (ENSMUST00000189514.1/109198, intron 6 of 8)	1	73855477	73855575	99	2	102465179	ENSMUST00000183826.1	9369	ENSMUSG00000098504	Mir6351	microRNA 6351	ENSMUST00000189514.1	109198	0
chr1	73853329	73853429	101	*	h2ak119ub2_peak_1380	24	.	2.56	2.43654	0	3	Promoter (2-3kb)	1	73855477	73855575	99	2	102465179	ENSMUST00000183826.1	2146	ENSMUSG00000098504	Mir6351	microRNA 6351	ENSMUST00000183826.1;ENSMUST00000189514.1	102465179;109198	2146;0
chr1	73853537	73853605	69	*	h2ak119ub2_peak_1381	137	.	8.44572	13.7287	8.71421	30	Promoter (1-2kb)	1	73855477	73855575	99	2	102465179	ENSMUST00000183826.1	1970	ENSMUSG00000098504	Mir6351	microRNA 6351	ENSMUST00000183826.1;ENSMUST00000189514.1	102465179;109198	1970;0
chr1	73857200	73857259	60	*	h2ak119ub2_peak_1382	25	.	2.97189	2.58764	0	40	Promoter (1-2kb)	1	73855477	73855575	99	2	102465179	ENSMUST00000183826.1	-1625	ENSMUSG00000098504	Mir6351	microRNA 6351	ENSMUST00000183826.1;ENSMUST00000189514.1	102465179;109198	-1625;0
chr1	73861822	73861887	66	*	h2ak119ub2_peak_1383	24	.	2.85429	2.43654	0	21	Promoter (2-3kb)	1	73618088	73864466	246379	2	109198	ENSMUST00000189514.1	2579	ENSMUSG00000100301	6030407O03Rik	RIKEN cDNA 6030407O03 gene	ENSMUST00000189514.1	109198	0
chr1	73952945	73953029	85	*	h2ak119ub2_peak_1384	24	.	2.85429	2.43654	0	14	Exon (ENSMUST00000169786.7/21961, exon 19 of 35)	1	73953373	73963043	9671	2	21961	ENSMUST00000191367.1	10014	ENSMUSG00000055322	Tns1	tensin 1	ENSMUST00000169786.7;ENSMUST00000187584.6;ENSMUST00000191104.6;ENSMUST00000185702.6;ENSMUST00000185331.6;ENSMUST00000212888.1;ENSMUST00000191367.1	21961;21961;21961;21961;21961;21961;21961	0;0;0;0;0;0;10014
chr1	74026781	74026851	71	*	h2ak119ub2_peak_1385	43	.	3.89113	4.30067	0.422715	25	Intron (ENSMUST00000169786.7/21961, intron 3 of 34)	1	73993163	74037133	43971	2	21961	ENSMUST00000187281.6	10282	ENSMUSG00000055322	Tns1	tensin 1	ENSMUST00000169786.7;ENSMUST00000187584.6;ENSMUST00000191104.6;ENSMUST00000212888.1;ENSMUST00000187281.6;ENSMUST00000191204.6;ENSMUST00000188208.1;ENSMUST00000190599.1	21961;21961;21961;21961;21961;21961;21961;21961	0;0;0;0;0;0;0;0
chr1	74036378	74036480	103	*	h2ak119ub2_peak_1386	17	.	2.26572	1.72152	0	17	Promoter (<=1kb)	1	73993163	74037133	43971	2	21961	ENSMUST00000187281.6	653	ENSMUSG00000055322	Tns1	tensin 1	ENSMUST00000169786.7;ENSMUST00000187584.6;ENSMUST00000191104.6;ENSMUST00000212888.1;ENSMUST00000187281.6;ENSMUST00000191204.6;ENSMUST00000188208.1;ENSMUST00000190599.1	21961;21961;21961;21961;21961;21961;21961;21961	0;0;0;0;0;0;0;0
chr1	74039919	74039991	73	*	h2ak119ub2_peak_1387	25	.	2.66548	2.58764	0	12	Promoter (2-3kb)	1	74002316	74037157	34842	2	21961	ENSMUST00000190599.1	-2762	ENSMUSG00000055322	Tns1	tensin 1	ENSMUST00000169786.7;ENSMUST00000187584.6;ENSMUST00000191104.6;ENSMUST00000212888.1;ENSMUST00000187281.6;ENSMUST00000191204.6;ENSMUST00000188208.1;ENSMUST00000190599.1	21961;21961;21961;21961;21961;21961;21961;21961	0;0;0;0;0;0;0;0
chr1	74068907	74068957	51	*	h2ak119ub2_peak_1388	25	.	2.66548	2.58764	0	17	Intron (ENSMUST00000169786.7/21961, intron 2 of 34)	1	73910232	74091351	181120	2	21961	ENSMUST00000187584.6	22394	ENSMUSG00000055322	Tns1	tensin 1	ENSMUST00000169786.7;ENSMUST00000187584.6;ENSMUST00000191104.6;ENSMUST00000212888.1;ENSMUST00000191204.6;ENSMUST00000188208.1	21961;21961;21961;21961;21961;21961	0;0;0;0;0;0
chr1	74110033	74110083	51	*	h2ak119ub2_peak_1389	23	.	2.47224	2.31259	0	47	Intron (ENSMUST00000169786.7/21961, intron 1 of 34)	1	73997055	74096868	99814	2	21961	ENSMUST00000188208.1	-13165	ENSMUSG00000055322	Tns1	tensin 1	ENSMUST00000169786.7;ENSMUST00000191104.6;ENSMUST00000212888.1	21961;21961;21961	0;0;0
chr1	74126103	74126153	51	*	h2ak119ub2_peak_1390	24	.	2.82603	2.40059	0	21	Promoter (<=1kb)	1	74125579	74147773	22195	1	435626	ENSMUST00000127134.1	524	ENSMUSG00000061815	Rufy4	RUN and FYVE domain containing 4	ENSMUST00000169786.7;ENSMUST00000191104.6;ENSMUST00000212888.1;ENSMUST00000080167.10;ENSMUST00000127134.1	21961;21961;21961;435626;435626	0;0;0;0;0
chr1	74319068	74319118	51	*	h2ak119ub2_peak_1391	25	.	2.97189	2.58764	0	8	Intron (ENSMUST00000027370.12/56695, intron 2 of 9)	1	74293910	74305622	11713	2	69660	ENSMUST00000130763.7	-13446	ENSMUSG00000006301	Tmbim1	transmembrane BAX inhibitor motif containing 1	ENSMUST00000027370.12;ENSMUST00000138620.1;ENSMUST00000087226.10	56695;56695;56695	0;0;0
chr1	74331701	74331765	65	*	h2ak119ub2_peak_1392	34	.	3.2783	3.41201	0	18	Promoter (<=1kb)	1	74332610	74353686	21077	1	56695	ENSMUST00000087225.5	-845	ENSMUSG00000026179	Pnkd	paroxysmal nonkinesiogenic dyskinesia	ENSMUST00000027370.12;ENSMUST00000138620.1;ENSMUST00000087226.10;ENSMUST00000087225.5	56695;56695;56695;56695	0;0;0;0
chr1	74333161	74333298	138	*	h2ak119ub2_peak_1393	24	.	2.85429	2.43654	0	47	Promoter (<=1kb)	1	74332610	74353686	21077	1	56695	ENSMUST00000087225.5	551	ENSMUSG00000026179	Pnkd	paroxysmal nonkinesiogenic dyskinesia	ENSMUST00000027370.12;ENSMUST00000138620.1;ENSMUST00000087226.10;ENSMUST00000087225.5	56695;56695;56695;56695	0;0;0;0
chr1	74340774	74340893	120	*	h2ak119ub2_peak_1394	24	.	2.85429	2.43654	0	43	Intron (ENSMUST00000027370.12/56695, intron 2 of 9)	1	74332610	74353686	21077	1	56695	ENSMUST00000087225.5	8164	ENSMUSG00000026179	Pnkd	paroxysmal nonkinesiogenic dyskinesia	ENSMUST00000027370.12;ENSMUST00000138620.1;ENSMUST00000087226.10;ENSMUST00000087225.5	56695;56695;56695;56695	0;0;0;0
chr1	74363440	74363506	67	*	h2ak119ub2_peak_1395	18	.	2.35907	1.83821	0	40	Promoter (<=1kb)	1	74362442	74369150	6709	1	241112	ENSMUST00000191010.1	998	ENSMUSG00000073650	Catip	ciliogenesis associated TTC17 interacting protein	ENSMUST00000097697.7;ENSMUST00000128445.7;ENSMUST00000191010.1;ENSMUST00000186688.1	241112;241112;241112;241112	0;0;0;0
chr1	74365092	74365142	51	*	h2ak119ub2_peak_1396	17	.	2.09905	1.78085	0	38	Promoter (<=1kb)	1	74364531	74366742	2212	1	241112	ENSMUST00000186688.1	561	ENSMUSG00000073650	Catip	ciliogenesis associated TTC17 interacting protein	ENSMUST00000097697.7;ENSMUST00000128445.7;ENSMUST00000191010.1;ENSMUST00000186688.1	241112;241112;241112;241112	0;0;0;0
chr1	74377960	74378040	81	*	h2ak119ub2_peak_1397	34	.	3.2783	3.41201	0	56	Promoter (1-2kb)	1	74376657	74379856	3200	1	18173	ENSMUST00000155865.1	1303	ENSMUSG00000026177	Slc11a1	solute carrier family 11 (proton-coupled divalent metal ion transporters), member 1	ENSMUST00000187516.6;ENSMUST00000147233.7;ENSMUST00000027368.5;ENSMUST00000131511.7;ENSMUST00000136786.7;ENSMUST00000135137.1;ENSMUST00000155865.1;ENSMUST00000133896.7;ENSMUST00000127487.1	18173;18173;18173;18173;18173;18173;18173;18173;18173	0;0;0;0;0;2388;0;0;-4994
chr1	74384108	74384205	98	*	h2ak119ub2_peak_1398	32	.	3.14857	3.22608	0	74	Promoter (<=1kb)	1	74383600	74385197	1598	1	18173	ENSMUST00000134189.1	508	ENSMUSG00000026177	Slc11a1	solute carrier family 11 (proton-coupled divalent metal ion transporters), member 1	ENSMUST00000187516.6;ENSMUST00000147233.7;ENSMUST00000027368.5;ENSMUST00000131511.7;ENSMUST00000136786.7;ENSMUST00000155865.1;ENSMUST00000133896.7;ENSMUST00000127487.1;ENSMUST00000149166.7;ENSMUST00000134189.1	18173;18173;18173;18173;18173;18173;18173;18173;18173;18173	0;0;0;0;0;0;0;1074;0;0
chr1	74384525	74384607	83	*	h2ak119ub2_peak_1399	25	.	2.97189	2.58764	0	20	Promoter (<=1kb)	1	74383600	74385197	1598	1	18173	ENSMUST00000134189.1	925	ENSMUSG00000026177	Slc11a1	solute carrier family 11 (proton-coupled divalent metal ion transporters), member 1	ENSMUST00000187516.6;ENSMUST00000147233.7;ENSMUST00000027368.5;ENSMUST00000131511.7;ENSMUST00000136786.7;ENSMUST00000155865.1;ENSMUST00000133896.7;ENSMUST00000127487.1;ENSMUST00000149166.7;ENSMUST00000134189.1	18173;18173;18173;18173;18173;18173;18173;18173;18173;18173	0;0;0;0;0;0;0;1491;0;0
chr1	74385365	74385435	71	*	h2ak119ub2_peak_1400	25	.	2.97189	2.58764	0	44	Promoter (1-2kb)	1	74383600	74385197	1598	1	18173	ENSMUST00000134189.1	1765	ENSMUSG00000026177	Slc11a1	solute carrier family 11 (proton-coupled divalent metal ion transporters), member 1	ENSMUST00000187516.6;ENSMUST00000147233.7;ENSMUST00000027368.5;ENSMUST00000131511.7;ENSMUST00000136786.7;ENSMUST00000133896.7;ENSMUST00000127487.1;ENSMUST00000149166.7;ENSMUST00000134189.1	18173;18173;18173;18173;18173;18173;18173;18173;18173	0;0;0;0;0;0;2331;0;0
chr1	74385552	74385649	98	*	h2ak119ub2_peak_1401	24	.	2.85429	2.43654	0	31	Promoter (1-2kb)	1	74383600	74385197	1598	1	18173	ENSMUST00000134189.1	1952	ENSMUSG00000026177	Slc11a1	solute carrier family 11 (proton-coupled divalent metal ion transporters), member 1	ENSMUST00000187516.6;ENSMUST00000147233.7;ENSMUST00000027368.5;ENSMUST00000131511.7;ENSMUST00000136786.7;ENSMUST00000133896.7;ENSMUST00000127487.1;ENSMUST00000149166.7;ENSMUST00000134189.1	18173;18173;18173;18173;18173;18173;18173;18173;18173	0;0;0;0;0;0;2518;0;0
chr1	74387681	74387731	51	*	h2ak119ub2_peak_1402	34	.	3.2783	3.41201	0	27	Distal Intergenic	1	74391509	74397285	5777	1	227292	ENSMUST00000027367.13	-3778	ENSMUSG00000026176	Ctdsp1	CTD (carboxy-terminal domain, RNA polymerase II, polypeptide A) small phosphatase 1	ENSMUST00000187516.6;ENSMUST00000147233.7;ENSMUST00000027368.5;ENSMUST00000131511.7;ENSMUST00000133896.7;ENSMUST00000127487.1;ENSMUST00000149166.7;ENSMUST00000134189.1;ENSMUST00000027367.13;ENSMUST00000141175.1;ENSMUST00000152659.1	18173;18173;18173;18173;18173;18173;18173;18173;227292;227292;227292	0;0;0;0;0;4647;0;0;0;0;-4431
chr1	74395502	74395606	105	*	h2ak119ub2_peak_1403	32	.	3.14857	3.22608	0	17	Promoter (1-2kb)	1	74394310	74394394	85	1	387219	ENSMUST00000083534.1	1192	ENSMUSG00000065468	Mir26b	microRNA 26b	ENSMUST00000027367.13;ENSMUST00000141175.1;ENSMUST00000152659.1;ENSMUST00000083534.1	227292;227292;227292;387219	0;0;3340;1192
chr1	74415937	74416023	87	*	h2ak119ub2_peak_1404	24	.	2.85429	2.43654	0	43	Exon (ENSMUST00000027366.12/22349, exon 3 of 20)	1	74419053	74423018	3966	1	22349	ENSMUST00000159749.1	-3030	ENSMUSG00000026175	Vil1	villin 1	ENSMUST00000027366.12;ENSMUST00000159749.1	22349;22349	0;0
chr1	74420225	74420306	82	*	h2ak119ub2_peak_1405	25	.	2.66548	2.58764	0	25	Promoter (1-2kb)	1	74421416	74423011	1596	1	22349	ENSMUST00000161087.1	-1110	ENSMUSG00000026175	Vil1	villin 1	ENSMUST00000027366.12;ENSMUST00000159749.1;ENSMUST00000161087.1;ENSMUST00000163018.1	22349;22349;22349;22349	0;0;-1110;0
chr1	74423745	74423795	51	*	h2ak119ub2_peak_1406	34	.	3.2783	3.41201	0	14	Promoter (<=1kb)	1	74423686	74425966	2281	1	22349	ENSMUST00000163018.1	59	ENSMUSG00000026175	Vil1	villin 1	ENSMUST00000027366.12;ENSMUST00000159749.1;ENSMUST00000161087.1;ENSMUST00000163018.1	22349;22349;22349;22349	0;0;2329;0
chr1	74424083	74424184	102	*	h2ak119ub2_peak_1407	59	.	4.62001	5.94877	1.74247	58	Promoter (<=1kb)	1	74423686	74425966	2281	1	22349	ENSMUST00000163018.1	397	ENSMUSG00000026175	Vil1	villin 1	ENSMUST00000027366.12;ENSMUST00000159749.1;ENSMUST00000161087.1;ENSMUST00000163018.1	22349;22349;22349;22349	0;0;2667;0
chr1	74427784	74427834	51	*	h2ak119ub2_peak_1408	25	.	2.97189	2.58764	0	18	Intron (ENSMUST00000027366.12/22349, intron 16 of 19)	1	74423686	74425966	2281	1	22349	ENSMUST00000163018.1	4098	ENSMUSG00000026175	Vil1	villin 1	ENSMUST00000027366.12;ENSMUST00000159749.1;ENSMUST00000161087.1;ENSMUST00000163018.1	22349;22349;22349;22349	0;0;6368;0
chr1	74736588	74736641	54	*	h2ak119ub2_peak_1409	24	.	2.85429	2.43654	0	32	Promoter (<=1kb)	1	74736809	74737823	1015	1	104086	ENSMUST00000189083.1	-168	ENSMUSG00000026170	Cyp27a1	cytochrome P450, family 27, subfamily a, polypeptide 1	ENSMUST00000027356.6;ENSMUST00000190781.1;ENSMUST00000189083.1;ENSMUST00000160732.7;ENSMUST00000188073.6;ENSMUST00000113672.8;ENSMUST00000081636.12;ENSMUST00000162093.1	104086;104086;104086;241113;241113;241113;241113;241113	0;0;-168;0;0;0;0;0
chr1	74747317	74747398	82	*	h2ak119ub2_peak_1410	18	.	2.35907	1.83821	0	45	Promoter (1-2kb)	1	74740205	74748577	8373	2	241113	ENSMUST00000113672.8	1179	ENSMUSG00000006542	Prkag3	protein kinase, AMP-activated, gamma 3 non-catalytic subunit	ENSMUST00000160732.7;ENSMUST00000188073.6;ENSMUST00000113672.8;ENSMUST00000081636.12;ENSMUST00000162093.1;ENSMUST00000159728.1	241113;241113;241113;241113;241113;241113	0;0;0;0;0;0
chr1	74747457	74747609	153	*	h2ak119ub2_peak_1411	23	.	2.49143	2.34354	0	107	Promoter (<=1kb)	1	74740205	74748577	8373	2	241113	ENSMUST00000113672.8	968	ENSMUSG00000006542	Prkag3	protein kinase, AMP-activated, gamma 3 non-catalytic subunit	ENSMUST00000160732.7;ENSMUST00000188073.6;ENSMUST00000113672.8;ENSMUST00000081636.12;ENSMUST00000162093.1;ENSMUST00000159728.1	241113;241113;241113;241113;241113;241113	0;0;0;0;0;0
chr1	74748067	74748120	54	*	h2ak119ub2_peak_1412	34	.	3.2783	3.41201	0	28	Promoter (<=1kb)	1	74740205	74748577	8373	2	241113	ENSMUST00000113672.8	457	ENSMUSG00000006542	Prkag3	protein kinase, AMP-activated, gamma 3 non-catalytic subunit	ENSMUST00000160732.7;ENSMUST00000188073.6;ENSMUST00000113672.8;ENSMUST00000081636.12;ENSMUST00000162093.1;ENSMUST00000159728.1	241113;241113;241113;241113;241113;241113	0;0;0;0;0;0
chr1	74748350	74748410	61	*	h2ak119ub2_peak_1413	24	.	2.85429	2.43654	0	46	Promoter (<=1kb)	1	74740205	74748577	8373	2	241113	ENSMUST00000113672.8	167	ENSMUSG00000006542	Prkag3	protein kinase, AMP-activated, gamma 3 non-catalytic subunit	ENSMUST00000160732.7;ENSMUST00000188073.6;ENSMUST00000113672.8;ENSMUST00000081636.12;ENSMUST00000162093.1;ENSMUST00000159728.1	241113;241113;241113;241113;241113;241113	0;0;0;0;0;0
chr1	74749438	74749488	51	*	h2ak119ub2_peak_1414	34	.	3.2783	3.41201	0	18	Promoter (<=1kb)	1	74740205	74749221	9017	2	241113	ENSMUST00000081636.12	-217	ENSMUSG00000006542	Prkag3	protein kinase, AMP-activated, gamma 3 non-catalytic subunit	ENSMUST00000160732.7;ENSMUST00000188073.6;ENSMUST00000113672.8;ENSMUST00000081636.12;ENSMUST00000162093.1;ENSMUST00000159728.1	241113;241113;241113;241113;241113;241113	0;0;0;0;0;0
chr1	74763795	74763845	51	*	h2ak119ub2_peak_1415	25	.	2.97189	2.58764	0	14	Distal Intergenic	1	74771892	74785322	13431	1	22420	ENSMUST00000006716.7	-8047	ENSMUSG00000033227	Wnt6	wingless-type MMTV integration site family, member 6	NA	NA	NA
chr1	74764412	74764474	63	*	h2ak119ub2_peak_1416	24	.	2.56	2.43654	0	13	Distal Intergenic	1	74771892	74785322	13431	1	22420	ENSMUST00000006716.7	-7418	ENSMUSG00000033227	Wnt6	wingless-type MMTV integration site family, member 6	NA	NA	NA
chr1	74769260	74769432	173	*	h2ak119ub2_peak_1417	24	.	2.85429	2.43654	0	15	Promoter (2-3kb)	1	74771892	74785322	13431	1	22420	ENSMUST00000006716.7	-2460	ENSMUSG00000033227	Wnt6	wingless-type MMTV integration site family, member 6	ENSMUST00000006716.7	22420	0
chr1	74769937	74770154	218	*	h2ak119ub2_peak_1418	34	.	3.2783	3.41201	0	169	Promoter (1-2kb)	1	74771892	74785322	13431	1	22420	ENSMUST00000006716.7	-1738	ENSMUSG00000033227	Wnt6	wingless-type MMTV integration site family, member 6	ENSMUST00000006716.7	22420	0
chr1	74770208	74771113	906	*	h2ak119ub2_peak_1419	59	.	4.91429	5.94877	1.74247	574	Promoter (<=1kb)	1	74771892	74785322	13431	1	22420	ENSMUST00000006716.7	-779	ENSMUSG00000033227	Wnt6	wingless-type MMTV integration site family, member 6	ENSMUST00000006716.7	22420	0
chr1	74771178	74771311	134	*	h2ak119ub2_peak_1420	52	.	4.19754	5.24557	1.12478	33	Promoter (<=1kb)	1	74771892	74785322	13431	1	22420	ENSMUST00000006716.7	-581	ENSMUSG00000033227	Wnt6	wingless-type MMTV integration site family, member 6	ENSMUST00000006716.7	22420	0
chr1	74772208	74772272	65	*	h2ak119ub2_peak_1421	52	.	4.19754	5.24557	1.12478	39	Promoter (<=1kb)	1	74771892	74785322	13431	1	22420	ENSMUST00000006716.7	316	ENSMUSG00000033227	Wnt6	wingless-type MMTV integration site family, member 6	ENSMUST00000006716.7	22420	0
chr1	74772481	74772890	410	*	h2ak119ub2_peak_1422	62	.	5.11677	6.2404	1.97533	167	Promoter (<=1kb)	1	74771892	74785322	13431	1	22420	ENSMUST00000006716.7	589	ENSMUSG00000033227	Wnt6	wingless-type MMTV integration site family, member 6	ENSMUST00000006716.7	22420	0
chr1	74773741	74773793	53	*	h2ak119ub2_peak_1423	32	.	3.14857	3.22608	0	5	Promoter (1-2kb)	1	74771892	74785322	13431	1	22420	ENSMUST00000006716.7	1849	ENSMUSG00000033227	Wnt6	wingless-type MMTV integration site family, member 6	ENSMUST00000006716.7	22420	0
chr1	74774069	74774137	69	*	h2ak119ub2_peak_1424	34	.	3.2783	3.41201	0	45	Promoter (2-3kb)	1	74771892	74785322	13431	1	22420	ENSMUST00000006716.7	2177	ENSMUSG00000033227	Wnt6	wingless-type MMTV integration site family, member 6	ENSMUST00000006716.7	22420	0
chr1	74774220	74774542	323	*	h2ak119ub2_peak_1425	40	.	3.73715	4.07966	0.297602	240	Promoter (2-3kb)	1	74771892	74785322	13431	1	22420	ENSMUST00000006716.7	2328	ENSMUSG00000033227	Wnt6	wingless-type MMTV integration site family, member 6	ENSMUST00000006716.7	22420	0
chr1	74774914	74774964	51	*	h2ak119ub2_peak_1426	24	.	2.56	2.43654	0	10	Exon (ENSMUST00000188031.1/ENSMUST00000188031.1, exon 3 of 3)	1	74771892	74785322	13431	1	22420	ENSMUST00000006716.7	3022	ENSMUSG00000033227	Wnt6	wingless-type MMTV integration site family, member 6	ENSMUST00000006716.7	22420	0
chr1	74776360	74776432	73	*	h2ak119ub2_peak_1427	34	.	3.2783	3.41201	0	36	Intron (ENSMUST00000006716.7/22420, intron 1 of 3)	1	74771892	74785322	13431	1	22420	ENSMUST00000006716.7	4468	ENSMUSG00000033227	Wnt6	wingless-type MMTV integration site family, member 6	ENSMUST00000006716.7	22420	0
chr1	74781786	74781891	106	*	h2ak119ub2_peak_1428	18	.	2.35907	1.83821	0	40	Promoter (<=1kb)	1	74782439	74784602	2164	1	22420	ENSMUST00000189544.1	-548	ENSMUSG00000033227	Wnt6	wingless-type MMTV integration site family, member 6	ENSMUST00000006716.7;ENSMUST00000189544.1	22420;22420	0;0
chr1	74782542	74782647	106	*	h2ak119ub2_peak_1429	21	.	2.35619	2.15088	0	35	Promoter (<=1kb)	1	74782439	74784602	2164	1	22420	ENSMUST00000189544.1	103	ENSMUSG00000033227	Wnt6	wingless-type MMTV integration site family, member 6	ENSMUST00000006716.7;ENSMUST00000189544.1	22420;22420	0;0
chr1	74782811	74782905	95	*	h2ak119ub2_peak_1430	19	.	2.16286	1.92429	0	35	Promoter (<=1kb)	1	74782439	74784602	2164	1	22420	ENSMUST00000189544.1	372	ENSMUSG00000033227	Wnt6	wingless-type MMTV integration site family, member 6	ENSMUST00000006716.7;ENSMUST00000189544.1	22420;22420	0;0
chr1	74783055	74783395	341	*	h2ak119ub2_peak_1431	52	.	4.50395	5.24557	1.12478	69	Promoter (<=1kb)	1	74782439	74784602	2164	1	22420	ENSMUST00000189544.1	616	ENSMUSG00000033227	Wnt6	wingless-type MMTV integration site family, member 6	ENSMUST00000006716.7;ENSMUST00000189544.1	22420;22420	0;0
chr1	74783450	74783651	202	*	h2ak119ub2_peak_1432	34	.	3.58471	3.41201	0	43	Promoter (1-2kb)	1	74782439	74784602	2164	1	22420	ENSMUST00000189544.1	1011	ENSMUSG00000033227	Wnt6	wingless-type MMTV integration site family, member 6	ENSMUST00000006716.7;ENSMUST00000189544.1	22420;22420	0;0
chr1	74783726	74783853	128	*	h2ak119ub2_peak_1433	32	.	3.44286	3.22608	0	44	Promoter (1-2kb)	1	74782439	74784602	2164	1	22420	ENSMUST00000189544.1	1287	ENSMUSG00000033227	Wnt6	wingless-type MMTV integration site family, member 6	ENSMUST00000006716.7;ENSMUST00000189544.1	22420;22420	0;0
chr1	74783983	74784067	85	*	h2ak119ub2_peak_1434	34	.	3.2783	3.41201	0	38	Promoter (1-2kb)	1	74782439	74784602	2164	1	22420	ENSMUST00000189544.1	1544	ENSMUSG00000033227	Wnt6	wingless-type MMTV integration site family, member 6	ENSMUST00000006716.7;ENSMUST00000189544.1	22420;22420	0;0
chr1	74789446	74789496	51	*	h2ak119ub2_peak_1435	24	.	2.85429	2.43654	0	25	Promoter (2-3kb)	1	74791516	74804179	12664	1	22409	ENSMUST00000006718.14	-2020	ENSMUSG00000026167	Wnt10a	wingless-type MMTV integration site family, member 10A	ENSMUST00000006718.14;ENSMUST00000187238.1;ENSMUST00000006716.7;ENSMUST00000189544.1	22409;22409;22420;22420	0;0;0;0
chr1	74789779	74789853	75	*	h2ak119ub2_peak_1436	25	.	2.66548	2.58764	0	62	Promoter (1-2kb)	1	74791516	74804179	12664	1	22409	ENSMUST00000006718.14	-1663	ENSMUSG00000026167	Wnt10a	wingless-type MMTV integration site family, member 10A	ENSMUST00000006718.14;ENSMUST00000187238.1;ENSMUST00000006716.7	22409;22409;22420	0;0;0
chr1	74790154	74790220	67	*	h2ak119ub2_peak_1437	13	.	1.99184	1.39103	0	46	Promoter (1-2kb)	1	74791516	74804179	12664	1	22409	ENSMUST00000006718.14	-1296	ENSMUSG00000026167	Wnt10a	wingless-type MMTV integration site family, member 10A	ENSMUST00000006718.14;ENSMUST00000187238.1;ENSMUST00000006716.7	22409;22409;22420	0;0;0
chr1	74790559	74790644	86	*	h2ak119ub2_peak_1438	23	.	2.47224	2.31259	0	4	Promoter (<=1kb)	1	74791516	74804179	12664	1	22409	ENSMUST00000006718.14	-872	ENSMUSG00000026167	Wnt10a	wingless-type MMTV integration site family, member 10A	ENSMUST00000006718.14;ENSMUST00000187238.1	22409;22409	0;0
chr1	74790816	74791356	541	*	h2ak119ub2_peak_1439	32	.	3.19815	3.29682	0	95	Promoter (<=1kb)	1	74791516	74804179	12664	1	22409	ENSMUST00000006718.14	-160	ENSMUSG00000026167	Wnt10a	wingless-type MMTV integration site family, member 10A	ENSMUST00000006718.14;ENSMUST00000187238.1	22409;22409	0;0
chr1	74791875	74791925	51	*	h2ak119ub2_peak_1440	34	.	3.2783	3.41201	0	16	Promoter (<=1kb)	1	74791516	74804179	12664	1	22409	ENSMUST00000006718.14	359	ENSMUSG00000026167	Wnt10a	wingless-type MMTV integration site family, member 10A	ENSMUST00000006718.14;ENSMUST00000187238.1	22409;22409	0;0
chr1	74792345	74792704	360	*	h2ak119ub2_peak_1441	23	.	2.49143	2.34354	0	337	Promoter (<=1kb)	1	74793363	74803495	10133	1	22409	ENSMUST00000187238.1	-659	ENSMUSG00000026167	Wnt10a	wingless-type MMTV integration site family, member 10A	ENSMUST00000006718.14;ENSMUST00000187238.1	22409;22409	0;0
chr1	74792936	74793052	117	*	h2ak119ub2_peak_1442	29	.	2.68762	2.9599	0	16	Promoter (<=1kb)	1	74793363	74803495	10133	1	22409	ENSMUST00000187238.1	-311	ENSMUSG00000026167	Wnt10a	wingless-type MMTV integration site family, member 10A	ENSMUST00000006718.14;ENSMUST00000187238.1	22409;22409	0;0
chr1	74793275	74793420	146	*	h2ak119ub2_peak_1443	40	.	3.73715	4.07966	0.297602	14	Promoter (<=1kb)	1	74793363	74803495	10133	1	22409	ENSMUST00000187238.1	0	ENSMUSG00000026167	Wnt10a	wingless-type MMTV integration site family, member 10A	ENSMUST00000006718.14;ENSMUST00000187238.1	22409;22409	0;0
chr1	74793641	74793774	134	*	h2ak119ub2_peak_1444	17	.	2.09905	1.78085	0	91	Promoter (<=1kb)	1	74793363	74803495	10133	1	22409	ENSMUST00000187238.1	278	ENSMUSG00000026167	Wnt10a	wingless-type MMTV integration site family, member 10A	ENSMUST00000006718.14;ENSMUST00000187238.1	22409;22409	0;0
chr1	74793834	74794124	291	*	h2ak119ub2_peak_1445	32	.	3.44286	3.22608	0	84	Promoter (<=1kb)	1	74793363	74803495	10133	1	22409	ENSMUST00000187238.1	471	ENSMUSG00000026167	Wnt10a	wingless-type MMTV integration site family, member 10A	ENSMUST00000006718.14;ENSMUST00000187238.1	22409;22409	0;0
chr1	74794196	74794246	51	*	h2ak119ub2_peak_1446	25	.	2.97189	2.58764	0	28	Promoter (<=1kb)	1	74793363	74803495	10133	1	22409	ENSMUST00000187238.1	833	ENSMUSG00000026167	Wnt10a	wingless-type MMTV integration site family, member 10A	ENSMUST00000006718.14;ENSMUST00000187238.1	22409;22409	0;0
chr1	74794450	74794523	74	*	h2ak119ub2_peak_1447	34	.	3.58471	3.41201	0	42	Promoter (1-2kb)	1	74793363	74803495	10133	1	22409	ENSMUST00000187238.1	1087	ENSMUSG00000026167	Wnt10a	wingless-type MMTV integration site family, member 10A	ENSMUST00000006718.14;ENSMUST00000187238.1	22409;22409	0;0
chr1	74796041	74796091	51	*	h2ak119ub2_peak_1448	25	.	2.66548	2.58764	0	35	Promoter (2-3kb)	1	74793363	74803495	10133	1	22409	ENSMUST00000187238.1	2678	ENSMUSG00000026167	Wnt10a	wingless-type MMTV integration site family, member 10A	ENSMUST00000006718.14;ENSMUST00000187238.1	22409;22409	0;0
chr1	74796587	74796680	94	*	h2ak119ub2_peak_1449	34	.	3.2783	3.41201	0	45	Intron (ENSMUST00000006718.14/22409, intron 2 of 3)	1	74793363	74803495	10133	1	22409	ENSMUST00000187238.1	3224	ENSMUSG00000026167	Wnt10a	wingless-type MMTV integration site family, member 10A	ENSMUST00000006718.14;ENSMUST00000187238.1	22409;22409	0;0
chr1	74798975	74799025	51	*	h2ak119ub2_peak_1450	25	.	2.66548	2.58764	0	29	Intron (ENSMUST00000006718.14/22409, intron 2 of 3)	1	74793363	74803495	10133	1	22409	ENSMUST00000187238.1	5612	ENSMUSG00000026167	Wnt10a	wingless-type MMTV integration site family, member 10A	ENSMUST00000006718.14;ENSMUST00000187238.1	22409;22409	0;0
chr1	74799557	74799607	51	*	h2ak119ub2_peak_1451	25	.	2.66548	2.58764	0	42	Intron (ENSMUST00000006718.14/22409, intron 2 of 3)	1	74793363	74803495	10133	1	22409	ENSMUST00000187238.1	6194	ENSMUSG00000026167	Wnt10a	wingless-type MMTV integration site family, member 10A	ENSMUST00000006718.14;ENSMUST00000187238.1	22409;22409	0;0
chr1	74799740	74799790	51	*	h2ak119ub2_peak_1452	25	.	2.66548	2.58764	0	34	Intron (ENSMUST00000006718.14/22409, intron 2 of 3)	1	74793363	74803495	10133	1	22409	ENSMUST00000187238.1	6377	ENSMUSG00000026167	Wnt10a	wingless-type MMTV integration site family, member 10A	ENSMUST00000006718.14;ENSMUST00000187238.1	22409;22409	0;0
chr1	74800384	74800483	100	*	h2ak119ub2_peak_1453	32	.	3.14857	3.22608	0	68	Intron (ENSMUST00000006718.14/22409, intron 2 of 3)	1	74793363	74803495	10133	1	22409	ENSMUST00000187238.1	7021	ENSMUSG00000026167	Wnt10a	wingless-type MMTV integration site family, member 10A	ENSMUST00000006718.14;ENSMUST00000187238.1	22409;22409	0;0
chr1	74801206	74801256	51	*	h2ak119ub2_peak_1454	25	.	2.66548	2.58764	0	45	Intron (ENSMUST00000006718.14/22409, intron 3 of 3)	1	74793363	74803495	10133	1	22409	ENSMUST00000187238.1	7843	ENSMUSG00000026167	Wnt10a	wingless-type MMTV integration site family, member 10A	ENSMUST00000006718.14;ENSMUST00000187238.1	22409;22409	0;0
chr1	74801405	74801479	75	*	h2ak119ub2_peak_1455	24	.	2.85429	2.43654	0	27	Intron (ENSMUST00000006718.14/22409, intron 3 of 3)	1	74793363	74803495	10133	1	22409	ENSMUST00000187238.1	8042	ENSMUSG00000026167	Wnt10a	wingless-type MMTV integration site family, member 10A	ENSMUST00000006718.14;ENSMUST00000187238.1	22409;22409	0;0
chr1	74801784	74801851	68	*	h2ak119ub2_peak_1456	25	.	2.66548	2.58764	0	30	Intron (ENSMUST00000006718.14/22409, intron 3 of 3)	1	74793363	74803495	10133	1	22409	ENSMUST00000187238.1	8421	ENSMUSG00000026167	Wnt10a	wingless-type MMTV integration site family, member 10A	ENSMUST00000006718.14;ENSMUST00000187238.1	22409;22409	0;0
chr1	74802087	74802234	148	*	h2ak119ub2_peak_1457	52	.	4.50395	5.24557	1.12478	45	Intron (ENSMUST00000006718.14/22409, intron 3 of 3)	1	74793363	74803495	10133	1	22409	ENSMUST00000187238.1	8724	ENSMUSG00000026167	Wnt10a	wingless-type MMTV integration site family, member 10A	ENSMUST00000006718.14;ENSMUST00000187238.1	22409;22409	0;0
chr1	74802305	74802602	298	*	h2ak119ub2_peak_1458	29	.	2.68762	2.9599	0	139	Intron (ENSMUST00000006718.14/22409, intron 3 of 3)	1	74793363	74803495	10133	1	22409	ENSMUST00000187238.1	8942	ENSMUSG00000026167	Wnt10a	wingless-type MMTV integration site family, member 10A	ENSMUST00000006718.14;ENSMUST00000187238.1	22409;22409	0;0
chr1	74803798	74803985	188	*	h2ak119ub2_peak_1459	32	.	3.44286	3.22608	0	121	3' UTR	1	74793363	74803495	10133	1	22409	ENSMUST00000187238.1	10435	ENSMUSG00000026167	Wnt10a	wingless-type MMTV integration site family, member 10A	ENSMUST00000006718.14;ENSMUST00000187238.1	22409;22409	0;0
chr1	74804056	74804364	309	*	h2ak119ub2_peak_1460	59	.	4.62001	5.94877	1.74247	198	3' UTR	1	74793363	74803495	10133	1	22409	ENSMUST00000187238.1	10693	ENSMUSG00000026167	Wnt10a	wingless-type MMTV integration site family, member 10A	ENSMUST00000006718.14;ENSMUST00000187238.1	22409;22409	0;0
chr1	74804461	74804861	401	*	h2ak119ub2_peak_1461	49	.	4.32572	4.98931	0.994495	221	Downstream (<=300bp)	1	74793363	74803495	10133	1	22409	ENSMUST00000187238.1	11098	ENSMUSG00000026167	Wnt10a	wingless-type MMTV integration site family, member 10A	ENSMUST00000006718.14;ENSMUST00000187238.1	22409;22409	0;0
chr1	74804921	74805035	115	*	h2ak119ub2_peak_1462	23	.	2.49143	2.34354	0	80	Distal Intergenic	1	74793363	74803495	10133	1	22409	ENSMUST00000187238.1	11558	ENSMUSG00000026167	Wnt10a	wingless-type MMTV integration site family, member 10A	ENSMUST00000006718.14;ENSMUST00000187238.1	22409;22409	0;0
chr1	74805336	74805445	110	*	h2ak119ub2_peak_1463	32	.	3.19815	3.29682	0	36	Distal Intergenic	1	74793363	74803495	10133	1	22409	ENSMUST00000187238.1	11973	ENSMUSG00000026167	Wnt10a	wingless-type MMTV integration site family, member 10A	ENSMUST00000006718.14;ENSMUST00000187238.1	22409;22409	0;0
chr1	74805621	74805769	149	*	h2ak119ub2_peak_1464	29	.	2.88381	2.9599	0	48	Distal Intergenic	1	74793363	74803495	10133	1	22409	ENSMUST00000187238.1	12258	ENSMUSG00000026167	Wnt10a	wingless-type MMTV integration site family, member 10A	ENSMUST00000006718.14;ENSMUST00000187238.1	22409;22409	0;0
chr1	74805904	74806030	127	*	h2ak119ub2_peak_1465	43	.	3.89113	4.30067	0.422715	78	Distal Intergenic	1	74793363	74803495	10133	1	22409	ENSMUST00000187238.1	12541	ENSMUSG00000026167	Wnt10a	wingless-type MMTV integration site family, member 10A	ENSMUST00000006718.14;ENSMUST00000187238.1	22409;22409	0;0
chr1	74806218	74806273	56	*	h2ak119ub2_peak_1466	25	.	2.66548	2.58764	0	20	Distal Intergenic	1	74793363	74803495	10133	1	22409	ENSMUST00000187238.1	12855	ENSMUSG00000026167	Wnt10a	wingless-type MMTV integration site family, member 10A	ENSMUST00000006718.14;ENSMUST00000187238.1	22409;22409	0;0
chr1	74806341	74806423	83	*	h2ak119ub2_peak_1467	25	.	2.66548	2.58764	0	15	Distal Intergenic	1	74793363	74803495	10133	1	22409	ENSMUST00000187238.1	12978	ENSMUSG00000026167	Wnt10a	wingless-type MMTV integration site family, member 10A	ENSMUST00000006718.14;ENSMUST00000187238.1	22409;22409	0;0
chr1	74806813	74806941	129	*	h2ak119ub2_peak_1468	32	.	3.44286	3.22608	0	80	Distal Intergenic	1	74793363	74803495	10133	1	22409	ENSMUST00000187238.1	13450	ENSMUSG00000026167	Wnt10a	wingless-type MMTV integration site family, member 10A	ENSMUST00000006718.14;ENSMUST00000187238.1	22409;22409	0;0
chr1	74807067	74807223	157	*	h2ak119ub2_peak_1469	25	.	2.97189	2.58764	0	48	Distal Intergenic	1	74793363	74803495	10133	1	22409	ENSMUST00000187238.1	13704	ENSMUSG00000026167	Wnt10a	wingless-type MMTV integration site family, member 10A	ENSMUST00000006718.14;ENSMUST00000187238.1	22409;22409	0;0
chr1	74807276	74807740	465	*	h2ak119ub2_peak_1470	62	.	4.81036	6.2404	1.97533	210	Distal Intergenic	1	74793363	74803495	10133	1	22409	ENSMUST00000187238.1	13913	ENSMUSG00000026167	Wnt10a	wingless-type MMTV integration site family, member 10A	ENSMUST00000006718.14;ENSMUST00000187238.1	22409;22409	0;0
chr1	74807918	74807990	73	*	h2ak119ub2_peak_1471	34	.	3.2783	3.41201	0	44	Distal Intergenic	1	74793363	74803495	10133	1	22409	ENSMUST00000187238.1	14555	ENSMUSG00000026167	Wnt10a	wingless-type MMTV integration site family, member 10A	ENSMUST00000006718.14;ENSMUST00000187238.1	22409;22409	0;0
chr1	74852490	74852549	60	*	h2ak119ub2_peak_1472	32	.	3.14857	3.22608	0	36	Promoter (1-2kb)	1	74850895	74879953	29059	1	102634844	ENSMUST00000159627.1	1595	ENSMUSG00000089964	Gm16582	predicted gene 16582	ENSMUST00000159627.1;ENSMUST00000160379.3	102634844;12570	0;0
chr1	74854208	74854297	90	*	h2ak119ub2_peak_1473	36	.	3.43962	3.65924	0	50	Promoter (<=1kb)	1	74854934	74857732	2799	1	12570	ENSMUST00000160379.3	-637	ENSMUSG00000090071	Cdk5r2	cyclin-dependent kinase 5, regulatory subunit 2 (p39)	ENSMUST00000159627.1;ENSMUST00000160379.3	102634844;12570	0;0
chr1	74855345	74855403	59	*	h2ak119ub2_peak_1474	34	.	3.2783	3.41201	0	25	Promoter (<=1kb)	1	74854934	74857732	2799	1	12570	ENSMUST00000160379.3	411	ENSMUSG00000090071	Cdk5r2	cyclin-dependent kinase 5, regulatory subunit 2 (p39)	ENSMUST00000159627.1;ENSMUST00000160379.3	102634844;12570	0;0
chr1	74855794	74856217	424	*	h2ak119ub2_peak_1475	52	.	4.50395	5.24557	1.12478	128	Promoter (<=1kb)	1	74854934	74857732	2799	1	12570	ENSMUST00000160379.3	860	ENSMUSG00000090071	Cdk5r2	cyclin-dependent kinase 5, regulatory subunit 2 (p39)	ENSMUST00000159627.1;ENSMUST00000160379.3	102634844;12570	0;0
chr1	74856293	74856826	534	*	h2ak119ub2_peak_1476	62	.	4.81036	6.2404	1.97533	386	Promoter (1-2kb)	1	74854934	74857732	2799	1	12570	ENSMUST00000160379.3	1359	ENSMUSG00000090071	Cdk5r2	cyclin-dependent kinase 5, regulatory subunit 2 (p39)	ENSMUST00000159627.1;ENSMUST00000160379.3	102634844;12570	0;0
chr1	74856883	74856970	88	*	h2ak119ub2_peak_1477	32	.	3.14857	3.22608	0	38	Promoter (1-2kb)	1	74854934	74857732	2799	1	12570	ENSMUST00000160379.3	1949	ENSMUSG00000090071	Cdk5r2	cyclin-dependent kinase 5, regulatory subunit 2 (p39)	ENSMUST00000159627.1;ENSMUST00000160379.3	102634844;12570	0;0
chr1	74857508	74857606	99	*	h2ak119ub2_peak_1478	34	.	3.58471	3.41201	0	59	Promoter (2-3kb)	1	74854934	74857732	2799	1	12570	ENSMUST00000160379.3	2574	ENSMUSG00000090071	Cdk5r2	cyclin-dependent kinase 5, regulatory subunit 2 (p39)	ENSMUST00000159627.1;ENSMUST00000160379.3	102634844;12570	0;0
chr1	74857684	74857996	313	*	h2ak119ub2_peak_1479	83	.	5.72959	8.36052	3.90817	269	Promoter (2-3kb)	1	74854934	74857732	2799	1	12570	ENSMUST00000160379.3	2750	ENSMUSG00000090071	Cdk5r2	cyclin-dependent kinase 5, regulatory subunit 2 (p39)	ENSMUST00000159627.1;ENSMUST00000160379.3	102634844;12570	0;0
chr1	74878261	74878323	63	*	h2ak119ub2_peak_1480	25	.	2.97189	2.58764	0	35	Intron (ENSMUST00000159627.1/102634844, intron 3 of 3)	1	74882407	74884608	2202	2	260298	ENSMUST00000162938.1	6285	ENSMUSG00000055197	Fev	FEV transcription factor, ETS family member	ENSMUST00000159627.1;ENSMUST00000068631.3;ENSMUST00000159232.1;ENSMUST00000162938.1	102634844;260298;260298;260298	0;0;0;0
chr1	74881207	74881966	760	*	h2ak119ub2_peak_1481	79	.	5.79715	7.99793	3.58321	144	Promoter (2-3kb)	1	74882407	74884608	2202	2	260298	ENSMUST00000162938.1	2642	ENSMUSG00000055197	Fev	FEV transcription factor, ETS family member	ENSMUST00000159627.1;ENSMUST00000068631.3;ENSMUST00000159232.1;ENSMUST00000162938.1	102634844;260298;260298;260298	0;0;0;0
chr1	74882877	74883483	607	*	h2ak119ub2_peak_1482	52	.	4.50395	5.24557	1.12478	303	Promoter (1-2kb)	1	74882407	74884608	2202	2	260298	ENSMUST00000162938.1	1125	ENSMUSG00000055197	Fev	FEV transcription factor, ETS family member	ENSMUST00000159627.1;ENSMUST00000068631.3;ENSMUST00000159232.1;ENSMUST00000162938.1	102634844;260298;260298;260298	0;0;0;0
chr1	74883587	74884266	680	*	h2ak119ub2_peak_1483	79	.	5.79715	7.99793	3.58321	588	Promoter (<=1kb)	1	74882407	74884608	2202	2	260298	ENSMUST00000162938.1	342	ENSMUSG00000055197	Fev	FEV transcription factor, ETS family member	ENSMUST00000159627.1;ENSMUST00000068631.3;ENSMUST00000159232.1;ENSMUST00000162938.1	102634844;260298;260298;260298	0;0;0;0
chr1	74884325	74884541	217	*	h2ak119ub2_peak_1484	40	.	3.73715	4.07966	0.297602	167	Promoter (<=1kb)	1	74882407	74884608	2202	2	260298	ENSMUST00000162938.1	67	ENSMUSG00000055197	Fev	FEV transcription factor, ETS family member	ENSMUST00000159627.1;ENSMUST00000068631.3;ENSMUST00000159232.1;ENSMUST00000162938.1	102634844;260298;260298;260298	0;0;0;0
chr1	74884631	74884687	57	*	h2ak119ub2_peak_1485	24	.	2.85429	2.43654	0	20	Promoter (<=1kb)	1	74882407	74884608	2202	2	260298	ENSMUST00000162938.1	-23	ENSMUSG00000055197	Fev	FEV transcription factor, ETS family member	ENSMUST00000159627.1;ENSMUST00000068631.3;ENSMUST00000159232.1;ENSMUST00000162938.1	102634844;260298;260298;260298	0;0;0;0
chr1	74885851	74885949	99	*	h2ak119ub2_peak_1486	25	.	2.97189	2.58764	0	16	Promoter (<=1kb)	1	74881509	74885419	3911	2	260298	ENSMUST00000068631.3	-432	ENSMUSG00000055197	Fev	FEV transcription factor, ETS family member	ENSMUST00000006721.2;ENSMUST00000133833.2;ENSMUST00000068631.3;ENSMUST00000159232.1;ENSMUST00000162938.1	12958;12958;260298;260298;260298	0;0;0;0;0
chr1	74886009	74886788	780	*	h2ak119ub2_peak_1487	19	.	2.16286	1.92429	0	445	Promoter (<=1kb)	1	74881509	74885419	3911	2	260298	ENSMUST00000068631.3	-590	ENSMUSG00000055197	Fev	FEV transcription factor, ETS family member	ENSMUST00000006721.2;ENSMUST00000133833.2;ENSMUST00000068631.3;ENSMUST00000159232.1;ENSMUST00000162938.1	12958;12958;260298;260298;260298	0;0;0;0;0
chr1	74889820	74889992	173	*	h2ak119ub2_peak_1488	25	.	2.66548	2.58764	0	124	Promoter (2-3kb)	1	74890531	74892892	2362	2	12958	ENSMUST00000133833.2	2900	ENSMUSG00000006546	Cryba2	crystallin, beta A2	ENSMUST00000006721.2;ENSMUST00000133833.2;ENSMUST00000068631.3;ENSMUST00000159232.1	12958;12958;260298;260298	0;0;0;0
chr1	74891999	74892370	372	*	h2ak119ub2_peak_1489	59	.	4.91429	5.94877	1.74247	326	Promoter (<=1kb)	1	74890531	74892892	2362	2	12958	ENSMUST00000133833.2	522	ENSMUSG00000006546	Cryba2	crystallin, beta A2	ENSMUST00000006721.2;ENSMUST00000133833.2	12958;12958	0;0
chr1	74892423	74892488	66	*	h2ak119ub2_peak_1490	32	.	3.14857	3.22608	0	44	Promoter (<=1kb)	1	74890531	74892892	2362	2	12958	ENSMUST00000133833.2	404	ENSMUSG00000006546	Cryba2	crystallin, beta A2	ENSMUST00000006721.2;ENSMUST00000133833.2	12958;12958	0;0
chr1	74892549	74892745	197	*	h2ak119ub2_peak_1491	34	.	3.58471	3.41201	0	164	Promoter (<=1kb)	1	74890531	74892892	2362	2	12958	ENSMUST00000133833.2	147	ENSMUSG00000006546	Cryba2	crystallin, beta A2	ENSMUST00000006721.2;ENSMUST00000133833.2	12958;12958	0;0
chr1	74892888	74892965	78	*	h2ak119ub2_peak_1492	32	.	3.14857	3.22608	0	31	Promoter (<=1kb)	1	74890531	74892892	2362	2	12958	ENSMUST00000133833.2	0	ENSMUSG00000006546	Cryba2	crystallin, beta A2	ENSMUST00000006721.2;ENSMUST00000133833.2	12958;12958	0;0
chr1	74893058	74893182	125	*	h2ak119ub2_peak_1493	25	.	2.97189	2.58764	0	48	Promoter (<=1kb)	1	74889934	74893143	3210	2	12958	ENSMUST00000006721.2	0	ENSMUSG00000006546	Cryba2	crystallin, beta A2	ENSMUST00000006721.2;ENSMUST00000133833.2	12958;12958	0;0
chr1	74893362	74893439	78	*	h2ak119ub2_peak_1494	25	.	2.66548	2.58764	0	47	Promoter (<=1kb)	1	74889934	74893143	3210	2	12958	ENSMUST00000006721.2	-219	ENSMUSG00000006546	Cryba2	crystallin, beta A2	ENSMUST00000006721.2;ENSMUST00000133833.2	12958;12958	0;0
chr1	74895883	74896001	119	*	h2ak119ub2_peak_1495	25	.	2.66548	2.58764	0	29	Promoter (2-3kb)	1	74889934	74893143	3210	2	12958	ENSMUST00000006721.2	-2740	ENSMUSG00000006546	Cryba2	crystallin, beta A2	ENSMUST00000006721.2;ENSMUST00000133833.2;ENSMUST00000083682.3	12958;12958;723900	0;0;4720
chr1	74896181	74896231	51	*	h2ak119ub2_peak_1496	24	.	2.85429	2.43654	0	20	Distal Intergenic	1	74889934	74893143	3210	2	12958	ENSMUST00000006721.2	-3038	ENSMUSG00000006546	Cryba2	crystallin, beta A2	ENSMUST00000006721.2;ENSMUST00000133833.2;ENSMUST00000083682.3	12958;12958;723900	0;0;4490
chr1	74898178	74898228	51	*	h2ak119ub2_peak_1497	17	.	2.26572	1.72152	0	18	Promoter (2-3kb)	1	74900658	74900721	64	2	723900	ENSMUST00000083682.3	2493	ENSMUSG00000065616	Mir375	microRNA 375	ENSMUST00000094844.3;ENSMUST00000083682.3	241116;723900	0;2493
chr1	74899338	74899584	247	*	h2ak119ub2_peak_1498	40	.	3.73715	4.07966	0.297602	67	Promoter (1-2kb)	1	74900658	74900721	64	2	723900	ENSMUST00000083682.3	1137	ENSMUSG00000065616	Mir375	microRNA 375	ENSMUST00000094844.3;ENSMUST00000083682.3	241116;723900	0;1137
chr1	74899656	74899706	51	*	h2ak119ub2_peak_1499	25	.	2.97189	2.58764	0	39	Promoter (1-2kb)	1	74900658	74900721	64	2	723900	ENSMUST00000083682.3	1015	ENSMUSG00000065616	Mir375	microRNA 375	ENSMUST00000094844.3;ENSMUST00000083682.3	241116;723900	0;1015
chr1	74899759	74900155	397	*	h2ak119ub2_peak_1500	34	.	3.2783	3.41201	0	76	Promoter (<=1kb)	1	74900658	74900721	64	2	723900	ENSMUST00000083682.3	566	ENSMUSG00000065616	Mir375	microRNA 375	ENSMUST00000094844.3;ENSMUST00000083682.3	241116;723900	0;566
chr1	74900505	74900555	51	*	h2ak119ub2_peak_1501	18	.	2.35907	1.83821	0	31	Promoter (<=1kb)	1	74900658	74900721	64	2	723900	ENSMUST00000083682.3	166	ENSMUSG00000065616	Mir375	microRNA 375	ENSMUST00000094844.3;ENSMUST00000083682.3	241116;723900	0;166
chr1	74901428	74901568	141	*	h2ak119ub2_peak_1502	34	.	3.58471	3.41201	0	105	Promoter (<=1kb)	1	74900658	74900721	64	2	723900	ENSMUST00000083682.3	-707	ENSMUSG00000065616	Mir375	microRNA 375	ENSMUST00000094844.3;ENSMUST00000083682.3	241116;723900	0;-707
chr1	74903340	74903551	212	*	h2ak119ub2_peak_1503	25	.	2.97189	2.58764	0	90	Promoter (2-3kb)	1	74900658	74900721	64	2	723900	ENSMUST00000083682.3	-2619	ENSMUSG00000065616	Mir375	microRNA 375	ENSMUST00000094844.3;ENSMUST00000083682.3	241116;723900	0;-2619
chr1	74904120	74904279	160	*	h2ak119ub2_peak_1504	24	.	2.56	2.43654	0	157	Exon (ENSMUST00000094844.3/241116, exon 30 of 33)	1	74900658	74900721	64	2	723900	ENSMUST00000083682.3	-3399	ENSMUSG00000065616	Mir375	microRNA 375	ENSMUST00000094844.3;ENSMUST00000083682.3	241116;723900	0;-3399
chr1	74905712	74905811	100	*	h2ak119ub2_peak_1505	24	.	2.85429	2.43654	0	24	Exon (ENSMUST00000094844.3/241116, exon 27 of 33)	1	74900658	74900721	64	2	723900	ENSMUST00000083682.3	-4991	ENSMUSG00000065616	Mir375	microRNA 375	ENSMUST00000094844.3;ENSMUST00000083682.3	241116;723900	0;-4991
chr1	74918710	74918798	89	*	h2ak119ub2_peak_1506	25	.	2.97189	2.58764	0	75	Intron (ENSMUST00000094844.3/241116, intron 16 of 32)	1	74923392	74935592	12201	2	241116	ENSMUST00000130489.1	16794	ENSMUSG00000047021	Cfap65	cilia and flagella associated protein 65	ENSMUST00000094844.3;ENSMUST00000139950.7;ENSMUST00000130489.1	241116;241116;241116	0;0;0
chr1	74928221	74928271	51	*	h2ak119ub2_peak_1507	24	.	2.56	2.43654	0	15	Intron (ENSMUST00000094844.3/241116, intron 5 of 32)	1	74923392	74935592	12201	2	241116	ENSMUST00000130489.1	7321	ENSMUSG00000047021	Cfap65	cilia and flagella associated protein 65	ENSMUST00000094844.3;ENSMUST00000139950.7;ENSMUST00000130489.1	241116;241116;241116	0;0;0
chr1	74946518	74946601	84	*	h2ak119ub2_peak_1508	40	.	3.73715	4.07966	0.297602	37	Exon (ENSMUST00000164097.3/16147, exon 3 of 3)	1	74947724	74951442	3719	2	16147	ENSMUST00000189364.1	4841	ENSMUSG00000006538	Ihh	Indian hedgehog	ENSMUST00000164097.3;ENSMUST00000189364.1	16147;16147	0;0
chr1	74948481	74948531	51	*	h2ak119ub2_peak_1509	32	.	3.44286	3.22608	0	26	Promoter (2-3kb)	1	74947724	74951442	3719	2	16147	ENSMUST00000189364.1	2911	ENSMUSG00000006538	Ihh	Indian hedgehog	ENSMUST00000164097.3;ENSMUST00000189364.1	16147;16147	0;0
chr1	74948670	74948720	51	*	h2ak119ub2_peak_1510	32	.	3.44286	3.22608	0	17	Promoter (2-3kb)	1	74947724	74951442	3719	2	16147	ENSMUST00000189364.1	2722	ENSMUSG00000006538	Ihh	Indian hedgehog	ENSMUST00000164097.3;ENSMUST00000189364.1	16147;16147	0;0
chr1	74949153	74949862	710	*	h2ak119ub2_peak_1511	45	.	3.71048	4.50084	0.605496	232	Promoter (1-2kb)	1	74947724	74951442	3719	2	16147	ENSMUST00000189364.1	1580	ENSMUSG00000006538	Ihh	Indian hedgehog	ENSMUST00000164097.3;ENSMUST00000189364.1	16147;16147	0;0
chr1	74949952	74950145	194	*	h2ak119ub2_peak_1512	23	.	2.47224	2.31259	0	105	Promoter (1-2kb)	1	74947724	74951442	3719	2	16147	ENSMUST00000189364.1	1297	ENSMUSG00000006538	Ihh	Indian hedgehog	ENSMUST00000164097.3;ENSMUST00000189364.1	16147;16147	0;0
chr1	74950266	74950374	109	*	h2ak119ub2_peak_1513	24	.	2.85429	2.43654	0	59	Promoter (1-2kb)	1	74947724	74951442	3719	2	16147	ENSMUST00000189364.1	1068	ENSMUSG00000006538	Ihh	Indian hedgehog	ENSMUST00000164097.3;ENSMUST00000189364.1	16147;16147	0;0
chr1	74950428	74950955	528	*	h2ak119ub2_peak_1514	52	.	4.19754	5.24557	1.12478	326	Promoter (<=1kb)	1	74947724	74951442	3719	2	16147	ENSMUST00000189364.1	487	ENSMUSG00000006538	Ihh	Indian hedgehog	ENSMUST00000164097.3;ENSMUST00000189364.1	16147;16147	0;0
chr1	74952321	74952383	63	*	h2ak119ub2_peak_1515	25	.	2.97189	2.58764	0	19	Promoter (<=1kb)	1	74945315	74951672	6358	2	16147	ENSMUST00000164097.3	-649	ENSMUSG00000006538	Ihh	Indian hedgehog	ENSMUST00000164097.3;ENSMUST00000189364.1	16147;16147	0;0
chr1	74952452	74952535	84	*	h2ak119ub2_peak_1516	49	.	4.03143	4.98931	0.994495	48	Promoter (<=1kb)	1	74945315	74951672	6358	2	16147	ENSMUST00000164097.3	-780	ENSMUSG00000006538	Ihh	Indian hedgehog	ENSMUST00000164097.3;ENSMUST00000189364.1	16147;16147	0;0
chr1	74952643	74952986	344	*	h2ak119ub2_peak_1517	52	.	4.19754	5.24557	1.12478	308	Promoter (<=1kb)	1	74945315	74951672	6358	2	16147	ENSMUST00000164097.3	-971	ENSMUSG00000006538	Ihh	Indian hedgehog	ENSMUST00000164097.3;ENSMUST00000189364.1	16147;16147	0;0
chr1	74953156	74953256	101	*	h2ak119ub2_peak_1518	34	.	3.2783	3.41201	0	50	Promoter (1-2kb)	1	74945315	74951672	6358	2	16147	ENSMUST00000164097.3	-1484	ENSMUSG00000006538	Ihh	Indian hedgehog	ENSMUST00000164097.3;ENSMUST00000189364.1	16147;16147	0;0
chr1	74953441	74953566	126	*	h2ak119ub2_peak_1519	34	.	3.2783	3.41201	0	21	Promoter (1-2kb)	1	74945315	74951672	6358	2	16147	ENSMUST00000164097.3	-1769	ENSMUSG00000006538	Ihh	Indian hedgehog	ENSMUST00000164097.3;ENSMUST00000189364.1	16147;16147	0;0
chr1	74953875	74953936	62	*	h2ak119ub2_peak_1520	32	.	3.44286	3.22608	0	32	Promoter (2-3kb)	1	74945315	74951672	6358	2	16147	ENSMUST00000164097.3	-2203	ENSMUSG00000006538	Ihh	Indian hedgehog	ENSMUST00000164097.3;ENSMUST00000189364.1	16147;16147	0;0
chr1	75141959	75142022	64	*	h2ak119ub2_peak_1521	34	.	3.2783	3.41201	0	39	Promoter (<=1kb)	1	75139347	75141803	2457	2	69171	ENSMUST00000189403.6	-156	ENSMUSG00000033159	Cnppd1	cyclin Pas1/PHO80 domain containing 1	ENSMUST00000188873.6;ENSMUST00000097694.10;ENSMUST00000190240.6;ENSMUST00000189650.6;ENSMUST00000186037.6;ENSMUST00000187901.1;ENSMUST00000188977.1;ENSMUST00000189345.1;ENSMUST00000168720.7;ENSMUST00000190679.6;ENSMUST00000189043.1;ENSMUST00000041213.11;ENSMUST00000187888.1;ENSMUST00000188037.1;ENSMUST00000189403.6;ENSMUST00000189809.1	227298;227298;227298;227298;227298;227298;227298;227298;69171;69171;69171;69171;69171;69171;69171;69171	0;0;0;0;0;0;0;-3282;0;-268;-3083;0;-4098;-4153;-156;0
chr1	75143461	75143547	87	*	h2ak119ub2_peak_1522	25	.	2.97189	2.58764	0	42	Promoter (<=1kb)	1	75143378	75144109	732	1	227298	ENSMUST00000188977.1	83	ENSMUSG00000049339	Retreg2	reticulophagy regulator family member 2	ENSMUST00000188873.6;ENSMUST00000097694.10;ENSMUST00000190240.6;ENSMUST00000189650.6;ENSMUST00000186037.6;ENSMUST00000187901.1;ENSMUST00000188977.1;ENSMUST00000189345.1;ENSMUST00000168720.7;ENSMUST00000190679.6;ENSMUST00000189043.1;ENSMUST00000041213.11;ENSMUST00000189403.6;ENSMUST00000189809.1	227298;227298;227298;227298;227298;227298;227298;227298;69171;69171;69171;69171;69171;69171	0;0;0;0;0;0;0;-1757;0;-1770;-4585;0;-1658;0
chr1	75219682	75219787	106	*	h2ak119ub2_peak_1523	24	.	2.85429	2.43654	0	90	Promoter (<=1kb)	1	75216857	75219865	3009	2	22145	ENSMUST00000186758.6	78	ENSMUSG00000026202	Tuba4a	tubulin, alpha 4A	ENSMUST00000027401.10;ENSMUST00000186213.6;ENSMUST00000079464.12;ENSMUST00000188593.1;ENSMUST00000186971.1;ENSMUST00000187103.1;ENSMUST00000186758.6;ENSMUST00000190717.6;ENSMUST00000189131.1;ENSMUST00000179573.1;ENSMUST00000180101.2	20872;22145;22145;22145;22145;22145;22145;22145;22145;381272;381272	8844;-388;-1058;-2248;-2268;-439;0;-794;-794;3867;12303
chr1	75247347	75247401	55	*	h2ak119ub2_peak_1524	34	.	3.2783	3.41201	0	45	3' UTR	1	75241409	75244927	3519	1	56812	ENSMUST00000190445.1	5938	ENSMUSG00000026203	Dnajb2	DnaJ heat shock protein family (Hsp40) member B2	ENSMUST00000027404.11;ENSMUST00000188931.6;ENSMUST00000055223.13;ENSMUST00000082158.12;ENSMUST00000188346.6;ENSMUST00000188290.6;ENSMUST00000185403.6;ENSMUST00000187058.6;ENSMUST00000190445.1	19275;56812;56812;56812;56812;56812;56812;56812;56812	0;10941;10882;10882;10878;10860;10834;10791;5938
chr1	75252382	75252458	77	*	h2ak119ub2_peak_1525	17	.	2.26572	1.72152	0	7	Exon (ENSMUST00000191154.1/ENSMUST00000191154.1, exon 1 of 2)	1	75256858	75257997	1140	2	19275	ENSMUST00000187216.1	5539	ENSMUSG00000026204	Ptprn	protein tyrosine phosphatase, receptor type, N	ENSMUST00000027404.11;ENSMUST00000187216.1	19275;19275	0;5539
chr1	75252518	75252577	60	*	h2ak119ub2_peak_1526	24	.	2.85429	2.43654	0	38	Exon (ENSMUST00000027404.11/19275, exon 17 of 23)	1	75256858	75257997	1140	2	19275	ENSMUST00000187216.1	5420	ENSMUSG00000026204	Ptprn	protein tyrosine phosphatase, receptor type, N	ENSMUST00000027404.11;ENSMUST00000187216.1	19275;19275	0;5420
chr1	75263693	75263743	51	*	h2ak119ub2_peak_1527	25	.	2.97189	2.58764	0	37	Promoter (<=1kb)	1	75258491	75263907	5417	2	19275	ENSMUST00000186178.6	164	ENSMUSG00000026204	Ptprn	protein tyrosine phosphatase, receptor type, N	ENSMUST00000027404.11;ENSMUST00000186178.6;ENSMUST00000189769.6;ENSMUST00000185849.6;ENSMUST00000188401.1	19275;19275;19275;19275;19275	0;0;0;0;0
chr1	75293607	75293680	74	*	h2ak119ub2_peak_1528	25	.	2.97189	2.58764	0	37	Distal Intergenic	1	75272199	75278415	6217	2	19711	ENSMUST00000039534.10	-15192	ENSMUSG00000033061	Resp18	regulated endocrine-specific protein 18	NA	NA	NA
chr1	75346110	75346160	51	*	h2ak119ub2_peak_1529	34	.	3.2783	3.41201	0	33	Distal Intergenic	1	75360329	75368579	8251	1	13346	ENSMUST00000027409.9	-14169	ENSMUSG00000026208	Des	desmin	NA	NA	NA
chr1	75347084	75347134	51	*	h2ak119ub2_peak_1530	25	.	2.97189	2.58764	0	23	Distal Intergenic	1	75360329	75368579	8251	1	13346	ENSMUST00000027409.9	-13195	ENSMUSG00000026208	Des	desmin	NA	NA	NA
chr1	75347370	75347420	51	*	h2ak119ub2_peak_1531	24	.	2.56	2.43654	0	47	Distal Intergenic	1	75360329	75368579	8251	1	13346	ENSMUST00000027409.9	-12909	ENSMUSG00000026208	Des	desmin	NA	NA	NA
chr1	75357937	75358001	65	*	h2ak119ub2_peak_1532	24	.	2.56	2.43654	0	58	Promoter (2-3kb)	1	75360329	75368579	8251	1	13346	ENSMUST00000027409.9	-2328	ENSMUSG00000026208	Des	desmin	ENSMUST00000027409.9;ENSMUST00000144894.1;ENSMUST00000125948.1	13346;13346;13346	0;-3525;0
chr1	75358452	75358517	66	*	h2ak119ub2_peak_1533	24	.	2.60031	2.49398	0	34	Promoter (1-2kb)	1	75360329	75368579	8251	1	13346	ENSMUST00000027409.9	-1812	ENSMUSG00000026208	Des	desmin	ENSMUST00000027409.9;ENSMUST00000144894.1;ENSMUST00000125948.1	13346;13346;13346	0;-3009;0
chr1	75359136	75359357	222	*	h2ak119ub2_peak_1534	24	.	2.85429	2.43654	0	50	Promoter (<=1kb)	1	75360329	75368579	8251	1	13346	ENSMUST00000027409.9	-972	ENSMUSG00000026208	Des	desmin	ENSMUST00000027409.9;ENSMUST00000144894.1;ENSMUST00000125948.1	13346;13346;13346	0;-2169;0
chr1	75359603	75359722	120	*	h2ak119ub2_peak_1535	32	.	3.44286	3.22608	0	88	Promoter (<=1kb)	1	75360329	75368579	8251	1	13346	ENSMUST00000027409.9	-607	ENSMUSG00000026208	Des	desmin	ENSMUST00000027409.9;ENSMUST00000144894.1;ENSMUST00000125948.1	13346;13346;13346	0;-1804;0
chr1	75360003	75360113	111	*	h2ak119ub2_peak_1536	32	.	3.14857	3.22608	0	5	Promoter (<=1kb)	1	75360329	75368579	8251	1	13346	ENSMUST00000027409.9	-216	ENSMUSG00000026208	Des	desmin	ENSMUST00000027409.9;ENSMUST00000144894.1;ENSMUST00000125948.1	13346;13346;13346	0;-1413;0
chr1	75362929	75363024	96	*	h2ak119ub2_peak_1537	34	.	3.58471	3.41201	0	49	Promoter (<=1kb)	1	75362030	75363638	1609	1	13346	ENSMUST00000125948.1	899	ENSMUSG00000026208	Des	desmin	ENSMUST00000027409.9;ENSMUST00000144894.1;ENSMUST00000125948.1	13346;13346;13346	0;1403;0
chr1	75367249	75367311	63	*	h2ak119ub2_peak_1538	24	.	2.56	2.43654	0	6	3' UTR	1	75368272	75370451	2180	2	100503248	ENSMUST00000130095.1	3140	ENSMUSG00000085653	Gm15179	predicted gene 15179	ENSMUST00000152799.7;ENSMUST00000130095.1;ENSMUST00000027409.9;ENSMUST00000144894.1;ENSMUST00000125948.1	100503248;100503248;13346;13346;13346	0;0;0;5723;0
chr1	75369769	75369857	89	*	h2ak119ub2_peak_1539	25	.	2.97189	2.58764	0	12	Promoter (<=1kb)	1	75368272	75370451	2180	2	100503248	ENSMUST00000130095.1	594	ENSMUSG00000085653	Gm15179	predicted gene 15179	ENSMUST00000152799.7;ENSMUST00000130095.1;ENSMUST00000027409.9	100503248;100503248;13346	0;0;0
chr1	75374514	75374625	112	*	h2ak119ub2_peak_1540	23	.	2.75644	2.31259	0	82	Promoter (<=1kb)	1	75368212	75375012	6801	2	100503248	ENSMUST00000152799.7	387	ENSMUSG00000085653	Gm15179	predicted gene 15179	ENSMUST00000152799.7;ENSMUST00000130095.1;ENSMUST00000087122.11	100503248;100503248;11790	0;0;0
chr1	75377255	75377305	51	*	h2ak119ub2_peak_1541	32	.	3.14857	3.22608	0	22	Promoter (1-2kb)	1	75375297	75432320	57024	1	11790	ENSMUST00000087122.11	1958	ENSMUSG00000026207	Speg	SPEG complex locus	ENSMUST00000152799.7;ENSMUST00000087122.11;ENSMUST00000148515.7;ENSMUST00000113590.7;ENSMUST00000187214.1;ENSMUST00000125306.1	100503248;11790;11790;11790;11790;11790	0;0;0;0;0;0
chr1	75379447	75379530	84	*	h2ak119ub2_peak_1542	34	.	3.2783	3.41201	0	54	Promoter (2-3kb)	1	75382114	75388345	6232	1	11790	ENSMUST00000148515.7	-2584	ENSMUSG00000026207	Speg	SPEG complex locus	ENSMUST00000152799.7;ENSMUST00000087122.11;ENSMUST00000148515.7;ENSMUST00000113590.7;ENSMUST00000187214.1;ENSMUST00000125306.1;ENSMUST00000146705.1	100503248;11790;11790;11790;11790;11790;11790	0;0;0;0;0;0;0
chr1	75379989	75380039	51	*	h2ak119ub2_peak_1543	32	.	3.14857	3.22608	0	26	Promoter (2-3kb)	1	75382114	75388345	6232	1	11790	ENSMUST00000148515.7	-2075	ENSMUSG00000026207	Speg	SPEG complex locus	ENSMUST00000152799.7;ENSMUST00000087122.11;ENSMUST00000148515.7;ENSMUST00000113590.7;ENSMUST00000187214.1;ENSMUST00000125306.1;ENSMUST00000146705.1;ENSMUST00000125118.1;ENSMUST00000132228.1	100503248;11790;11790;11790;11790;11790;11790;11790;11790	0;0;0;0;0;0;0;0;0
chr1	75380844	75380907	64	*	h2ak119ub2_peak_1544	34	.	3.2783	3.41201	0	17	Promoter (1-2kb)	1	75382114	75388345	6232	1	11790	ENSMUST00000148515.7	-1207	ENSMUSG00000026207	Speg	SPEG complex locus	ENSMUST00000087122.11;ENSMUST00000148515.7;ENSMUST00000113590.7;ENSMUST00000187214.1;ENSMUST00000125306.1;ENSMUST00000146705.1;ENSMUST00000125118.1;ENSMUST00000132228.1;ENSMUST00000132222.1;ENSMUST00000137868.7	11790;11790;11790;11790;11790;11790;11790;11790;11790;11790	0;0;0;0;0;0;0;0;0;0
chr1	75382504	75382554	51	*	h2ak119ub2_peak_1545	34	.	3.58471	3.41201	0	34	Promoter (<=1kb)	1	75382138	75387895	5758	1	11790	ENSMUST00000125306.1	366	ENSMUSG00000026207	Speg	SPEG complex locus	ENSMUST00000087122.11;ENSMUST00000148515.7;ENSMUST00000113590.7;ENSMUST00000187214.1;ENSMUST00000125306.1;ENSMUST00000146705.1;ENSMUST00000125118.1;ENSMUST00000132228.1;ENSMUST00000132222.1;ENSMUST00000137868.7	11790;11790;11790;11790;11790;11790;11790;11790;11790;11790	0;0;0;0;0;0;0;0;0;0
chr1	75382674	75382952	279	*	h2ak119ub2_peak_1546	59	.	4.62001	5.94877	1.74247	156	Promoter (<=1kb)	1	75382138	75387895	5758	1	11790	ENSMUST00000125306.1	536	ENSMUSG00000026207	Speg	SPEG complex locus	ENSMUST00000087122.11;ENSMUST00000148515.7;ENSMUST00000113590.7;ENSMUST00000187214.1;ENSMUST00000125306.1;ENSMUST00000146705.1;ENSMUST00000125118.1;ENSMUST00000132228.1;ENSMUST00000132222.1;ENSMUST00000137868.7	11790;11790;11790;11790;11790;11790;11790;11790;11790;11790	0;0;0;0;0;0;0;0;0;0
chr1	75383849	75384099	251	*	h2ak119ub2_peak_1547	43	.	3.89113	4.30067	0.422715	184	Promoter (<=1kb)	1	75383556	75384975	1420	1	11790	ENSMUST00000146705.1	293	ENSMUSG00000026207	Speg	SPEG complex locus	ENSMUST00000087122.11;ENSMUST00000148515.7;ENSMUST00000113590.7;ENSMUST00000187214.1;ENSMUST00000125306.1;ENSMUST00000146705.1;ENSMUST00000125118.1;ENSMUST00000132228.1;ENSMUST00000132222.1;ENSMUST00000137868.7	11790;11790;11790;11790;11790;11790;11790;11790;11790;11790	0;0;0;0;0;0;0;0;0;0
chr1	75384151	75384468	318	*	h2ak119ub2_peak_1548	37	.	3.52229	3.77533	0.0622085	289	Promoter (<=1kb)	1	75384700	75387948	3249	1	11790	ENSMUST00000125118.1	-232	ENSMUSG00000026207	Speg	SPEG complex locus	ENSMUST00000087122.11;ENSMUST00000148515.7;ENSMUST00000113590.7;ENSMUST00000187214.1;ENSMUST00000125306.1;ENSMUST00000146705.1;ENSMUST00000125118.1;ENSMUST00000132228.1;ENSMUST00000132222.1;ENSMUST00000137868.7	11790;11790;11790;11790;11790;11790;11790;11790;11790;11790	0;0;0;0;0;0;0;0;0;0
chr1	75384569	75384676	108	*	h2ak119ub2_peak_1549	24	.	2.56	2.43654	0	64	Promoter (<=1kb)	1	75384700	75387948	3249	1	11790	ENSMUST00000125118.1	-24	ENSMUSG00000026207	Speg	SPEG complex locus	ENSMUST00000087122.11;ENSMUST00000148515.7;ENSMUST00000113590.7;ENSMUST00000187214.1;ENSMUST00000125306.1;ENSMUST00000146705.1;ENSMUST00000125118.1;ENSMUST00000132228.1;ENSMUST00000132222.1;ENSMUST00000137868.7	11790;11790;11790;11790;11790;11790;11790;11790;11790;11790	0;0;0;0;0;0;0;0;0;0
chr1	75386094	75386159	66	*	h2ak119ub2_peak_1550	34	.	3.2783	3.41201	0	16	Promoter (<=1kb)	1	75385610	75432304	46695	1	11790	ENSMUST00000137868.7	484	ENSMUSG00000026207	Speg	SPEG complex locus	ENSMUST00000087122.11;ENSMUST00000148515.7;ENSMUST00000113590.7;ENSMUST00000187214.1;ENSMUST00000125306.1;ENSMUST00000146705.1;ENSMUST00000125118.1;ENSMUST00000132228.1;ENSMUST00000132222.1;ENSMUST00000137868.7	11790;11790;11790;11790;11790;11790;11790;11790;11790;11790	0;0;0;0;0;0;0;0;0;0
chr1	75386446	75386527	82	*	h2ak119ub2_peak_1551	17	.	2.09905	1.78085	0	38	Promoter (<=1kb)	1	75385610	75432304	46695	1	11790	ENSMUST00000137868.7	836	ENSMUSG00000026207	Speg	SPEG complex locus	ENSMUST00000087122.11;ENSMUST00000148515.7;ENSMUST00000113590.7;ENSMUST00000187214.1;ENSMUST00000125306.1;ENSMUST00000146705.1;ENSMUST00000125118.1;ENSMUST00000132228.1;ENSMUST00000132222.1;ENSMUST00000137868.7	11790;11790;11790;11790;11790;11790;11790;11790;11790;11790	0;0;0;0;0;0;0;0;0;0
chr1	75386726	75386850	125	*	h2ak119ub2_peak_1552	24	.	2.53466	2.40059	0	32	Promoter (1-2kb)	1	75385610	75432304	46695	1	11790	ENSMUST00000137868.7	1116	ENSMUSG00000026207	Speg	SPEG complex locus	ENSMUST00000087122.11;ENSMUST00000148515.7;ENSMUST00000113590.7;ENSMUST00000187214.1;ENSMUST00000125306.1;ENSMUST00000146705.1;ENSMUST00000125118.1;ENSMUST00000132228.1;ENSMUST00000132222.1;ENSMUST00000137868.7	11790;11790;11790;11790;11790;11790;11790;11790;11790;11790	0;0;0;0;0;0;0;0;0;0
chr1	75387047	75387609	563	*	h2ak119ub2_peak_1553	34	.	3.2783	3.41201	0	350	Promoter (1-2kb)	1	75385610	75432304	46695	1	11790	ENSMUST00000137868.7	1437	ENSMUSG00000026207	Speg	SPEG complex locus	ENSMUST00000087122.11;ENSMUST00000148515.7;ENSMUST00000113590.7;ENSMUST00000187214.1;ENSMUST00000125306.1;ENSMUST00000146705.1;ENSMUST00000125118.1;ENSMUST00000132228.1;ENSMUST00000132222.1;ENSMUST00000137868.7	11790;11790;11790;11790;11790;11790;11790;11790;11790;11790	0;0;0;0;0;0;0;0;0;0
chr1	75387679	75387893	215	*	h2ak119ub2_peak_1554	19	.	2.16286	1.92429	0	82	Promoter (2-3kb)	1	75385610	75432304	46695	1	11790	ENSMUST00000137868.7	2069	ENSMUSG00000026207	Speg	SPEG complex locus	ENSMUST00000087122.11;ENSMUST00000148515.7;ENSMUST00000113590.7;ENSMUST00000187214.1;ENSMUST00000125306.1;ENSMUST00000146705.1;ENSMUST00000125118.1;ENSMUST00000132228.1;ENSMUST00000132222.1;ENSMUST00000137868.7	11790;11790;11790;11790;11790;11790;11790;11790;11790;11790	0;0;0;0;0;0;0;0;0;0
chr1	75387976	75388206	231	*	h2ak119ub2_peak_1555	43	.	3.89113	4.30067	0.422715	181	Promoter (2-3kb)	1	75385610	75432304	46695	1	11790	ENSMUST00000137868.7	2366	ENSMUSG00000026207	Speg	SPEG complex locus	ENSMUST00000087122.11;ENSMUST00000148515.7;ENSMUST00000113590.7;ENSMUST00000187214.1;ENSMUST00000125306.1;ENSMUST00000146705.1;ENSMUST00000125118.1;ENSMUST00000132228.1;ENSMUST00000132222.1;ENSMUST00000137868.7	11790;11790;11790;11790;11790;11790;11790;11790;11790;11790	0;0;0;0;0;0;0;0;0;0
chr1	75388572	75388622	51	*	h2ak119ub2_peak_1556	24	.	2.85429	2.43654	0	27	Promoter (2-3kb)	1	75385610	75432304	46695	1	11790	ENSMUST00000137868.7	2962	ENSMUSG00000026207	Speg	SPEG complex locus	ENSMUST00000087122.11;ENSMUST00000148515.7;ENSMUST00000113590.7;ENSMUST00000125306.1;ENSMUST00000146705.1;ENSMUST00000125118.1;ENSMUST00000132228.1;ENSMUST00000132222.1;ENSMUST00000137868.7	11790;11790;11790;11790;11790;11790;11790;11790;11790	0;0;0;0;0;0;0;0;0
chr1	75388894	75389032	139	*	h2ak119ub2_peak_1557	43	.	3.89113	4.30067	0.422715	25	Exon (ENSMUST00000087122.11/11790, exon 4 of 41)	1	75385610	75432304	46695	1	11790	ENSMUST00000137868.7	3284	ENSMUSG00000026207	Speg	SPEG complex locus	ENSMUST00000087122.11;ENSMUST00000148515.7;ENSMUST00000113590.7;ENSMUST00000125306.1;ENSMUST00000146705.1;ENSMUST00000125118.1;ENSMUST00000132228.1;ENSMUST00000132222.1;ENSMUST00000137868.7	11790;11790;11790;11790;11790;11790;11790;11790;11790	0;0;0;0;0;0;0;0;0
chr1	75389115	75389268	154	*	h2ak119ub2_peak_1558	34	.	3.2783	3.41201	0	73	Intron (ENSMUST00000087122.11/11790, intron 4 of 40)	1	75385610	75432304	46695	1	11790	ENSMUST00000137868.7	3505	ENSMUSG00000026207	Speg	SPEG complex locus	ENSMUST00000087122.11;ENSMUST00000148515.7;ENSMUST00000113590.7;ENSMUST00000125306.1;ENSMUST00000146705.1;ENSMUST00000125118.1;ENSMUST00000132228.1;ENSMUST00000132222.1;ENSMUST00000137868.7	11790;11790;11790;11790;11790;11790;11790;11790;11790	0;0;0;0;0;0;0;0;0
chr1	75389686	75389754	69	*	h2ak119ub2_peak_1559	34	.	3.2783	3.41201	0	43	Intron (ENSMUST00000087122.11/11790, intron 4 of 40)	1	75385610	75432304	46695	1	11790	ENSMUST00000137868.7	4076	ENSMUSG00000026207	Speg	SPEG complex locus	ENSMUST00000087122.11;ENSMUST00000148515.7;ENSMUST00000113590.7;ENSMUST00000125306.1;ENSMUST00000146705.1;ENSMUST00000125118.1;ENSMUST00000132228.1;ENSMUST00000132222.1;ENSMUST00000137868.7	11790;11790;11790;11790;11790;11790;11790;11790;11790	0;0;0;0;0;0;0;0;0
chr1	75405826	75405876	51	*	h2ak119ub2_peak_1560	25	.	2.66548	2.58764	0	5	Intron (ENSMUST00000087122.11/11790, intron 10 of 40)	1	75401010	75404207	3198	1	11790	ENSMUST00000122266.2	4816	ENSMUSG00000026207	Speg	SPEG complex locus	ENSMUST00000087122.11;ENSMUST00000113590.7;ENSMUST00000137868.7;ENSMUST00000113589.7;ENSMUST00000113588.7;ENSMUST00000113587.7;ENSMUST00000122266.2	11790;11790;11790;11790;11790;11790;11790	0;0;0;5741;5305;5191;4816
chr1	75413028	75413078	51	*	h2ak119ub2_peak_1561	24	.	2.56	2.43654	0	37	Intron (ENSMUST00000087122.11/11790, intron 18 of 40)	1	75423510	75427623	4114	1	11790	ENSMUST00000143679.1	-10432	ENSMUSG00000026207	Speg	SPEG complex locus	ENSMUST00000087122.11;ENSMUST00000137868.7	11790;11790	0;0
chr1	75415059	75415164	106	*	h2ak119ub2_peak_1562	24	.	2.56	2.43654	0	17	Exon (ENSMUST00000087122.11/11790, exon 20 of 41)	1	75423510	75427623	4114	1	11790	ENSMUST00000143679.1	-8346	ENSMUSG00000026207	Speg	SPEG complex locus	ENSMUST00000087122.11;ENSMUST00000137868.7	11790;11790	0;0
chr1	75415523	75415610	88	*	h2ak119ub2_peak_1563	40	.	3.73715	4.07966	0.297602	37	Exon (ENSMUST00000087122.11/11790, exon 22 of 41)	1	75423510	75427623	4114	1	11790	ENSMUST00000143679.1	-7900	ENSMUSG00000026207	Speg	SPEG complex locus	ENSMUST00000087122.11;ENSMUST00000137868.7	11790;11790	0;0
chr1	75418245	75418313	69	*	h2ak119ub2_peak_1564	24	.	2.85429	2.43654	0	31	Intron (ENSMUST00000087122.11/11790, intron 25 of 40)	1	75423510	75427623	4114	1	11790	ENSMUST00000143679.1	-5197	ENSMUSG00000026207	Speg	SPEG complex locus	ENSMUST00000087122.11;ENSMUST00000137868.7	11790;11790	0;0
chr1	75418459	75418574	116	*	h2ak119ub2_peak_1565	25	.	2.66548	2.58764	0	78	Intron (ENSMUST00000087122.11/11790, intron 26 of 40)	1	75423510	75427623	4114	1	11790	ENSMUST00000143679.1	-4936	ENSMUSG00000026207	Speg	SPEG complex locus	ENSMUST00000087122.11;ENSMUST00000137868.7;ENSMUST00000143679.1	11790;11790;11790	0;0;0
chr1	75420647	75420935	289	*	h2ak119ub2_peak_1566	43	.	3.89113	4.30067	0.422715	112	Promoter (2-3kb)	1	75423510	75427623	4114	1	11790	ENSMUST00000143679.1	-2575	ENSMUSG00000026207	Speg	SPEG complex locus	ENSMUST00000087122.11;ENSMUST00000137868.7;ENSMUST00000143679.1	11790;11790;11790	0;0;0
chr1	75421126	75421292	167	*	h2ak119ub2_peak_1567	32	.	3.14857	3.22608	0	125	Promoter (2-3kb)	1	75423510	75427623	4114	1	11790	ENSMUST00000143679.1	-2218	ENSMUSG00000026207	Speg	SPEG complex locus	ENSMUST00000087122.11;ENSMUST00000137868.7;ENSMUST00000143679.1	11790;11790;11790	0;0;0
chr1	75421376	75421513	138	*	h2ak119ub2_peak_1568	25	.	2.97189	2.58764	0	102	Promoter (1-2kb)	1	75423510	75427623	4114	1	11790	ENSMUST00000143679.1	-1997	ENSMUSG00000026207	Speg	SPEG complex locus	ENSMUST00000087122.11;ENSMUST00000137868.7;ENSMUST00000143679.1	11790;11790;11790	0;0;0
chr1	75421579	75421629	51	*	h2ak119ub2_peak_1569	32	.	3.44286	3.22608	0	10	Promoter (1-2kb)	1	75423510	75427623	4114	1	11790	ENSMUST00000143679.1	-1881	ENSMUSG00000026207	Speg	SPEG complex locus	ENSMUST00000087122.11;ENSMUST00000137868.7;ENSMUST00000143679.1	11790;11790;11790	0;0;0
chr1	75421772	75421886	115	*	h2ak119ub2_peak_1570	25	.	2.97189	2.58764	0	27	Promoter (1-2kb)	1	75423510	75427623	4114	1	11790	ENSMUST00000143679.1	-1624	ENSMUSG00000026207	Speg	SPEG complex locus	ENSMUST00000087122.11;ENSMUST00000137868.7;ENSMUST00000143679.1	11790;11790;11790	0;0;0
chr1	75421939	75421995	57	*	h2ak119ub2_peak_1571	43	.	3.89113	4.30067	0.422715	17	Promoter (1-2kb)	1	75423510	75427623	4114	1	11790	ENSMUST00000143679.1	-1515	ENSMUSG00000026207	Speg	SPEG complex locus	ENSMUST00000087122.11;ENSMUST00000137868.7;ENSMUST00000143679.1	11790;11790;11790	0;0;0
chr1	75422059	75422226	168	*	h2ak119ub2_peak_1572	43	.	3.89113	4.30067	0.422715	65	Promoter (1-2kb)	1	75423510	75427623	4114	1	11790	ENSMUST00000143679.1	-1284	ENSMUSG00000026207	Speg	SPEG complex locus	ENSMUST00000087122.11;ENSMUST00000137868.7;ENSMUST00000143679.1	11790;11790;11790	0;0;0
chr1	75422425	75422529	105	*	h2ak119ub2_peak_1573	32	.	3.14857	3.22608	0	77	Promoter (<=1kb)	1	75423510	75427623	4114	1	11790	ENSMUST00000143679.1	-981	ENSMUSG00000026207	Speg	SPEG complex locus	ENSMUST00000087122.11;ENSMUST00000137868.7;ENSMUST00000143679.1	11790;11790;11790	0;0;0
chr1	75422586	75422885	300	*	h2ak119ub2_peak_1574	52	.	4.19754	5.24557	1.12478	98	Promoter (<=1kb)	1	75423510	75427623	4114	1	11790	ENSMUST00000143679.1	-625	ENSMUSG00000026207	Speg	SPEG complex locus	ENSMUST00000087122.11;ENSMUST00000137868.7;ENSMUST00000143679.1	11790;11790;11790	0;0;0
chr1	75423262	75423354	93	*	h2ak119ub2_peak_1575	32	.	3.44286	3.22608	0	43	Promoter (<=1kb)	1	75423510	75427623	4114	1	11790	ENSMUST00000143679.1	-156	ENSMUSG00000026207	Speg	SPEG complex locus	ENSMUST00000087122.11;ENSMUST00000137868.7;ENSMUST00000143679.1	11790;11790;11790	0;0;0
chr1	75423639	75423827	189	*	h2ak119ub2_peak_1576	40	.	3.73715	4.07966	0.297602	152	Promoter (<=1kb)	1	75423510	75427623	4114	1	11790	ENSMUST00000143679.1	129	ENSMUSG00000026207	Speg	SPEG complex locus	ENSMUST00000087122.11;ENSMUST00000137868.7;ENSMUST00000143679.1	11790;11790;11790	0;0;0
chr1	75424092	75424188	97	*	h2ak119ub2_peak_1577	34	.	3.2783	3.41201	0	70	Promoter (<=1kb)	1	75423510	75427623	4114	1	11790	ENSMUST00000143679.1	582	ENSMUSG00000026207	Speg	SPEG complex locus	ENSMUST00000087122.11;ENSMUST00000137868.7;ENSMUST00000143679.1	11790;11790;11790	0;0;0
chr1	75424505	75424637	133	*	h2ak119ub2_peak_1578	14	.	1.86857	1.47484	0	132	Promoter (<=1kb)	1	75423510	75427623	4114	1	11790	ENSMUST00000143679.1	995	ENSMUSG00000026207	Speg	SPEG complex locus	ENSMUST00000087122.11;ENSMUST00000137868.7;ENSMUST00000143679.1	11790;11790;11790	0;0;0
chr1	75424696	75424841	146	*	h2ak119ub2_peak_1579	25	.	2.66548	2.58764	0	109	Promoter (1-2kb)	1	75423510	75427623	4114	1	11790	ENSMUST00000143679.1	1186	ENSMUSG00000026207	Speg	SPEG complex locus	ENSMUST00000087122.11;ENSMUST00000137868.7;ENSMUST00000143679.1	11790;11790;11790	0;0;0
chr1	75424914	75424982	69	*	h2ak119ub2_peak_1580	24	.	2.56	2.43654	0	42	Promoter (1-2kb)	1	75423510	75427623	4114	1	11790	ENSMUST00000143679.1	1404	ENSMUSG00000026207	Speg	SPEG complex locus	ENSMUST00000087122.11;ENSMUST00000137868.7;ENSMUST00000143679.1	11790;11790;11790	0;0;0
chr1	75426544	75426650	107	*	h2ak119ub2_peak_1581	32	.	3.44286	3.22608	0	63	Intron (ENSMUST00000087122.11/11790, intron 31 of 40)	1	75423510	75427623	4114	1	11790	ENSMUST00000143679.1	3034	ENSMUSG00000026207	Speg	SPEG complex locus	ENSMUST00000087122.11;ENSMUST00000137868.7;ENSMUST00000143679.1	11790;11790;11790	0;0;0
chr1	75426813	75426910	98	*	h2ak119ub2_peak_1582	25	.	2.97189	2.58764	0	47	Exon (ENSMUST00000087122.11/11790, exon 32 of 41)	1	75423510	75427623	4114	1	11790	ENSMUST00000143679.1	3303	ENSMUSG00000026207	Speg	SPEG complex locus	ENSMUST00000087122.11;ENSMUST00000137868.7;ENSMUST00000143679.1	11790;11790;11790	0;0;0
chr1	75427032	75427082	51	*	h2ak119ub2_peak_1583	25	.	2.97189	2.58764	0	24	Exon (ENSMUST00000087122.11/11790, exon 33 of 41)	1	75423510	75427623	4114	1	11790	ENSMUST00000143679.1	3522	ENSMUSG00000026207	Speg	SPEG complex locus	ENSMUST00000087122.11;ENSMUST00000137868.7;ENSMUST00000143679.1	11790;11790;11790	0;0;0
chr1	75428008	75428095	88	*	h2ak119ub2_peak_1584	34	.	3.2783	3.41201	0	50	Exon (ENSMUST00000087122.11/11790, exon 36 of 41)	1	75423510	75427623	4114	1	11790	ENSMUST00000143679.1	4498	ENSMUSG00000026207	Speg	SPEG complex locus	ENSMUST00000087122.11;ENSMUST00000137868.7;ENSMUST00000143679.1	11790;11790;11790	0;0;0
chr1	75428181	75428721	541	*	h2ak119ub2_peak_1585	43	.	3.89113	4.30067	0.422715	289	Exon (ENSMUST00000087122.11/11790, exon 36 of 41)	1	75423510	75427623	4114	1	11790	ENSMUST00000143679.1	4671	ENSMUSG00000026207	Speg	SPEG complex locus	ENSMUST00000087122.11;ENSMUST00000137868.7;ENSMUST00000143679.1	11790;11790;11790	0;0;0
chr1	75428773	75428837	65	*	h2ak119ub2_peak_1586	40	.	3.73715	4.07966	0.297602	37	Intron (ENSMUST00000087122.11/11790, intron 36 of 40)	1	75423510	75427623	4114	1	11790	ENSMUST00000143679.1	5263	ENSMUSG00000026207	Speg	SPEG complex locus	ENSMUST00000087122.11;ENSMUST00000137868.7;ENSMUST00000143679.1	11790;11790;11790	0;0;0
chr1	75428942	75429011	70	*	h2ak119ub2_peak_1587	34	.	3.2783	3.41201	0	45	Intron (ENSMUST00000087122.11/11790, intron 36 of 40)	1	75423510	75427623	4114	1	11790	ENSMUST00000143679.1	5432	ENSMUSG00000026207	Speg	SPEG complex locus	ENSMUST00000087122.11;ENSMUST00000137868.7;ENSMUST00000143679.1	11790;11790;11790	0;0;0
chr1	75429436	75429608	173	*	h2ak119ub2_peak_1588	34	.	3.2783	3.41201	0	37	Exon (ENSMUST00000087122.11/11790, exon 38 of 41)	1	75423510	75427623	4114	1	11790	ENSMUST00000143679.1	5926	ENSMUSG00000026207	Speg	SPEG complex locus	ENSMUST00000087122.11;ENSMUST00000137868.7;ENSMUST00000143679.1	11790;11790;11790	0;0;0
chr1	75431794	75431891	98	*	h2ak119ub2_peak_1589	52	.	4.19754	5.24557	1.12478	50	3' UTR	1	75435930	75443174	7245	1	69080	ENSMUST00000037796.13	-4039	ENSMUSG00000033021	Gmppa	GDP-mannose pyrophosphorylase A	ENSMUST00000087122.11;ENSMUST00000137868.7;ENSMUST00000143679.1;ENSMUST00000037796.13;ENSMUST00000113584.7;ENSMUST00000145166.7;ENSMUST00000143730.7;ENSMUST00000133418.7;ENSMUST00000144874.7;ENSMUST00000140287.7;ENSMUST00000131545.7;ENSMUST00000141124.1	11790;11790;11790;69080;69080;69080;69080;69080;69080;69080;69080;69080	0;0;0;0;0;-4070;-4076;-4077;0;-4093;-4196;-4222
chr1	75431944	75432003	60	*	h2ak119ub2_peak_1590	34	.	3.2783	3.41201	0	30	3' UTR	1	75435930	75443174	7245	1	69080	ENSMUST00000037796.13	-3927	ENSMUSG00000033021	Gmppa	GDP-mannose pyrophosphorylase A	ENSMUST00000087122.11;ENSMUST00000137868.7;ENSMUST00000143679.1;ENSMUST00000037796.13;ENSMUST00000113584.7;ENSMUST00000145166.7;ENSMUST00000143730.7;ENSMUST00000133418.7;ENSMUST00000144874.7;ENSMUST00000140287.7;ENSMUST00000131545.7;ENSMUST00000141124.1;ENSMUST00000188097.1	11790;11790;11790;69080;69080;69080;69080;69080;69080;69080;69080;69080;69080	0;0;0;0;0;-3958;-3964;-3965;0;-3981;-4084;-4110;0
chr1	75441570	75441634	65	*	h2ak119ub2_peak_1591	34	.	3.58471	3.41201	0	34	Promoter (<=1kb)	1	75441620	75442932	1313	1	69080	ENSMUST00000132291.7	0	ENSMUSG00000033021	Gmppa	GDP-mannose pyrophosphorylase A	ENSMUST00000037796.13;ENSMUST00000113584.7;ENSMUST00000145166.7;ENSMUST00000143730.7;ENSMUST00000133418.7;ENSMUST00000144874.7;ENSMUST00000140287.7;ENSMUST00000131545.7;ENSMUST00000141124.1;ENSMUST00000188097.1;ENSMUST00000132291.7;ENSMUST00000135453.1;ENSMUST00000124539.1	69080;69080;69080;69080;69080;69080;69080;69080;69080;69080;69080;69080;69080	0;0;5609;5603;5602;0;5586;5483;5457;0;0;-532;-590
chr1	75446312	75446523	212	*	h2ak119ub2_peak_1592	32	.	3.44286	3.22608	0	101	Distal Intergenic	1	75450436	75474340	23905	1	241118	ENSMUST00000113577.7	-3913	ENSMUSG00000033007	Asic4	acid-sensing (proton-gated) ion channel family member 4	ENSMUST00000113577.7;ENSMUST00000037708.9;ENSMUST00000037796.13;ENSMUST00000113584.7;ENSMUST00000133418.7;ENSMUST00000144874.7;ENSMUST00000131545.7;ENSMUST00000188097.1;ENSMUST00000132291.7;ENSMUST00000135453.1;ENSMUST00000124539.1	241118;241118;69080;69080;69080;69080;69080;69080;69080;69080;69080	0;0;0;0;10344;0;10225;0;0;4146;4088
chr1	75446614	75446728	115	*	h2ak119ub2_peak_1593	32	.	3.44286	3.22608	0	31	Distal Intergenic	1	75450436	75474340	23905	1	241118	ENSMUST00000113577.7	-3708	ENSMUSG00000033007	Asic4	acid-sensing (proton-gated) ion channel family member 4	ENSMUST00000113577.7;ENSMUST00000037708.9;ENSMUST00000037796.13;ENSMUST00000113584.7;ENSMUST00000188097.1;ENSMUST00000132291.7;ENSMUST00000135453.1;ENSMUST00000124539.1	241118;241118;69080;69080;69080;69080;69080;69080	0;0;0;0;0;0;4448;4390
chr1	75446856	75446952	97	*	h2ak119ub2_peak_1594	25	.	2.66548	2.58764	0	68	Distal Intergenic	1	75450436	75474340	23905	1	241118	ENSMUST00000113577.7	-3484	ENSMUSG00000033007	Asic4	acid-sensing (proton-gated) ion channel family member 4	ENSMUST00000113577.7;ENSMUST00000037708.9;ENSMUST00000037796.13;ENSMUST00000113584.7;ENSMUST00000188097.1;ENSMUST00000132291.7;ENSMUST00000135453.1;ENSMUST00000124539.1	241118;241118;69080;69080;69080;69080;69080;69080	0;0;0;0;0;0;4690;4632
chr1	75447121	75447284	164	*	h2ak119ub2_peak_1595	25	.	2.97189	2.58764	0	43	Distal Intergenic	1	75450436	75474340	23905	1	241118	ENSMUST00000113577.7	-3152	ENSMUSG00000033007	Asic4	acid-sensing (proton-gated) ion channel family member 4	ENSMUST00000113577.7;ENSMUST00000037708.9;ENSMUST00000037796.13;ENSMUST00000113584.7;ENSMUST00000132291.7;ENSMUST00000135453.1;ENSMUST00000124539.1	241118;241118;69080;69080;69080;69080;69080	0;0;0;0;0;4955;4897
chr1	75448778	75448886	109	*	h2ak119ub2_peak_1596	25	.	2.66548	2.58764	0	31	Promoter (1-2kb)	1	75450436	75474340	23905	1	241118	ENSMUST00000113577.7	-1550	ENSMUSG00000033007	Asic4	acid-sensing (proton-gated) ion channel family member 4	ENSMUST00000113577.7;ENSMUST00000037708.9	241118;241118	0;0
chr1	75448950	75449120	171	*	h2ak119ub2_peak_1597	52	.	4.19754	5.24557	1.12478	28	Promoter (1-2kb)	1	75450436	75474340	23905	1	241118	ENSMUST00000113577.7	-1316	ENSMUSG00000033007	Asic4	acid-sensing (proton-gated) ion channel family member 4	ENSMUST00000113577.7;ENSMUST00000037708.9	241118;241118	0;0
chr1	75449356	75449784	429	*	h2ak119ub2_peak_1598	59	.	4.91429	5.94877	1.74247	220	Promoter (<=1kb)	1	75450436	75474340	23905	1	241118	ENSMUST00000113577.7	-652	ENSMUSG00000033007	Asic4	acid-sensing (proton-gated) ion channel family member 4	ENSMUST00000113577.7;ENSMUST00000037708.9	241118;241118	0;0
chr1	75449859	75450450	592	*	h2ak119ub2_peak_1599	49	.	4.32572	4.98931	0.994495	131	Promoter (<=1kb)	1	75450436	75474340	23905	1	241118	ENSMUST00000113577.7	0	ENSMUSG00000033007	Asic4	acid-sensing (proton-gated) ion channel family member 4	ENSMUST00000113577.7;ENSMUST00000037708.9	241118;241118	0;0
chr1	75450532	75451131	600	*	h2ak119ub2_peak_1600	49	.	4.32572	4.98931	0.994495	379	Promoter (<=1kb)	1	75450699	75474343	23645	1	241118	ENSMUST00000037708.9	0	ENSMUSG00000033007	Asic4	acid-sensing (proton-gated) ion channel family member 4	ENSMUST00000113577.7;ENSMUST00000037708.9	241118;241118	0;0
chr1	75451201	75451769	569	*	h2ak119ub2_peak_1601	52	.	4.19754	5.24557	1.12478	314	Promoter (<=1kb)	1	75450699	75474343	23645	1	241118	ENSMUST00000037708.9	502	ENSMUSG00000033007	Asic4	acid-sensing (proton-gated) ion channel family member 4	ENSMUST00000113577.7;ENSMUST00000037708.9	241118;241118	0;0
chr1	75452055	75452110	56	*	h2ak119ub2_peak_1602	34	.	3.2783	3.41201	0	24	Promoter (1-2kb)	1	75450699	75474343	23645	1	241118	ENSMUST00000037708.9	1356	ENSMUSG00000033007	Asic4	acid-sensing (proton-gated) ion channel family member 4	ENSMUST00000113577.7;ENSMUST00000037708.9	241118;241118	0;0
chr1	75452259	75452389	131	*	h2ak119ub2_peak_1603	32	.	3.14857	3.22608	0	12	Promoter (1-2kb)	1	75450699	75474343	23645	1	241118	ENSMUST00000037708.9	1560	ENSMUSG00000033007	Asic4	acid-sensing (proton-gated) ion channel family member 4	ENSMUST00000113577.7;ENSMUST00000037708.9	241118;241118	0;0
chr1	75452969	75453179	211	*	h2ak119ub2_peak_1604	49	.	4.03143	4.98931	0.994495	42	Promoter (2-3kb)	1	75450699	75474343	23645	1	241118	ENSMUST00000037708.9	2270	ENSMUSG00000033007	Asic4	acid-sensing (proton-gated) ion channel family member 4	ENSMUST00000113577.7;ENSMUST00000037708.9	241118;241118	0;0
chr1	75453765	75453815	51	*	h2ak119ub2_peak_1605	32	.	3.44286	3.22608	0	37	Intron (ENSMUST00000113577.7/241118, intron 1 of 8)	1	75450699	75474343	23645	1	241118	ENSMUST00000037708.9	3066	ENSMUSG00000033007	Asic4	acid-sensing (proton-gated) ion channel family member 4	ENSMUST00000113577.7;ENSMUST00000037708.9	241118;241118	0;0
chr1	75454302	75454402	101	*	h2ak119ub2_peak_1606	24	.	2.56	2.43654	0	50	Intron (ENSMUST00000113577.7/241118, intron 1 of 8)	1	75450699	75474343	23645	1	241118	ENSMUST00000037708.9	3603	ENSMUSG00000033007	Asic4	acid-sensing (proton-gated) ion channel family member 4	ENSMUST00000113577.7;ENSMUST00000037708.9	241118;241118	0;0
chr1	75455847	75455897	51	*	h2ak119ub2_peak_1607	34	.	3.2783	3.41201	0	36	Intron (ENSMUST00000113577.7/241118, intron 1 of 8)	1	75450699	75474343	23645	1	241118	ENSMUST00000037708.9	5148	ENSMUSG00000033007	Asic4	acid-sensing (proton-gated) ion channel family member 4	ENSMUST00000113577.7;ENSMUST00000037708.9	241118;241118	0;0
chr1	75456086	75456136	51	*	h2ak119ub2_peak_1608	34	.	3.2783	3.41201	0	29	Intron (ENSMUST00000113577.7/241118, intron 1 of 8)	1	75450699	75474343	23645	1	241118	ENSMUST00000037708.9	5387	ENSMUSG00000033007	Asic4	acid-sensing (proton-gated) ion channel family member 4	ENSMUST00000113577.7;ENSMUST00000037708.9	241118;241118	0;0
chr1	75457197	75457347	151	*	h2ak119ub2_peak_1609	24	.	2.56	2.43654	0	75	Intron (ENSMUST00000113577.7/241118, intron 1 of 8)	1	75450699	75474343	23645	1	241118	ENSMUST00000037708.9	6498	ENSMUSG00000033007	Asic4	acid-sensing (proton-gated) ion channel family member 4	ENSMUST00000113577.7;ENSMUST00000037708.9	241118;241118	0;0
chr1	75458277	75458366	90	*	h2ak119ub2_peak_1610	34	.	3.2783	3.41201	0	48	Intron (ENSMUST00000113577.7/241118, intron 1 of 8)	1	75450699	75474343	23645	1	241118	ENSMUST00000037708.9	7578	ENSMUSG00000033007	Asic4	acid-sensing (proton-gated) ion channel family member 4	ENSMUST00000113577.7;ENSMUST00000037708.9	241118;241118	0;0
chr1	75458565	75458649	85	*	h2ak119ub2_peak_1611	34	.	3.2783	3.41201	0	35	Intron (ENSMUST00000113577.7/241118, intron 1 of 8)	1	75450699	75474343	23645	1	241118	ENSMUST00000037708.9	7866	ENSMUSG00000033007	Asic4	acid-sensing (proton-gated) ion channel family member 4	ENSMUST00000113577.7;ENSMUST00000037708.9	241118;241118	0;0
chr1	75459333	75459705	373	*	h2ak119ub2_peak_1612	29	.	2.68762	2.9599	0	256	Intron (ENSMUST00000113577.7/241118, intron 1 of 8)	1	75450699	75474343	23645	1	241118	ENSMUST00000037708.9	8634	ENSMUSG00000033007	Asic4	acid-sensing (proton-gated) ion channel family member 4	ENSMUST00000113577.7;ENSMUST00000037708.9	241118;241118	0;0
chr1	75460822	75460900	79	*	h2ak119ub2_peak_1613	62	.	5.11677	6.2404	1.97533	37	Intron (ENSMUST00000113577.7/241118, intron 1 of 8)	1	75450699	75474343	23645	1	241118	ENSMUST00000037708.9	10123	ENSMUSG00000033007	Asic4	acid-sensing (proton-gated) ion channel family member 4	ENSMUST00000113577.7;ENSMUST00000037708.9	241118;241118	0;0
chr1	75461683	75462006	324	*	h2ak119ub2_peak_1614	101	.	6.97429	10.1966	5.56441	248	Intron (ENSMUST00000113577.7/241118, intron 1 of 8)	1	75450699	75474343	23645	1	241118	ENSMUST00000037708.9	10984	ENSMUSG00000033007	Asic4	acid-sensing (proton-gated) ion channel family member 4	ENSMUST00000113577.7;ENSMUST00000037708.9	241118;241118	0;0
chr1	75462600	75462650	51	*	h2ak119ub2_peak_1615	18	.	2.35907	1.83821	0	8	Intron (ENSMUST00000113577.7/241118, intron 1 of 8)	1	75450699	75474343	23645	1	241118	ENSMUST00000037708.9	11901	ENSMUSG00000033007	Asic4	acid-sensing (proton-gated) ion channel family member 4	ENSMUST00000113577.7;ENSMUST00000037708.9	241118;241118	0;0
chr1	75463796	75463886	91	*	h2ak119ub2_peak_1616	24	.	2.56	2.43654	0	44	Intron (ENSMUST00000113577.7/241118, intron 1 of 8)	1	75450699	75474343	23645	1	241118	ENSMUST00000037708.9	13097	ENSMUSG00000033007	Asic4	acid-sensing (proton-gated) ion channel family member 4	ENSMUST00000113577.7;ENSMUST00000037708.9	241118;241118	0;0
chr1	75466740	75466859	120	*	h2ak119ub2_peak_1617	25	.	2.97189	2.58764	0	99	Intron (ENSMUST00000113577.7/241118, intron 1 of 8)	1	75474576	75478746	4171	2	74241	ENSMUST00000143496.7	11887	ENSMUSG00000032997	Chpf	chondroitin polymerizing factor	ENSMUST00000113577.7;ENSMUST00000037708.9	241118;241118	0;0
chr1	75467375	75467440	66	*	h2ak119ub2_peak_1618	25	.	2.97189	2.58764	0	41	Intron (ENSMUST00000113577.7/241118, intron 1 of 8)	1	75474576	75478746	4171	2	74241	ENSMUST00000143496.7	11306	ENSMUSG00000032997	Chpf	chondroitin polymerizing factor	ENSMUST00000113577.7;ENSMUST00000037708.9	241118;241118	0;0
chr1	75468541	75468651	111	*	h2ak119ub2_peak_1619	18	.	2.35907	1.83821	0	62	Exon (ENSMUST00000194916.1/ENSMUST00000194916.1, exon 1 of 1)	1	75474576	75478746	4171	2	74241	ENSMUST00000143496.7	10095	ENSMUSG00000032997	Chpf	chondroitin polymerizing factor	ENSMUST00000113577.7;ENSMUST00000037708.9	241118;241118	0;0
chr1	75469758	75469808	51	*	h2ak119ub2_peak_1620	24	.	2.56	2.43654	0	33	Exon (ENSMUST00000113577.7/241118, exon 4 of 9)	1	75474576	75478746	4171	2	74241	ENSMUST00000143496.7	8938	ENSMUSG00000032997	Chpf	chondroitin polymerizing factor	ENSMUST00000113577.7;ENSMUST00000037708.9;ENSMUST00000079205.13;ENSMUST00000094818.3;ENSMUST00000143496.7;ENSMUST00000138683.1	241118;241118;74241;74241;74241;74241	0;0;0;0;0;0
chr1	75475449	75475526	78	*	h2ak119ub2_peak_1621	18	.	2.35907	1.83821	0	27	3' UTR	1	75474576	75478746	4171	2	74241	ENSMUST00000143496.7	3220	ENSMUSG00000032997	Chpf	chondroitin polymerizing factor	ENSMUST00000113577.7;ENSMUST00000037708.9;ENSMUST00000113575.8;ENSMUST00000148980.1;ENSMUST00000050899.6;ENSMUST00000187411.1;ENSMUST00000079205.13;ENSMUST00000094818.3;ENSMUST00000143496.7;ENSMUST00000138683.1;ENSMUST00000124042.1;ENSMUST00000156499.1	241118;241118;319998;319998;319998;319998;74241;74241;74241;74241;74241;98733	0;0;0;0;0;0;0;0;0;0;0;0
chr1	75475854	75475910	57	*	h2ak119ub2_peak_1622	43	.	3.89113	4.30067	0.422715	26	Promoter (2-3kb)	1	75474576	75478746	4171	2	74241	ENSMUST00000143496.7	2836	ENSMUSG00000032997	Chpf	chondroitin polymerizing factor	ENSMUST00000113577.7;ENSMUST00000037708.9;ENSMUST00000113575.8;ENSMUST00000148980.1;ENSMUST00000050899.6;ENSMUST00000187411.1;ENSMUST00000079205.13;ENSMUST00000094818.3;ENSMUST00000143496.7;ENSMUST00000138683.1;ENSMUST00000124042.1;ENSMUST00000156499.1	241118;241118;319998;319998;319998;319998;74241;74241;74241;74241;74241;98733	0;0;0;0;0;0;0;0;0;0;0;0
chr1	75476724	75476883	160	*	h2ak119ub2_peak_1623	24	.	2.85429	2.43654	0	14	Promoter (1-2kb)	1	75474576	75478746	4171	2	74241	ENSMUST00000143496.7	1863	ENSMUSG00000032997	Chpf	chondroitin polymerizing factor	ENSMUST00000113577.7;ENSMUST00000037708.9;ENSMUST00000113575.8;ENSMUST00000148980.1;ENSMUST00000050899.6;ENSMUST00000187411.1;ENSMUST00000079205.13;ENSMUST00000094818.3;ENSMUST00000143496.7;ENSMUST00000138683.1;ENSMUST00000124042.1;ENSMUST00000156499.1	241118;241118;319998;319998;319998;319998;74241;74241;74241;74241;74241;98733	0;0;0;0;0;0;0;0;0;0;0;0
chr1	75478197	75478247	51	*	h2ak119ub2_peak_1624	22	.	2.69019	2.22951	0	31	Promoter (<=1kb)	1	75474576	75478746	4171	2	74241	ENSMUST00000143496.7	499	ENSMUSG00000032997	Chpf	chondroitin polymerizing factor	ENSMUST00000113577.7;ENSMUST00000037708.9;ENSMUST00000113575.8;ENSMUST00000148980.1;ENSMUST00000050899.6;ENSMUST00000187411.1;ENSMUST00000079205.13;ENSMUST00000094818.3;ENSMUST00000143496.7;ENSMUST00000138683.1;ENSMUST00000124042.1;ENSMUST00000156499.1	241118;241118;319998;319998;319998;319998;74241;74241;74241;74241;74241;98733	0;0;0;0;0;0;0;0;0;0;0;0
chr1	75479828	75480049	222	*	h2ak119ub2_peak_1625	40	.	3.73715	4.07966	0.297602	119	Promoter (<=1kb)	1	75479704	75482675	2972	1	319998	ENSMUST00000187411.1	124	ENSMUSG00000051703	Tmem198	transmembrane protein 198	ENSMUST00000113575.8;ENSMUST00000148980.1;ENSMUST00000050899.6;ENSMUST00000187411.1;ENSMUST00000079205.13;ENSMUST00000094818.3;ENSMUST00000143496.7;ENSMUST00000138683.1;ENSMUST00000124042.1;ENSMUST00000156499.1	319998;319998;319998;319998;74241;74241;74241;74241;74241;98733	0;0;0;0;0;0;0;0;0;0
chr1	75482224	75482330	107	*	h2ak119ub2_peak_1626	25	.	2.97189	2.58764	0	16	Promoter (2-3kb)	1	75479704	75482675	2972	1	319998	ENSMUST00000187411.1	2520	ENSMUSG00000051703	Tmem198	transmembrane protein 198	ENSMUST00000113575.8;ENSMUST00000148980.1;ENSMUST00000050899.6;ENSMUST00000187411.1;ENSMUST00000079205.13;ENSMUST00000094818.3;ENSMUST00000143496.7;ENSMUST00000138683.1;ENSMUST00000124042.1;ENSMUST00000156499.1;ENSMUST00000113567.8;ENSMUST00000154636.1;ENSMUST00000156705.1	319998;319998;319998;319998;74241;74241;74241;74241;74241;98733;98733;98733;98733	0;0;0;0;0;0;0;0;0;0;0;0;0
chr1	75482424	75482474	51	*	h2ak119ub2_peak_1627	34	.	3.2783	3.41201	0	27	Promoter (2-3kb)	1	75479704	75482675	2972	1	319998	ENSMUST00000187411.1	2720	ENSMUSG00000051703	Tmem198	transmembrane protein 198	ENSMUST00000113575.8;ENSMUST00000148980.1;ENSMUST00000050899.6;ENSMUST00000187411.1;ENSMUST00000079205.13;ENSMUST00000094818.3;ENSMUST00000143496.7;ENSMUST00000138683.1;ENSMUST00000124042.1;ENSMUST00000156499.1;ENSMUST00000113567.8;ENSMUST00000154636.1;ENSMUST00000156705.1	319998;319998;319998;319998;74241;74241;74241;74241;74241;98733;98733;98733;98733	0;0;0;0;0;0;0;0;0;0;0;0;0
chr1	75483280	75483504	225	*	h2ak119ub2_peak_1628	31	.	3.1174	3.18178	0	133	Intron (ENSMUST00000113575.8/319998, intron 3 of 4)	1	75479704	75482675	2972	1	319998	ENSMUST00000187411.1	3576	ENSMUSG00000051703	Tmem198	transmembrane protein 198	ENSMUST00000113575.8;ENSMUST00000148980.1;ENSMUST00000050899.6;ENSMUST00000187411.1;ENSMUST00000079205.13;ENSMUST00000094818.3;ENSMUST00000143496.7;ENSMUST00000138683.1;ENSMUST00000124042.1;ENSMUST00000156499.1;ENSMUST00000113567.8;ENSMUST00000154636.1;ENSMUST00000156705.1	319998;319998;319998;319998;74241;74241;74241;74241;74241;98733;98733;98733;98733	0;0;0;0;0;0;0;0;0;0;0;0;0
chr1	75483648	75483746	99	*	h2ak119ub2_peak_1629	21	.	2.62705	2.15088	0	24	Intron (ENSMUST00000113575.8/319998, intron 3 of 4)	1	75479310	75487233	7924	2	98733	ENSMUST00000156499.1	3487	ENSMUSG00000026211	Obsl1	obscurin-like 1	ENSMUST00000113575.8;ENSMUST00000148980.1;ENSMUST00000050899.6;ENSMUST00000187411.1;ENSMUST00000079205.13;ENSMUST00000094818.3;ENSMUST00000143496.7;ENSMUST00000138683.1;ENSMUST00000124042.1;ENSMUST00000156499.1;ENSMUST00000113567.8;ENSMUST00000154636.1;ENSMUST00000156705.1	319998;319998;319998;319998;74241;74241;74241;74241;74241;98733;98733;98733;98733	0;0;0;0;0;0;0;0;0;0;0;0;0
chr1	75484615	75484703	89	*	h2ak119ub2_peak_1630	24	.	2.85429	2.43654	0	39	Promoter (2-3kb)	1	75479310	75487233	7924	2	98733	ENSMUST00000156499.1	2530	ENSMUSG00000026211	Obsl1	obscurin-like 1	ENSMUST00000113575.8;ENSMUST00000148980.1;ENSMUST00000050899.6;ENSMUST00000187411.1;ENSMUST00000156499.1;ENSMUST00000113567.8;ENSMUST00000154636.1;ENSMUST00000156705.1	319998;319998;319998;319998;98733;98733;98733;98733	0;0;0;0;0;0;0;0
chr1	75484888	75484986	99	*	h2ak119ub2_peak_1631	25	.	2.97189	2.58764	0	85	Promoter (2-3kb)	1	75479310	75487233	7924	2	98733	ENSMUST00000156499.1	2247	ENSMUSG00000026211	Obsl1	obscurin-like 1	ENSMUST00000113575.8;ENSMUST00000148980.1;ENSMUST00000050899.6;ENSMUST00000187411.1;ENSMUST00000156499.1;ENSMUST00000113567.8;ENSMUST00000154636.1;ENSMUST00000156705.1	319998;319998;319998;319998;98733;98733;98733;98733	0;0;0;0;0;0;0;0
chr1	75485163	75485237	75	*	h2ak119ub2_peak_1632	34	.	3.2783	3.41201	0	65	Promoter (1-2kb)	1	75479310	75487233	7924	2	98733	ENSMUST00000156499.1	1996	ENSMUSG00000026211	Obsl1	obscurin-like 1	ENSMUST00000113575.8;ENSMUST00000148980.1;ENSMUST00000050899.6;ENSMUST00000187411.1;ENSMUST00000156499.1;ENSMUST00000113567.8;ENSMUST00000154636.1;ENSMUST00000156705.1	319998;319998;319998;319998;98733;98733;98733;98733	0;0;0;0;0;0;0;0
chr1	75485379	75485438	60	*	h2ak119ub2_peak_1633	32	.	3.14857	3.22608	0	44	Promoter (1-2kb)	1	75479310	75487233	7924	2	98733	ENSMUST00000156499.1	1795	ENSMUSG00000026211	Obsl1	obscurin-like 1	ENSMUST00000113575.8;ENSMUST00000148980.1;ENSMUST00000050899.6;ENSMUST00000187411.1;ENSMUST00000156499.1;ENSMUST00000113567.8;ENSMUST00000154636.1;ENSMUST00000156705.1	319998;319998;319998;319998;98733;98733;98733;98733	0;0;0;0;0;0;0;0
chr1	75485502	75485591	90	*	h2ak119ub2_peak_1634	43	.	3.89113	4.30067	0.422715	42	Promoter (1-2kb)	1	75479310	75487233	7924	2	98733	ENSMUST00000156499.1	1642	ENSMUSG00000026211	Obsl1	obscurin-like 1	ENSMUST00000113575.8;ENSMUST00000148980.1;ENSMUST00000050899.6;ENSMUST00000187411.1;ENSMUST00000156499.1;ENSMUST00000113567.8;ENSMUST00000154636.1;ENSMUST00000156705.1;ENSMUST00000155084.7	319998;319998;319998;319998;98733;98733;98733;98733;98733	0;0;0;0;0;0;0;0;0
chr1	75485761	75485823	63	*	h2ak119ub2_peak_1635	17	.	2.26572	1.72152	0	50	Promoter (1-2kb)	1	75479310	75487233	7924	2	98733	ENSMUST00000156499.1	1410	ENSMUSG00000026211	Obsl1	obscurin-like 1	ENSMUST00000113575.8;ENSMUST00000148980.1;ENSMUST00000050899.6;ENSMUST00000187411.1;ENSMUST00000156499.1;ENSMUST00000113567.8;ENSMUST00000154636.1;ENSMUST00000156705.1;ENSMUST00000155084.7	319998;319998;319998;319998;98733;98733;98733;98733;98733	0;0;0;0;0;0;0;0;0
chr1	75486040	75486473	434	*	h2ak119ub2_peak_1636	49	.	4.03143	4.98931	0.994495	122	Promoter (<=1kb)	1	75479310	75487233	7924	2	98733	ENSMUST00000156499.1	760	ENSMUSG00000026211	Obsl1	obscurin-like 1	ENSMUST00000113575.8;ENSMUST00000148980.1;ENSMUST00000050899.6;ENSMUST00000187411.1;ENSMUST00000156499.1;ENSMUST00000113567.8;ENSMUST00000154636.1;ENSMUST00000156705.1;ENSMUST00000155084.7;ENSMUST00000132252.1;ENSMUST00000145382.1;ENSMUST00000150293.1	319998;319998;319998;319998;98733;98733;98733;98733;98733;98733;98733;98733	0;0;0;0;0;0;0;0;0;0;0;0
chr1	75486576	75486833	258	*	h2ak119ub2_peak_1637	30	.	3.04063	3.07324	0	86	Promoter (<=1kb)	1	75479310	75487233	7924	2	98733	ENSMUST00000156499.1	400	ENSMUSG00000026211	Obsl1	obscurin-like 1	ENSMUST00000113575.8;ENSMUST00000148980.1;ENSMUST00000050899.6;ENSMUST00000187411.1;ENSMUST00000156499.1;ENSMUST00000113567.8;ENSMUST00000154636.1;ENSMUST00000156705.1;ENSMUST00000155084.7;ENSMUST00000132252.1;ENSMUST00000145382.1;ENSMUST00000150293.1	319998;319998;319998;319998;98733;98733;98733;98733;98733;98733;98733;98733	0;0;0;0;0;0;0;0;0;0;0;0
chr1	75486905	75487002	98	*	h2ak119ub2_peak_1638	32	.	3.44286	3.22608	0	73	Promoter (<=1kb)	1	75479310	75487233	7924	2	98733	ENSMUST00000156499.1	231	ENSMUSG00000026211	Obsl1	obscurin-like 1	ENSMUST00000113575.8;ENSMUST00000148980.1;ENSMUST00000050899.6;ENSMUST00000187411.1;ENSMUST00000156499.1;ENSMUST00000113567.8;ENSMUST00000154636.1;ENSMUST00000156705.1;ENSMUST00000155084.7;ENSMUST00000132252.1;ENSMUST00000145382.1;ENSMUST00000150293.1	319998;319998;319998;319998;98733;98733;98733;98733;98733;98733;98733;98733	0;0;0;0;0;0;0;0;0;0;0;0
chr1	75487072	75487180	109	*	h2ak119ub2_peak_1639	29	.	2.68762	2.9599	0	30	Promoter (<=1kb)	1	75479310	75487233	7924	2	98733	ENSMUST00000156499.1	53	ENSMUSG00000026211	Obsl1	obscurin-like 1	ENSMUST00000113575.8;ENSMUST00000148980.1;ENSMUST00000050899.6;ENSMUST00000187411.1;ENSMUST00000156499.1;ENSMUST00000113567.8;ENSMUST00000154636.1;ENSMUST00000156705.1;ENSMUST00000155084.7;ENSMUST00000132252.1;ENSMUST00000145382.1;ENSMUST00000150293.1	319998;319998;319998;319998;98733;98733;98733;98733;98733;98733;98733;98733	0;0;0;0;0;0;0;0;0;0;0;0
chr1	75487235	75487297	63	*	h2ak119ub2_peak_1640	25	.	2.66548	2.58764	0	30	Promoter (<=1kb)	1	75479310	75487233	7924	2	98733	ENSMUST00000156499.1	-2	ENSMUSG00000026211	Obsl1	obscurin-like 1	ENSMUST00000113575.8;ENSMUST00000148980.1;ENSMUST00000050899.6;ENSMUST00000187411.1;ENSMUST00000156499.1;ENSMUST00000113567.8;ENSMUST00000154636.1;ENSMUST00000156705.1;ENSMUST00000155084.7;ENSMUST00000132252.1;ENSMUST00000145382.1;ENSMUST00000150293.1	319998;319998;319998;319998;98733;98733;98733;98733;98733;98733;98733;98733	0;0;0;0;0;0;0;0;0;0;0;0
chr1	75488101	75488185	85	*	h2ak119ub2_peak_1641	34	.	3.2783	3.41201	0	40	Promoter (<=1kb)	1	75487223	75488078	856	2	98733	ENSMUST00000156705.1	-23	ENSMUSG00000026211	Obsl1	obscurin-like 1	ENSMUST00000113575.8;ENSMUST00000050899.6;ENSMUST00000156499.1;ENSMUST00000113567.8;ENSMUST00000154636.1;ENSMUST00000156705.1;ENSMUST00000155084.7;ENSMUST00000132252.1;ENSMUST00000145382.1;ENSMUST00000150293.1;ENSMUST00000138352.1	319998;319998;98733;98733;98733;98733;98733;98733;98733;98733;98733	0;0;0;0;0;0;0;0;0;0;0
chr1	75488268	75488318	51	*	h2ak119ub2_peak_1642	25	.	2.97189	2.58764	0	46	Promoter (<=1kb)	1	75487223	75488078	856	2	98733	ENSMUST00000156705.1	-190	ENSMUSG00000026211	Obsl1	obscurin-like 1	ENSMUST00000113575.8;ENSMUST00000050899.6;ENSMUST00000156499.1;ENSMUST00000113567.8;ENSMUST00000154636.1;ENSMUST00000156705.1;ENSMUST00000155084.7;ENSMUST00000132252.1;ENSMUST00000145382.1;ENSMUST00000150293.1;ENSMUST00000138352.1	319998;319998;98733;98733;98733;98733;98733;98733;98733;98733;98733	0;0;0;0;0;0;0;0;0;0;0
chr1	75488658	75488813	156	*	h2ak119ub2_peak_1643	49	.	4.03143	4.98931	0.994495	91	Promoter (<=1kb)	1	75487223	75488078	856	2	98733	ENSMUST00000156705.1	-580	ENSMUSG00000026211	Obsl1	obscurin-like 1	ENSMUST00000113575.8;ENSMUST00000050899.6;ENSMUST00000156499.1;ENSMUST00000113567.8;ENSMUST00000154636.1;ENSMUST00000156705.1;ENSMUST00000155084.7;ENSMUST00000132252.1;ENSMUST00000145382.1;ENSMUST00000150293.1;ENSMUST00000138352.1	319998;319998;98733;98733;98733;98733;98733;98733;98733;98733;98733	0;0;0;0;0;0;0;0;0;0;0
chr1	75488874	75489026	153	*	h2ak119ub2_peak_1644	40	.	3.73715	4.07966	0.297602	115	Promoter (<=1kb)	1	75487223	75488078	856	2	98733	ENSMUST00000156705.1	-796	ENSMUSG00000026211	Obsl1	obscurin-like 1	ENSMUST00000113575.8;ENSMUST00000050899.6;ENSMUST00000156499.1;ENSMUST00000113567.8;ENSMUST00000154636.1;ENSMUST00000156705.1;ENSMUST00000155084.7;ENSMUST00000132252.1;ENSMUST00000145382.1;ENSMUST00000150293.1;ENSMUST00000138352.1	319998;319998;98733;98733;98733;98733;98733;98733;98733;98733;98733	0;0;0;0;0;0;0;0;0;0;0
chr1	75489080	75489293	214	*	h2ak119ub2_peak_1645	23	.	2.49143	2.34354	0	2	Promoter (1-2kb)	1	75487223	75488078	856	2	98733	ENSMUST00000156705.1	-1002	ENSMUSG00000026211	Obsl1	obscurin-like 1	ENSMUST00000113575.8;ENSMUST00000050899.6;ENSMUST00000156499.1;ENSMUST00000113567.8;ENSMUST00000154636.1;ENSMUST00000156705.1;ENSMUST00000155084.7;ENSMUST00000132252.1;ENSMUST00000145382.1;ENSMUST00000150293.1;ENSMUST00000138352.1	319998;319998;98733;98733;98733;98733;98733;98733;98733;98733;98733	0;0;0;0;0;0;0;0;0;0;0
chr1	75489803	75489993	191	*	h2ak119ub2_peak_1646	34	.	3.58471	3.41201	0	151	Promoter (1-2kb)	1	75487223	75488078	856	2	98733	ENSMUST00000156705.1	-1725	ENSMUSG00000026211	Obsl1	obscurin-like 1	ENSMUST00000113575.8;ENSMUST00000050899.6;ENSMUST00000156499.1;ENSMUST00000113567.8;ENSMUST00000154636.1;ENSMUST00000156705.1;ENSMUST00000155084.7;ENSMUST00000132252.1;ENSMUST00000145382.1;ENSMUST00000150293.1;ENSMUST00000138352.1	319998;319998;98733;98733;98733;98733;98733;98733;98733;98733;98733	0;0;0;0;0;0;0;0;0;0;0
chr1	75490398	75490472	75	*	h2ak119ub2_peak_1647	25	.	2.97189	2.58764	0	42	Promoter (1-2kb)	1	75490969	75491811	843	2	98733	ENSMUST00000145382.1	1339	ENSMUSG00000026211	Obsl1	obscurin-like 1	ENSMUST00000113575.8;ENSMUST00000050899.6;ENSMUST00000156499.1;ENSMUST00000113567.8;ENSMUST00000154636.1;ENSMUST00000156705.1;ENSMUST00000155084.7;ENSMUST00000132252.1;ENSMUST00000145382.1;ENSMUST00000150293.1;ENSMUST00000138352.1	319998;319998;98733;98733;98733;98733;98733;98733;98733;98733;98733	0;0;0;0;0;0;0;0;0;0;0
chr1	75491520	75491582	63	*	h2ak119ub2_peak_1648	32	.	3.14857	3.22608	0	46	Promoter (<=1kb)	1	75490969	75491811	843	2	98733	ENSMUST00000145382.1	229	ENSMUSG00000026211	Obsl1	obscurin-like 1	ENSMUST00000156499.1;ENSMUST00000113567.8;ENSMUST00000154636.1;ENSMUST00000156705.1;ENSMUST00000155084.7;ENSMUST00000132252.1;ENSMUST00000145382.1;ENSMUST00000150293.1;ENSMUST00000138352.1;ENSMUST00000113565.2;ENSMUST00000127507.7	98733;98733;98733;98733;98733;98733;98733;98733;98733;98733;98733	0;0;0;0;0;0;0;0;0;0;0
chr1	75491705	75491788	84	*	h2ak119ub2_peak_1649	49	.	4.32572	4.98931	0.994495	69	Promoter (<=1kb)	1	75490969	75491811	843	2	98733	ENSMUST00000145382.1	23	ENSMUSG00000026211	Obsl1	obscurin-like 1	ENSMUST00000156499.1;ENSMUST00000113567.8;ENSMUST00000154636.1;ENSMUST00000156705.1;ENSMUST00000155084.7;ENSMUST00000132252.1;ENSMUST00000145382.1;ENSMUST00000150293.1;ENSMUST00000138352.1;ENSMUST00000113565.2;ENSMUST00000127507.7	98733;98733;98733;98733;98733;98733;98733;98733;98733;98733;98733	0;0;0;0;0;0;0;0;0;0;0
chr1	75491921	75492125	205	*	h2ak119ub2_peak_1650	24	.	2.85429	2.43654	0	170	Promoter (<=1kb)	1	75490969	75491811	843	2	98733	ENSMUST00000145382.1	-110	ENSMUSG00000026211	Obsl1	obscurin-like 1	ENSMUST00000156499.1;ENSMUST00000113567.8;ENSMUST00000154636.1;ENSMUST00000156705.1;ENSMUST00000155084.7;ENSMUST00000132252.1;ENSMUST00000145382.1;ENSMUST00000150293.1;ENSMUST00000138352.1;ENSMUST00000113565.2;ENSMUST00000127507.7	98733;98733;98733;98733;98733;98733;98733;98733;98733;98733;98733	0;0;0;0;0;0;0;0;0;0;0
chr1	75492416	75492569	154	*	h2ak119ub2_peak_1651	43	.	3.89113	4.30067	0.422715	8	Promoter (<=1kb)	1	75491358	75492631	1274	2	98733	ENSMUST00000150293.1	62	ENSMUSG00000026211	Obsl1	obscurin-like 1	ENSMUST00000113567.8;ENSMUST00000154636.1;ENSMUST00000156705.1;ENSMUST00000155084.7;ENSMUST00000132252.1;ENSMUST00000145382.1;ENSMUST00000150293.1;ENSMUST00000138352.1;ENSMUST00000113565.2;ENSMUST00000127507.7	98733;98733;98733;98733;98733;98733;98733;98733;98733;98733	0;0;0;0;0;0;0;0;0;0
chr1	75492989	75493373	385	*	h2ak119ub2_peak_1652	34	.	3.58471	3.41201	0	32	Promoter (<=1kb)	1	75490849	75493067	2219	2	98733	ENSMUST00000132252.1	0	ENSMUSG00000026211	Obsl1	obscurin-like 1	ENSMUST00000113567.8;ENSMUST00000156705.1;ENSMUST00000155084.7;ENSMUST00000132252.1;ENSMUST00000145382.1;ENSMUST00000150293.1;ENSMUST00000138352.1;ENSMUST00000113565.2;ENSMUST00000127507.7	98733;98733;98733;98733;98733;98733;98733;98733;98733	0;0;0;0;0;0;0;0;0
chr1	75493510	75493668	159	*	h2ak119ub2_peak_1653	40	.	3.70015	4.02695	0.294845	64	Promoter (<=1kb)	1	75490849	75493067	2219	2	98733	ENSMUST00000132252.1	-443	ENSMUSG00000026211	Obsl1	obscurin-like 1	ENSMUST00000113567.8;ENSMUST00000155084.7;ENSMUST00000132252.1;ENSMUST00000145382.1;ENSMUST00000150293.1;ENSMUST00000138352.1;ENSMUST00000113565.2;ENSMUST00000127507.7	98733;98733;98733;98733;98733;98733;98733;98733	0;0;0;0;0;0;0;0
chr1	75493789	75493895	107	*	h2ak119ub2_peak_1654	20	.	2.30216	2.07634	0	20	Promoter (<=1kb)	1	75490849	75493067	2219	2	98733	ENSMUST00000132252.1	-722	ENSMUSG00000026211	Obsl1	obscurin-like 1	ENSMUST00000113567.8;ENSMUST00000155084.7;ENSMUST00000132252.1;ENSMUST00000145382.1;ENSMUST00000150293.1;ENSMUST00000138352.1;ENSMUST00000113565.2;ENSMUST00000127507.7	98733;98733;98733;98733;98733;98733;98733;98733	0;0;0;0;0;0;0;0
chr1	75494919	75494995	77	*	h2ak119ub2_peak_1655	34	.	3.2783	3.41201	0	33	Promoter (1-2kb)	1	75490849	75493067	2219	2	98733	ENSMUST00000132252.1	-1852	ENSMUSG00000026211	Obsl1	obscurin-like 1	ENSMUST00000113567.8;ENSMUST00000155084.7;ENSMUST00000132252.1;ENSMUST00000145382.1;ENSMUST00000150293.1;ENSMUST00000138352.1;ENSMUST00000113565.2;ENSMUST00000127507.7	98733;98733;98733;98733;98733;98733;98733;98733	0;0;0;0;0;0;0;0
chr1	75502855	75502936	82	*	h2ak119ub2_peak_1656	25	.	2.97189	2.58764	0	21	Promoter (<=1kb)	1	75496337	75503680	7344	2	98733	ENSMUST00000127507.7	744	ENSMUSG00000026211	Obsl1	obscurin-like 1	ENSMUST00000037330.4;ENSMUST00000113567.8;ENSMUST00000155084.7;ENSMUST00000113565.2;ENSMUST00000127507.7;ENSMUST00000129403.7;ENSMUST00000145306.1	16322;98733;98733;98733;98733;98733;98733	0;0;0;0;0;0;0
chr1	75503629	75503721	93	*	h2ak119ub2_peak_1657	24	.	2.56	2.43654	0	29	Promoter (<=1kb)	1	75496337	75503680	7344	2	98733	ENSMUST00000127507.7	0	ENSMUSG00000026211	Obsl1	obscurin-like 1	ENSMUST00000037330.4;ENSMUST00000113567.8;ENSMUST00000155084.7;ENSMUST00000113565.2;ENSMUST00000127507.7;ENSMUST00000129403.7;ENSMUST00000145306.1	16322;98733;98733;98733;98733;98733;98733	0;0;0;0;0;0;0
chr1	75504038	75504128	91	*	h2ak119ub2_peak_1658	32	.	3.14857	3.22608	0	78	Promoter (<=1kb)	1	75496337	75503680	7344	2	98733	ENSMUST00000127507.7	-358	ENSMUSG00000026211	Obsl1	obscurin-like 1	ENSMUST00000037330.4;ENSMUST00000113567.8;ENSMUST00000155084.7;ENSMUST00000113565.2;ENSMUST00000127507.7;ENSMUST00000129403.7;ENSMUST00000145306.1	16322;98733;98733;98733;98733;98733;98733	0;0;0;0;0;0;0
chr1	75504229	75504305	77	*	h2ak119ub2_peak_1659	34	.	3.58471	3.41201	0	49	Promoter (<=1kb)	1	75496337	75503680	7344	2	98733	ENSMUST00000127507.7	-549	ENSMUSG00000026211	Obsl1	obscurin-like 1	ENSMUST00000037330.4;ENSMUST00000113567.8;ENSMUST00000155084.7;ENSMUST00000113565.2;ENSMUST00000127507.7;ENSMUST00000129403.7;ENSMUST00000145306.1	16322;98733;98733;98733;98733;98733;98733	0;0;0;0;0;0;0
chr1	75504402	75504552	151	*	h2ak119ub2_peak_1660	32	.	3.14857	3.22608	0	85	Promoter (<=1kb)	1	75496337	75503680	7344	2	98733	ENSMUST00000127507.7	-722	ENSMUSG00000026211	Obsl1	obscurin-like 1	ENSMUST00000037330.4;ENSMUST00000113567.8;ENSMUST00000155084.7;ENSMUST00000113565.2;ENSMUST00000127507.7;ENSMUST00000129403.7;ENSMUST00000145306.1	16322;98733;98733;98733;98733;98733;98733	0;0;0;0;0;0;0
chr1	75504612	75504807	196	*	h2ak119ub2_peak_1661	32	.	3.44286	3.22608	0	161	Promoter (<=1kb)	1	75490534	75505641	15108	2	98733	ENSMUST00000155084.7	834	ENSMUSG00000026211	Obsl1	obscurin-like 1	ENSMUST00000037330.4;ENSMUST00000113567.8;ENSMUST00000155084.7;ENSMUST00000113565.2;ENSMUST00000127507.7;ENSMUST00000129403.7;ENSMUST00000145306.1	16322;98733;98733;98733;98733;98733;98733	0;0;0;0;0;0;0
chr1	75504872	75505133	262	*	h2ak119ub2_peak_1662	32	.	3.44286	3.22608	0	142	Promoter (<=1kb)	1	75490534	75505641	15108	2	98733	ENSMUST00000155084.7	508	ENSMUSG00000026211	Obsl1	obscurin-like 1	ENSMUST00000037330.4;ENSMUST00000113567.8;ENSMUST00000155084.7;ENSMUST00000113565.2;ENSMUST00000127507.7;ENSMUST00000129403.7;ENSMUST00000145306.1	16322;98733;98733;98733;98733;98733;98733	0;0;0;0;0;0;0
chr1	75505724	75505813	90	*	h2ak119ub2_peak_1663	25	.	2.97189	2.58764	0	17	Promoter (<=1kb)	1	75490534	75505641	15108	2	98733	ENSMUST00000155084.7	-83	ENSMUSG00000026211	Obsl1	obscurin-like 1	ENSMUST00000037330.4;ENSMUST00000113567.8;ENSMUST00000155084.7;ENSMUST00000113565.2;ENSMUST00000127507.7;ENSMUST00000129403.7;ENSMUST00000145306.1	16322;98733;98733;98733;98733;98733;98733	0;0;0;0;0;0;0
chr1	75507373	75507577	205	*	h2ak119ub2_peak_1664	34	.	3.58471	3.41201	0	146	Promoter (<=1kb)	1	75507077	75510366	3290	1	16322	ENSMUST00000037330.4	296	ENSMUSG00000032968	Inha	inhibin alpha	ENSMUST00000037330.4;ENSMUST00000113567.8;ENSMUST00000155084.7;ENSMUST00000113565.2;ENSMUST00000127507.7;ENSMUST00000129403.7;ENSMUST00000145306.1	16322;98733;98733;98733;98733;98733;98733	0;0;0;0;0;0;0
chr1	75507986	75508126	141	*	h2ak119ub2_peak_1665	62	.	4.81036	6.2404	1.97533	28	Promoter (<=1kb)	1	75507077	75510366	3290	1	16322	ENSMUST00000037330.4	909	ENSMUSG00000032968	Inha	inhibin alpha	ENSMUST00000037330.4;ENSMUST00000113567.8;ENSMUST00000155084.7;ENSMUST00000113565.2;ENSMUST00000127507.7;ENSMUST00000129403.7;ENSMUST00000145306.1	16322;98733;98733;98733;98733;98733;98733	0;0;0;0;0;0;0
chr1	75509422	75509472	51	*	h2ak119ub2_peak_1666	25	.	2.97189	2.58764	0	43	Promoter (2-3kb)	1	75507077	75510366	3290	1	16322	ENSMUST00000037330.4	2345	ENSMUSG00000032968	Inha	inhibin alpha	ENSMUST00000037330.4;ENSMUST00000113567.8;ENSMUST00000155084.7;ENSMUST00000113565.2;ENSMUST00000129403.7;ENSMUST00000145306.1	16322;98733;98733;98733;98733;98733	0;0;0;0;0;0
chr1	75546983	75547040	58	*	h2ak119ub2_peak_1667	43	.	3.89113	4.30067	0.422715	36	Promoter (<=1kb)	1	75546656	75547534	879	1	20536	ENSMUST00000189794.1	327	ENSMUSG00000006576	Slc4a3	solute carrier family 4 (anion exchanger), member 3	ENSMUST00000124341.7;ENSMUST00000129703.7;ENSMUST00000150142.7;ENSMUST00000027415.11;ENSMUST00000145516.1;ENSMUST00000138814.1;ENSMUST00000132612.7;ENSMUST00000189794.1;ENSMUST00000154101.7;ENSMUST00000142257.1;ENSMUST00000145258.2;ENSMUST00000132110.1	20536;20536;20536;20536;20536;20536;20536;20536;20536;20536;20536;20536	0;0;0;0;0;0;0;0;0;0;0;0
chr1	75547095	75547602	508	*	h2ak119ub2_peak_1668	52	.	4.19754	5.24557	1.12478	467	Promoter (<=1kb)	1	75546656	75547534	879	1	20536	ENSMUST00000189794.1	439	ENSMUSG00000006576	Slc4a3	solute carrier family 4 (anion exchanger), member 3	ENSMUST00000124341.7;ENSMUST00000129703.7;ENSMUST00000150142.7;ENSMUST00000027415.11;ENSMUST00000145516.1;ENSMUST00000138814.1;ENSMUST00000132612.7;ENSMUST00000189794.1;ENSMUST00000154101.7;ENSMUST00000142257.1;ENSMUST00000145258.2;ENSMUST00000132110.1	20536;20536;20536;20536;20536;20536;20536;20536;20536;20536;20536;20536	0;0;0;0;0;0;0;0;0;0;0;0
chr1	75549833	75550015	183	*	h2ak119ub2_peak_1669	25	.	2.97189	2.58764	0	60	Promoter (<=1kb)	1	75549768	75551129	1362	1	20536	ENSMUST00000142257.1	65	ENSMUSG00000006576	Slc4a3	solute carrier family 4 (anion exchanger), member 3	ENSMUST00000124341.7;ENSMUST00000129703.7;ENSMUST00000150142.7;ENSMUST00000027415.11;ENSMUST00000145516.1;ENSMUST00000138814.1;ENSMUST00000132612.7;ENSMUST00000189794.1;ENSMUST00000154101.7;ENSMUST00000142257.1;ENSMUST00000145258.2;ENSMUST00000132110.1	20536;20536;20536;20536;20536;20536;20536;20536;20536;20536;20536;20536	0;0;0;0;0;0;0;0;0;0;0;0
chr1	75551564	75551690	127	*	h2ak119ub2_peak_1670	40	.	3.73715	4.07966	0.297602	44	Promoter (<=1kb)	1	75551709	75553732	2024	1	20536	ENSMUST00000132110.1	-19	ENSMUSG00000006576	Slc4a3	solute carrier family 4 (anion exchanger), member 3	ENSMUST00000124341.7;ENSMUST00000129703.7;ENSMUST00000150142.7;ENSMUST00000027415.11;ENSMUST00000145516.1;ENSMUST00000138814.1;ENSMUST00000132612.7;ENSMUST00000189794.1;ENSMUST00000154101.7;ENSMUST00000142257.1;ENSMUST00000145258.2;ENSMUST00000132110.1	20536;20536;20536;20536;20536;20536;20536;20536;20536;20536;20536;20536	0;0;0;0;0;0;0;0;0;0;0;0
chr1	75551791	75551891	101	*	h2ak119ub2_peak_1671	24	.	2.85429	2.43654	0	50	Promoter (<=1kb)	1	75551709	75553732	2024	1	20536	ENSMUST00000132110.1	82	ENSMUSG00000006576	Slc4a3	solute carrier family 4 (anion exchanger), member 3	ENSMUST00000124341.7;ENSMUST00000129703.7;ENSMUST00000150142.7;ENSMUST00000027415.11;ENSMUST00000145516.1;ENSMUST00000138814.1;ENSMUST00000132612.7;ENSMUST00000189794.1;ENSMUST00000154101.7;ENSMUST00000142257.1;ENSMUST00000145258.2;ENSMUST00000132110.1	20536;20536;20536;20536;20536;20536;20536;20536;20536;20536;20536;20536	0;0;0;0;0;0;0;0;0;0;0;0
chr1	75552552	75552623	72	*	h2ak119ub2_peak_1672	34	.	3.2783	3.41201	0	26	Promoter (<=1kb)	1	75551709	75553732	2024	1	20536	ENSMUST00000132110.1	843	ENSMUSG00000006576	Slc4a3	solute carrier family 4 (anion exchanger), member 3	ENSMUST00000124341.7;ENSMUST00000150142.7;ENSMUST00000027415.11;ENSMUST00000145516.1;ENSMUST00000138814.1;ENSMUST00000132612.7;ENSMUST00000154101.7;ENSMUST00000142257.1;ENSMUST00000145258.2;ENSMUST00000132110.1	20536;20536;20536;20536;20536;20536;20536;20536;20536;20536	0;0;0;0;0;0;0;0;0;0
chr1	75552793	75552872	80	*	h2ak119ub2_peak_1673	43	.	3.89113	4.30067	0.422715	31	Promoter (1-2kb)	1	75551709	75553732	2024	1	20536	ENSMUST00000132110.1	1084	ENSMUSG00000006576	Slc4a3	solute carrier family 4 (anion exchanger), member 3	ENSMUST00000124341.7;ENSMUST00000150142.7;ENSMUST00000027415.11;ENSMUST00000138814.1;ENSMUST00000132612.7;ENSMUST00000154101.7;ENSMUST00000142257.1;ENSMUST00000145258.2;ENSMUST00000132110.1	20536;20536;20536;20536;20536;20536;20536;20536;20536	0;0;0;0;0;0;0;0;0
chr1	75554272	75554346	75	*	h2ak119ub2_peak_1674	32	.	3.44286	3.22608	0	25	Promoter (2-3kb)	1	75551709	75553732	2024	1	20536	ENSMUST00000132110.1	2563	ENSMUSG00000006576	Slc4a3	solute carrier family 4 (anion exchanger), member 3	ENSMUST00000124341.7;ENSMUST00000027415.11;ENSMUST00000132612.7;ENSMUST00000154101.7;ENSMUST00000142257.1;ENSMUST00000145258.2;ENSMUST00000132110.1	20536;20536;20536;20536;20536;20536;20536	0;0;0;0;0;0;0
chr1	75554678	75554815	138	*	h2ak119ub2_peak_1675	25	.	2.66548	2.58764	0	93	Promoter (2-3kb)	1	75551709	75553732	2024	1	20536	ENSMUST00000132110.1	2969	ENSMUSG00000006576	Slc4a3	solute carrier family 4 (anion exchanger), member 3	ENSMUST00000124341.7;ENSMUST00000027415.11;ENSMUST00000132612.7;ENSMUST00000154101.7;ENSMUST00000142257.1;ENSMUST00000145258.2;ENSMUST00000132110.1	20536;20536;20536;20536;20536;20536;20536	0;0;0;0;0;0;0
chr1	75555871	75555944	74	*	h2ak119ub2_peak_1676	25	.	2.97189	2.58764	0	24	3' UTR	1	75551709	75553732	2024	1	20536	ENSMUST00000132110.1	4162	ENSMUSG00000006576	Slc4a3	solute carrier family 4 (anion exchanger), member 3	ENSMUST00000124341.7;ENSMUST00000027415.11;ENSMUST00000132612.7;ENSMUST00000154101.7;ENSMUST00000142257.1;ENSMUST00000145258.2;ENSMUST00000132110.1	20536;20536;20536;20536;20536;20536;20536	0;0;0;0;0;0;0
chr1	75556109	75556216	108	*	h2ak119ub2_peak_1677	24	.	2.56	2.43654	0	84	Intron (ENSMUST00000124341.7/20536, intron 19 of 22)	1	75551709	75553732	2024	1	20536	ENSMUST00000132110.1	4400	ENSMUSG00000006576	Slc4a3	solute carrier family 4 (anion exchanger), member 3	ENSMUST00000124341.7;ENSMUST00000027415.11;ENSMUST00000132612.7;ENSMUST00000154101.7;ENSMUST00000142257.1;ENSMUST00000145258.2;ENSMUST00000132110.1	20536;20536;20536;20536;20536;20536;20536	0;0;0;0;0;0;0
chr1	75556592	75556648	57	*	h2ak119ub2_peak_1678	25	.	2.97189	2.58764	0	46	Intron (ENSMUST00000124341.7/20536, intron 19 of 22)	1	75551709	75553732	2024	1	20536	ENSMUST00000132110.1	4883	ENSMUSG00000006576	Slc4a3	solute carrier family 4 (anion exchanger), member 3	ENSMUST00000124341.7;ENSMUST00000027415.11;ENSMUST00000132612.7;ENSMUST00000145258.2;ENSMUST00000132110.1	20536;20536;20536;20536;20536	0;0;0;0;0
chr1	75557138	75557223	86	*	h2ak119ub2_peak_1679	17	.	2.26572	1.72152	0	45	Intron (ENSMUST00000124341.7/20536, intron 20 of 22)	1	75551709	75553732	2024	1	20536	ENSMUST00000132110.1	5429	ENSMUSG00000006576	Slc4a3	solute carrier family 4 (anion exchanger), member 3	ENSMUST00000124341.7;ENSMUST00000027415.11;ENSMUST00000132612.7;ENSMUST00000145258.2;ENSMUST00000132110.1	20536;20536;20536;20536;20536	0;0;0;0;0
chr1	75558277	75558334	58	*	h2ak119ub2_peak_1680	25	.	2.66548	2.58764	0	37	Intron (ENSMUST00000124341.7/20536, intron 22 of 22)	1	75551709	75553732	2024	1	20536	ENSMUST00000132110.1	6568	ENSMUSG00000006576	Slc4a3	solute carrier family 4 (anion exchanger), member 3	ENSMUST00000124341.7;ENSMUST00000027415.11;ENSMUST00000132612.7;ENSMUST00000145258.2;ENSMUST00000132110.1	20536;20536;20536;20536;20536	0;0;0;0;0
chr1	75558645	75558753	109	*	h2ak119ub2_peak_1681	25	.	2.97189	2.58764	0	32	Intron (ENSMUST00000124341.7/20536, intron 22 of 22)	1	75551709	75553732	2024	1	20536	ENSMUST00000132110.1	6936	ENSMUSG00000006576	Slc4a3	solute carrier family 4 (anion exchanger), member 3	ENSMUST00000124341.7;ENSMUST00000027415.11;ENSMUST00000132612.7;ENSMUST00000145258.2;ENSMUST00000132110.1	20536;20536;20536;20536;20536	0;0;0;0;0
chr1	75589189	75589278	90	*	h2ak119ub2_peak_1682	34	.	3.2783	3.41201	0	20	Distal Intergenic	1	75551709	75553732	2024	1	20536	ENSMUST00000132110.1	37480	ENSMUSG00000006576	Slc4a3	solute carrier family 4 (anion exchanger), member 3	NA	NA	NA
chr1	75589354	75589434	81	*	h2ak119ub2_peak_1683	25	.	2.97189	2.58764	0	33	Distal Intergenic	1	75551709	75553732	2024	1	20536	ENSMUST00000132110.1	37645	ENSMUSG00000006576	Slc4a3	solute carrier family 4 (anion exchanger), member 3	NA	NA	NA
chr1	75590049	75590115	67	*	h2ak119ub2_peak_1684	25	.	2.66548	2.58764	0	58	Distal Intergenic	1	75551709	75553732	2024	1	20536	ENSMUST00000132110.1	38340	ENSMUSG00000006576	Slc4a3	solute carrier family 4 (anion exchanger), member 3	NA	NA	NA
chr1	75596658	75596765	108	*	h2ak119ub2_peak_1685	24	.	2.56	2.43654	0	70	Distal Intergenic	1	75551709	75553732	2024	1	20536	ENSMUST00000132110.1	44949	ENSMUSG00000006576	Slc4a3	solute carrier family 4 (anion exchanger), member 3	NA	NA	NA
chr1	75600421	75600471	51	*	h2ak119ub2_peak_1686	17	.	2.09905	1.78085	0	26	Distal Intergenic	1	75551709	75553732	2024	1	20536	ENSMUST00000132110.1	48712	ENSMUSG00000006576	Slc4a3	solute carrier family 4 (anion exchanger), member 3	NA	NA	NA
chr1	75656110	75656160	51	*	h2ak119ub2_peak_1687	24	.	2.85429	2.43654	0	39	Distal Intergenic	1	75551709	75553732	2024	1	20536	ENSMUST00000132110.1	104401	ENSMUSG00000006576	Slc4a3	solute carrier family 4 (anion exchanger), member 3	NA	NA	NA
chr1	75667804	75667896	93	*	h2ak119ub2_peak_1688	25	.	2.66548	2.58764	0	48	Distal Intergenic	1	75551709	75553732	2024	1	20536	ENSMUST00000132110.1	116095	ENSMUSG00000006576	Slc4a3	solute carrier family 4 (anion exchanger), member 3	NA	NA	NA
chr1	75668769	75668819	51	*	h2ak119ub2_peak_1689	32	.	3.14857	3.22608	0	37	Distal Intergenic	1	75551709	75553732	2024	1	20536	ENSMUST00000132110.1	117060	ENSMUSG00000006576	Slc4a3	solute carrier family 4 (anion exchanger), member 3	NA	NA	NA
chr1	75715999	75716053	55	*	h2ak119ub2_peak_1690	24	.	2.60031	2.49398	0	10	Distal Intergenic	1	75551709	75553732	2024	1	20536	ENSMUST00000132110.1	164290	ENSMUSG00000006576	Slc4a3	solute carrier family 4 (anion exchanger), member 3	NA	NA	NA
chr1	75845514	75845611	98	*	h2ak119ub2_peak_1691	25	.	2.66548	2.58764	0	75	Distal Intergenic	1	75551709	75553732	2024	1	20536	ENSMUST00000132110.1	293805	ENSMUSG00000006576	Slc4a3	solute carrier family 4 (anion exchanger), member 3	NA	NA	NA
chr1	75845696	75845746	51	*	h2ak119ub2_peak_1692	24	.	2.85429	2.43654	0	45	Distal Intergenic	1	75551709	75553732	2024	1	20536	ENSMUST00000132110.1	293987	ENSMUSG00000006576	Slc4a3	solute carrier family 4 (anion exchanger), member 3	NA	NA	NA
chr1	75847868	75847918	51	*	h2ak119ub2_peak_1693	25	.	2.66548	2.58764	0	33	Distal Intergenic	1	75551709	75553732	2024	1	20536	ENSMUST00000132110.1	296159	ENSMUSG00000006576	Slc4a3	solute carrier family 4 (anion exchanger), member 3	NA	NA	NA
chr1	75888484	75888556	73	*	h2ak119ub2_peak_1694	24	.	2.60031	2.49398	0	37	Distal Intergenic	1	75551709	75553732	2024	1	20536	ENSMUST00000132110.1	336775	ENSMUSG00000006576	Slc4a3	solute carrier family 4 (anion exchanger), member 3	NA	NA	NA
chr1	76570565	76570651	87	*	h2ak119ub2_peak_1695	19	.	2.01572	1.92429	0	80	Distal Intergenic	1	76509560	76509643	84	1	102465175	ENSMUST00000183584.1	61005	ENSMUSG00000098611	Mir6343	microRNA 6343	NA	NA	NA
chr1	77160809	77160859	51	*	h2ak119ub2_peak_1696	25	.	2.66548	2.58764	0	26	Distal Intergenic	1	77373613	77377607	3995	2	13838	ENSMUST00000187346.1	216748	ENSMUSG00000026235	Epha4	Eph receptor A4	NA	NA	NA
chr1	77631805	77631882	78	*	h2ak119ub2_peak_1697	32	.	3.44286	3.22608	0	41	Distal Intergenic	1	77373139	77515088	141950	2	13838	ENSMUST00000188797.6	-116717	ENSMUSG00000026235	Epha4	Eph receptor A4	NA	NA	NA
chr1	77945087	77945194	108	*	h2ak119ub2_peak_1698	24	.	2.85429	2.43654	0	82	Intron (ENSMUST00000189245.1/ENSMUST00000189245.1, intron 3 of 3)	1	78101267	78196838	95572	2	18505	ENSMUST00000004994.15	251644	ENSMUSG00000004872	Pax3	paired box 3	NA	NA	NA
chr1	77948263	77948313	51	*	h2ak119ub2_peak_1699	25	.	2.97189	2.58764	0	3	Intron (ENSMUST00000189245.1/ENSMUST00000189245.1, intron 2 of 3)	1	78101267	78196838	95572	2	18505	ENSMUST00000004994.15	248525	ENSMUSG00000004872	Pax3	paired box 3	NA	NA	NA
chr1	77977548	77977598	51	*	h2ak119ub2_peak_1700	18	.	2.35907	1.83821	0	9	Distal Intergenic	1	78101267	78196838	95572	2	18505	ENSMUST00000004994.15	219240	ENSMUSG00000004872	Pax3	paired box 3	NA	NA	NA
chr1	78008300	78008350	51	*	h2ak119ub2_peak_1701	24	.	2.85429	2.43654	0	10	Distal Intergenic	1	78101267	78196838	95572	2	18505	ENSMUST00000004994.15	188488	ENSMUSG00000004872	Pax3	paired box 3	NA	NA	NA
chr1	78112995	78113074	80	*	h2ak119ub2_peak_1702	24	.	2.56	2.43654	0	42	Intron (ENSMUST00000004994.15/18505, intron 7 of 8)	1	78101267	78196838	95572	2	18505	ENSMUST00000004994.15	83764	ENSMUSG00000004872	Pax3	paired box 3	ENSMUST00000004994.15;ENSMUST00000087086.6	18505;18505	0;0
chr1	78114554	78114661	108	*	h2ak119ub2_peak_1703	32	.	3.44286	3.22608	0	71	Intron (ENSMUST00000004994.15/18505, intron 7 of 8)	1	78101267	78196838	95572	2	18505	ENSMUST00000004994.15	82177	ENSMUSG00000004872	Pax3	paired box 3	ENSMUST00000004994.15;ENSMUST00000087086.6	18505;18505	0;0
chr1	78117004	78117114	111	*	h2ak119ub2_peak_1704	32	.	3.44286	3.22608	0	26	Intron (ENSMUST00000004994.15/18505, intron 7 of 8)	1	78101267	78196838	95572	2	18505	ENSMUST00000004994.15	79724	ENSMUSG00000004872	Pax3	paired box 3	ENSMUST00000004994.15;ENSMUST00000087086.6	18505;18505	0;0
chr1	78117941	78117991	51	*	h2ak119ub2_peak_1705	18	.	2.35907	1.83821	0	41	Intron (ENSMUST00000004994.15/18505, intron 7 of 8)	1	78101267	78196838	95572	2	18505	ENSMUST00000004994.15	78847	ENSMUSG00000004872	Pax3	paired box 3	ENSMUST00000004994.15;ENSMUST00000087086.6	18505;18505	0;0
chr1	78118528	78118578	51	*	h2ak119ub2_peak_1706	25	.	2.97189	2.58764	0	28	Intron (ENSMUST00000004994.15/18505, intron 7 of 8)	1	78101267	78196838	95572	2	18505	ENSMUST00000004994.15	78260	ENSMUSG00000004872	Pax3	paired box 3	ENSMUST00000004994.15;ENSMUST00000087086.6	18505;18505	0;0
chr1	78118890	78118945	56	*	h2ak119ub2_peak_1707	32	.	3.44286	3.22608	0	15	Intron (ENSMUST00000004994.15/18505, intron 7 of 8)	1	78101267	78196838	95572	2	18505	ENSMUST00000004994.15	77893	ENSMUSG00000004872	Pax3	paired box 3	ENSMUST00000004994.15;ENSMUST00000087086.6	18505;18505	0;0
chr1	78119201	78119257	57	*	h2ak119ub2_peak_1708	32	.	3.44286	3.22608	0	20	Intron (ENSMUST00000004994.15/18505, intron 7 of 8)	1	78101267	78196838	95572	2	18505	ENSMUST00000004994.15	77581	ENSMUSG00000004872	Pax3	paired box 3	ENSMUST00000004994.15;ENSMUST00000087086.6	18505;18505	0;0
chr1	78120325	78120513	189	*	h2ak119ub2_peak_1709	40	.	3.73715	4.07966	0.297602	153	Intron (ENSMUST00000004994.15/18505, intron 7 of 8)	1	78101267	78196838	95572	2	18505	ENSMUST00000004994.15	76325	ENSMUSG00000004872	Pax3	paired box 3	ENSMUST00000004994.15;ENSMUST00000087086.6	18505;18505	0;0
chr1	78120572	78120760	189	*	h2ak119ub2_peak_1710	14	.	1.86857	1.47484	0	30	Intron (ENSMUST00000004994.15/18505, intron 7 of 8)	1	78101267	78196838	95572	2	18505	ENSMUST00000004994.15	76078	ENSMUSG00000004872	Pax3	paired box 3	ENSMUST00000004994.15;ENSMUST00000087086.6	18505;18505	0;0
chr1	78120832	78120956	125	*	h2ak119ub2_peak_1711	34	.	3.2783	3.41201	0	45	Intron (ENSMUST00000004994.15/18505, intron 7 of 8)	1	78101267	78196838	95572	2	18505	ENSMUST00000004994.15	75882	ENSMUSG00000004872	Pax3	paired box 3	ENSMUST00000004994.15;ENSMUST00000087086.6	18505;18505	0;0
[truncated: 89,863 more rows]
