# Supplementary material for: Polycomb subunit Pcgf2 mediates ovulation and fertility through transcriptional regulation progesterone receptor
Source: Front Cell Dev Biol. 2022 Nov 3;10:1010601. doi: 10.3389/fcell.2022.1010601 (PMC9669581; doi:10.3389/fcell.2022.1010601)
Supplement: Supplementary file 2 [file DataSheet1.ZIP › Table S1-S4/Table_S4.xlsx]

## Sheet: Sheet1
Name	Primer
Forward-Genotyping-Pcgf2	TGTGGTTTGTTGGTGGACAGC
Reverse-Genotyping-Pcgf2	CTCGGCAGGTAAAGGAAGACTC
Forward-Foxl2-Cre	ATGGACATGTTCAGGGATCG
Reverse-Foxl2-Cre	AGGGTGTTATAAGCAATCCCCAG
Forward-Pcgf2	GTTGGTGCCTGGGCTTTTTA
Reverse-Pcgf2	ACCTCTGTCAGGGGGTATGC
Sense-Probe-Pcgf2	AATTAACCCTCACTAAAGGGGAGTCAGTCAGCGACAAGGC
Antisense-Probe-Pcgf2	TAATACGACTCACTATAGGGGGAACCAGGGAAAGTCAAAA
Forward-Pgr	AATCTGCGGGGATGAAGCAT
Reverse-Pgr	AGTTATGCTGCCCTTCCATTG
Forward-Adamts1	CATAACAATGCTGCTATGTGCG
Reverse-Adamts1	TGTCCGGCTGCAACTTCAG
Forward-IL-6	ACAGCCACTCACCTCTTCAG
Reverse-IL-6	CCATCTTTTCAGCCTCTTT
Forward-β-actin	GAGACCTTCAACACCCCAGC
Reverse-β-actin	ATGTCACGCACGATTTCCC
